# Supplementary material for: Roles of Candida albicans Mig1 and Mig2 in glucose repression, pathogenicity traits, and SNF1 essentiality
Source: PLoS Genet. 2020 Jan 21;16(1):e1008582. doi: 10.1371/journal.pgen.1008582 (PMC6994163; doi:10.1371/journal.pgen.1008582)
Supplement: S1 Table — RNA-seq data are provided. (XLSX) [file pgen.1008582.s008.xlsx]

## Sheet: Contents
Basic analysis of and comparisons among RNA-Seq datasets: S1 A. Significant differential expression of mig1Δ/Δ, mig2Δ/Δ, mig1Δ/Δ mig2Δ/Δ and wild-type strains in YPD media (DeSeq2 results, >2-fold, padj<0.05) S1 B. Significant differential expression of mig1Δ/Δ mig2Δ/Δ and wild-type strains in YPG media (DeSeq2 results, >2-fold, padj<0.05) S1 C. Intersections of signifcantly up-regulated genes be…

## Sheet: Table S1A
S1 A. Significant differential expression of mig1Δ/Δ, mig2Δ/Δ, mig1Δ/Δ mig2Δ/Δ and wild-type strains in YPD media (DeSeq2 results, >2-fold, padj<0.05)
mig1Δ/Δ / WT YPD					log2FoldChange	padj		mig2Δ/Δ / WT YPD					log2FoldChange	padj		mig1Δ/Δ mig2Δ/Δ / WT YPD					log2FoldChange	padj
CR_01220W	orf19.3232		ORF|Verified	Putative transporter; mutation confers hypersensitivity to toxic ergosterol analog; fungal-specific (no human or murine homolog)	7.18961	1.79e-64		CR_10790W	orf19.7668	MAL2	ORF|Verified	Alpha-glucosidase; hydrolyzes sucrose for sucrose utilization; transcript regulated by Suc1, induced by maltose, repressed by glucose; Tn mutation affects filamentous growth; upregulated in RHE model; rat catheter and Spider biofilm induced	2.96664	1.26e-88		C4_01070W	orf19.4682	HGT17	ORF|Uncharacterized	Putative MFS family glucose transporter; 20 members in C. albicans; 12 probable membrane-spanning segments; induced at low (0.2%, compared to 2%) glucose in rich media; Spider biofilm induced	8.97915	1.57727e-50
C4_04030W	orf19.5307	JEN2	ORF|Verified	Dicarboxylic acid transporter; regulated by glucose repression; induced by Rgt1; disruptants not obtained by UAU1 method; rat catheter and Spider biofilm induced	6.16754	3.51e-124		C2_05990C	orf19.4121		ORF|Uncharacterized	Predicted thioesterase/thiol ester dehydrase-isomerase; Spider biofilm induced	2.91449	4.08e-96		C3_05050W	orf19.5975	TRY4	ORF|Verified	C2H2 transcription factor; fluconazole-repressed; induced in ssr1 mutant; required for yeast cell adherence to silicone substrate; Spider biofilm induced	8.92215	9.88608e-25
C7_00280W	orf19.7094	HGT12	ORF|Verified	Glucose, fructose, mannose transporter; major facilitator superfamily; role in macrophage-induced hyphal growth; detected at germ tube plasma membrane by mass spectrometry; Snf3p-induced; 12 probable transmembrane segments	5.99014	4.25e-105		C3_07830W	orf19.6178	FBP1	ORF|Verified	Fructose-1,6-bisphosphatase; key gluconeogenesis enzyme; regulated by Efg1, Ssn6; induced by phagocytosis; effects switch from glycolysis to gluconeogenesis in macrophage; rat flow model biofilm induced; overlaps orf19.6179	2.85977	3.91e-73		C1_02520W	orf19.2941	SCW4	ORF|Uncharacterized	Putative cell wall protein; substrate for Kex2p processing in vitro; expression regulated by white-opaque switch; alkaline repressed; possibly essential (UAU1 method); flow model biofilm induced; Spider biofilm induced	8.61803	1.41263e-75
C1_02110C	orf19.3668	HGT2	ORF|Verified	Putative MFS glucose transporter; 20 member C. albicans glucose transporter family; 12 probable membrane-spanning segments; expressed in rich medium with 2% glucose; rat catheter and Spider biofilm induced	5.68143	0		C1_10240C	orf19.4894		ORF|Uncharacterized	Protein with similarity to S. cerevisiae Yer010cp, a protein of unknown function belonging to the prokaryotic RraA family; repressed by benomyl; Hap43-induced; Spider biofilm induced	2.84533	8.08e-117		C1_02110C	orf19.3668	HGT2	ORF|Verified	Putative MFS glucose transporter; 20 member C. albicans glucose transporter family; 12 probable membrane-spanning segments; expressed in rich medium with 2% glucose; rat catheter and Spider biofilm induced	8.59077	0
C6_00810C	orf19.3643		ORF|Uncharacterized	Protein of unknown function; Hap43-repressed gene	5.17515	0.000613449		C6_03240W	orf19.5611		ORF|Uncharacterized	Predicted 3-methylbutanol:NAD(P) oxidoreductase and methylglyoxal reductase (NADPH-dependent); role in ergosterol metabolic process; early stage flow model biofilm induced; Spider biofilm induced	2.82	7.66e-55		C7_00280W	orf19.7094	HGT12	ORF|Verified	Glucose, fructose, mannose transporter; major facilitator superfamily; role in macrophage-induced hyphal growth; detected at germ tube plasma membrane by mass spectrometry; Snf3p-induced; 12 probable transmembrane segments	8.50787	1.04995e-213
C3_05050W	orf19.5975	TRY4	ORF|Verified	C2H2 transcription factor; fluconazole-repressed; induced in ssr1 mutant; required for yeast cell adherence to silicone substrate; Spider biofilm induced	4.27888	1.48e-05		CR_08670C	orf19.6443		ORF|Uncharacterized	Protein with an enoyl-CoA hydratase related domain; Spider biofilm induced	2.70419	1.89e-92		CR_10320W	orf19.7608		ORF|Uncharacterized	Protein of unknown function; fluconazole-repressed; Spider biofilm induced	8.29277	4.41938e-45
C4_04020C	orf19.5308		ORF|Uncharacterized	Protein of unknown function; induced by Rgt1	4.27465	5.36e-09		C2_08170W	orf19.2168		ORF|Uncharacterized	Putative sterol deacetylase; flow model biofilm induced; rat catheter biofilm repressed	2.6411	8.91e-31		C4_04030W	orf19.5307	JEN2	ORF|Verified	Dicarboxylic acid transporter; regulated by glucose repression; induced by Rgt1; disruptants not obtained by UAU1 method; rat catheter and Spider biofilm induced	8.27722	1.76534e-226
C4_01070W	orf19.4682	HGT17	ORF|Uncharacterized	Putative MFS family glucose transporter; 20 members in C. albicans; 12 probable membrane-spanning segments; induced at low (0.2%, compared to 2%) glucose in rich media; Spider biofilm induced	4.12167	2e-10		C6_02890C	orf19.5565	HPD1	ORF|Verified	3-hydroxypropionate dehydrogenase; involved in degradation of toxic propionyl-CoA; rat catheter and Spider biofilm induced	2.64005	3.73e-13		C5_00540C	orf19.935	AGA1	ORF|Uncharacterized	Protein with some similarity to agglutinin subunit; expression regulated upon white-opaque switch; Spider biofilm induced	8.26927	5.79272e-194
C4_06920C	orf19.3117	CSA2	ORF|Verified	Extracellular heme-binding protein involved in heme-iron acquisition; regulated by Tsa1, Tsa1B in minimal media at 37 deg; induced by ketoconazole, nitric oxide, Hap43; required for normal RPMI biofilm formation	4.01564	0.0253073		C3_07760C	orf19.6709		ORF|Uncharacterized	Predicted alpha/beta hydrolase; Spider biofilm induced	2.59121	4.11e-78		C4_04020C	orf19.5308		ORF|Uncharacterized	Protein of unknown function; induced by Rgt1	8.02959	4.04635e-33
C1_10290W	orf19.4899	GCA1	ORF|Verified	Extracellular/plasma membrane-associated glucoamylase; expressed in rat oral infection; regulated by carbohydrates, pH, galactose; promotes biofilm matrix formation; flow model biofilm induced; Bcr1 repressed in RPMI a/a biofilms	3.86461	1.02e-14		CR_08690C	orf19.6445	ECI1	ORF|Verified	Protein similar to S. cerevisiae Eci1p, which is involved in fatty acid oxidation; transposon mutation affects filamentous growth; expression is regulated upon white-opaque switching	2.50068	2.95e-86		CR_01220W	orf19.3232		ORF|Verified	Putative transporter; mutation confers hypersensitivity to toxic ergosterol analog; fungal-specific (no human or murine homolog)	7.98344	1.43627e-80
CR_03450W	orf19.4384	HXT5	ORF|Verified	Putative sugar transporter; induced by ciclopirox olamine; Snf3-induced; alkaline repressed; colony morphology-related gene regulation by Ssn6; possibly essential gene	3.77236	1.57e-122		C5_05510C	orf19.4055		ORF|Verified	Protein similar to S. cerevisiae Ybr075wp; transposon mutation affects filamentous growth; clade-associated gene expression	2.49168	0.00469118		C4_05580C	orf19.1239		ORF|Uncharacterized	Secreted protein; exogenously expressed protein is a substrate for Kex2 processing in vitro; fluconazole-regulated; Spider biofilm induced	7.98232	1.59431e-219
CR_03580C	orf19.4384.1		ORF|Uncharacterized	Putative MFS transporter; predicted ORF in Assembly 20; removed from Assembly 21; restored based on conservation among several Candida species	3.72182	1.12e-72		C4_05130C	orf19.742	ALD6	ORF|Uncharacterized	Putative aldehyde dehydrogenase; stationary phase enriched protein; expression regulated upon white-opaque switch; rat catheter biofilm induced; rat catheter and Spider biofilm induced	2.48779	4.22e-49		C1_13080W	orf19.4934	OP4	ORF|Verified	Ala- Leu- and Ser-rich protein; secreted; N-terminal hydrophobic region; possible glycosylation; opaque-specific transcript; repressed by alpha pheromone in opaque MTLa homozygotes; fluconazole-induced; Spider biofilm induced	7.88234	3.33934e-152
C6_03790C	orf19.5753	HGT10	ORF|Verified	Glycerol permease involved in glycerol uptake; member of the major facilitator superfamily; induced by osmotic stress, at low glucose in rich media, during cell wall regeneration; 12 membrane spans; Hap43p-induced gene	3.72022	4.39e-142		C3_07640C	orf19.6724	FUM12	ORF|Uncharacterized	Putative fumarate hydratase; enzyme of citric acid cycle; fluconazole, Efg1 repressed; induced in high iron; protein present in exponential and stationary growth phase	2.48645	4.71e-109		C1_08330C	orf19.5113	ADH2	ORF|Verified	Alcohol dehydrogenase; soluble in hyphae; expression regulated by white-opaque switching; regulated by Ssn6; indued by Mnl1 in weak acid stress; protein enriched in stationary phase yeast cultures; Spider biofilm induced	7.72563	7.22744e-238
C5_02960C	orf19.4321		ORF|Dubious	Ortholog of Candida albicans WO-1 : CAWG_04677	3.53514	0.0174091		C1_13440C	orf19.4972	OFI1	ORF|Verified	Putative transcription factor with zinc finger DNA-binding motif, involved in regulation of white-opaque switching and filamentous growth	2.46098	1.39e-13		C1_07580C	orf19.2787	PRY1	ORF|Verified	Pry family pathogenesis-related protein; extracellular; opaque specific transcript; repressed by alpha pheromone in SpiderM medium; possibly essential, disruptants not obtained by UAU1 method; Spider biofilm induced	7.68212	6.25892e-76
C1_01980W	orf19.4527	HGT1	ORF|Verified	High-affinity MFS glucose transporter; induced by progesterone, chloramphenicol, benomyl; likely essential for growth; protein newly produced during adaptation to the serum; rat catheter and Spider biofilm induced	3.42219	5.49e-185		C2_04480W	orf19.4504		ORF|Uncharacterized	Has domain(s) with predicted oxidoreductase activity, zinc ion binding activity and role in oxidation-reduction process	2.41925	5.53e-50		C2_02230C	orf19.1541		ORF|Uncharacterized	Protein with a globin-like domain; repressed by alpha pheromone in SpiderM medium; Spider biofilm induced	7.50124	2.05941e-174
C1_10550C	orf19.999	GCA2	ORF|Verified	Predicted extracellular glucoamylase; induced by ketoconazole; possibly essential, disruptants not obtained by UAU1 method; promotes biofilm matrix formation; Spider biofilm induced; Bcr1-induced in RPMI a/a biofilms	3.29172	4.75e-15		C3_03470W	orf19.345		ORF|Uncharacterized	Succinate semialdehyde dehydrogenase; for utilization of gamma-aminobutyrate (GABA) as a nitrogen source; part of 4-aminobutyrate and glutamate degradation pathways; rat catheter biofilm induced	2.36017	1.39e-35		CR_05090C	orf19.644	HGT9	ORF|Uncharacterized	Putative glucose transporter of the major facilitator superfamily; the C. albicans glucose transporter family comprises 20 members; 12 probable membrane-spanning segments; induced at low (0.2%, compared to 2%) glucose in rich media; intron	7.46394	2.70999e-26
C5_04930C	orf19.3981	MAL31	ORF|Uncharacterized	Putative high-affinity maltose transporter; transcript is upregulated in clinical isolates from HIV+ patients with oral candidiasis; alkaline induced; Spider biofilm induced	3.23605	2.49e-82		CR_08920W	orf19.7288		ORF|Uncharacterized	Protein with predicted oxidoreductase and dehydrogenase domains; Hap43-repressed; Spider biofilm induced	2.35046	2.3e-26		C2_04470W	orf19.4505	ADH3	ORF|Uncharacterized	Putative NAD-dependent (R,R)-butanediol dehydrogenase; regulated by white-opaque switch; induced by nitric oxide independent of Yhb1; Spider biofilm induced	7.44491	1.59565e-45
C1_00190C	orf19.6084		ORF|Uncharacterized	Protein of unknown function; flow model biofilm induced; Spider biofilm induced	3.18836	2.99e-13		CR_07250C	orf19.6143		ORF|Uncharacterized	Predicted long-chain-alcohol oxidase; Spider biofilm induced	2.3098	8.09e-53		C5_04380C	orf19.3924		ORF|Uncharacterized	Ortholog of Candida albicans WO-1 : CAWG_04810	7.40373	8.42266e-31
CR_09920W	orf19.7566		ORF|Uncharacterized	Predicted amino acid transport domain; transcript upregulated in clinical strains from HIV+ patients with oral candidiasis; alkaline upregulated by Rim101; rat catheter, Spider and flow model biofilm induced	3.12808	2.99e-134		CR_07700W	orf19.1985		ORF|Uncharacterized	Has aminoglycoside phosphotransferase and protein kinase domains; rat catheter and flow model biofilm induced	2.22386	4e-51		CR_04220C	orf19.510		ORF|Uncharacterized	Protein of unknown function; Spider biofilm induced	7.36749	2.21539e-29
CR_07140C	orf19.11		ORF|Uncharacterized	Protein of unknown function; transcript regulated by Mig1 and Tup1; rat catheter biofilm induced	3.02987	0.00104438		C2_05950C	orf19.5215	TES15	ORF|Uncharacterized	Putative acyl-CoA thioesterase; Hap43-repressed; Spider biofilm induced	2.17713	8.43e-47		CR_00930W	orf19.3263	ATO10	ORF|Uncharacterized	Putative fungal-specific transmembrane protein; rat catheter and Spider biofilm induced	7.35714	7.45457e-40
C1_12850W	orf19.4914.1	BLP1	ORF|Uncharacterized	Protein of unknown function, serum-induced	2.79785	1.52e-05		C1_04460C	orf19.6838		ORF|Uncharacterized	Putative protein of unknown function, transcript upregulated in clinical isolates from HIV+ patients with oral candidiasis; Spider biofilm induced	2.17445	2e-47		C1_05890W	orf19.2460		ORF|Uncharacterized	Protein of unknown function; substrate for Kex2 processing in vitro; repressed by alpha pheromone in SpiderM medium; Spider biofilm induced; Bcr1-repressed in a/a RPMI biofilms	7.09156	4.74452e-175
CR_00200W	orf19.7514	PCK1	ORF|Uncharacterized	Phosphoenolpyruvate carboxykinase; glucose, C-source, yeast-hypha, Hap43 regulated; fluconazole, phagocytosis, H2O2, oral candidasis, Spider/rat catheter/flow model biofilm induced; repressed in biofilm by Bcr1, Tec1, Ndt80, Rob1, Brg1	2.75929	1.21e-99		C1_02270C	orf19.3684		ORF|Uncharacterized	Putative oxidoreductase; Spider biofilm induced	2.13174	3.65e-18		C3_03580C	orf19.356	GTT13	ORF|Uncharacterized	Putative glutathione S-transferase; opaque-specific transcript; repressed by alpha pheromone in SpiderM medium; Spider biofilm induced	6.79895	7.77095e-85
C2_08290C	orf19.1354	UCF1	ORF|Uncharacterized	Upregulated by cAMP in filamentous growth; induced in high iron, decreased upon yeast-hypha switch; downregulation correlates with clinical fluconazole resistance; Ras1-regulated; Hap43-repressed; flow model biofilm induced	2.71673	0.00129871		C2_02060C	orf19.1523	FMO1	ORF|Verified	Putative oxidoreductase; mutation confers hypersensitivity to toxic ergosterol analog, and to amphotericin B	2.12077	3.32e-12		C3_01930W	orf19.1655	PXP2	ORF|Uncharacterized	Putative acyl-CoA oxidase; enzyme of fatty acid beta-oxidation; induced during macrophage infection; opaque specific transcript; putative peroxisome targeting signal; Spider biofilm induced	6.70003	1.98974e-111
C4_00130W	orf19.5636	RBT5	ORF|Verified	GPI-linked cell wall protein; hemoglobin utilization; Rfg1, Rim101, Tbf1, Fe regulated; Sfu1, Hog1, Tup1, serum, alkaline pH, antifungal drugs, geldamycin repressed; Hap43 induced; required for RPMI biofilms; Spider biofilm induced	2.62399	3.72e-57		C7_02010C	orf19.6518		ORF|Uncharacterized	Predicted aldehyde dehydrogenase [NAD(P)+]; Spider biofilm induced	2.11366	3.23e-07		C1_02070W	orf19.3664	HSP31	ORF|Uncharacterized	Putative 30 kda heat shock protein; repressed during the mating process; rat catheter biofilm induced	6.68099	1.89563e-24
CR_10100C	orf19.7585	INO1	ORF|Verified	Inositol-1-phosphate synthase; antigenic in human; repressed by farnesol in biofilm or by caspofungin; upstream inositol/choline regulatory element; glycosylation predicted; rat catheter, flow model induced; Spider biofilm repressed	2.5741	1.63e-07		C2_06060C	orf19.4115		ORF|Dubious	Ortholog of Candida albicans WO-1 : CAWG_04349	2.07282	0.000108452		C1_09580C	orf19.4821	LIP1	ORF|Verified	Secreted lipase, member of a lipase gene family whose members are expressed differentially in response to carbon source and during infection; may have a role in nutrition and/or in creating an acidic microenvironment	6.66453	2.38234e-09
C1_02150W	orf19.3672	GAL10	ORF|Verified	UDP-glucose 4-epimerase; galactose utilization; mutant has cell wall defects and increased filamentation; GlcNAc-, fluconazole- and ketoconazole-induced; stationary phase enriched protein; rat catheter and flow model biofilm induced	2.51813	1.55e-142		C5_05430W	orf19.4041	PEX4	ORF|Uncharacterized	Putative peroxisomal ubiquitin conjugating enzyme; regulated by Sef1, Sfu1, and Hap43; rat catheter biofilm induced; Spider biofilm induced	2.06294	2.78e-31		C3_04000C	orf19.2809	CTN3	ORF|Verified	Peroxisomal carnitine acetyl transferase; no obvious metabolic, hyphal, virulence defects in Ura+ strain; induced by macrophage engulfment, hyphal growth, starvation, nonfermentable carbon sources; rat catheter, Spider biofilm induced	6.62706	0
C2_08300C	orf19.1353		ORF|Dubious	Protein of unknown function; repressed by yeast-hypha switch; Ras1-regulated; oral infection induced; mutants defective in damage to oral epithelium; flow model biofilm induced; Spider biofilm induced	2.38401	0.010112		C1_06140C	orf19.2431		ORF|Dubious	Dubious open reading frame, only conserved in Candida dubliniensis; induced by alpha pheromone in SpiderM medium; mRNA binds She3; Spider biofilm induced; flow model biofilm repressed	2.03934	2.94e-17		C6_02890C	orf19.5565	HPD1	ORF|Verified	3-hydroxypropionate dehydrogenase; involved in degradation of toxic propionyl-CoA; rat catheter and Spider biofilm induced	6.56298	7.9513e-81
CR_02750C	orf19.2833	PGA34	ORF|Uncharacterized	Putative GPI-anchored protein; transcript repressed by alpha pheromone in SpiderM medium; induced in oralpharyngeal candidasis; flow model biofilm induced; Spider biofilm induced	2.33999	6.02e-42		C5_02690W	orf19.4287		ORF|Uncharacterized	Putative oxidoreductase; Hap43-repressed gene; clade-associated gene expression	2.0359	9.58e-39		C2_08170W	orf19.2168		ORF|Uncharacterized	Putative sterol deacetylase; flow model biofilm induced; rat catheter biofilm repressed	6.48449	5.76913e-194
C1_07160C	orf19.4450.1		ORF|Uncharacterized	Protein conserved among the CTG-clade; 2 adjacent upstream SRE-1 elements; highly up-regulated in cecum-grown cells in a Cph2-dependent manner; Hap43-repressed; rat catheter, Spider and flow model biofilm induced	2.31643	1.04e-08		C1_06570W	orf19.6254	ANT1	ORF|Uncharacterized	Peroxisomal adenine nucleotide transporter; role in beta-oxidation of medium-chain fatty acid and peroxisome proliferation; rat catheter biofilm induced	2.00758	7.27e-69		C1_04500W	orf19.6844	ICL1	ORF|Verified	Isocitrate lyase; glyoxylate cycle enzyme; required for virulence in mice; induced upon phagocytosis by macrophage; farnesol regulated; Pex5-dependent peroxisomal localization; stationary phase enriched; rat catheter, Spider biofilm induced	6.48068	0
C4_03820C	orf19.5037	HRQ2	ORF|Uncharacterized	Protein of unknown function; mutants are viable; rat catheter and Spider biofilm induced	2.26259	1.09e-103		C7_00060C	orf19.7118		ORF|Uncharacterized	Ortholog(s) have adenylate kinase activity, nucleoside triphosphate adenylate kinase activity, role in nucleotide metabolic process and mitochondrial inner membrane, mitochondrial matrix localization	1.9638	9.37e-100		C3_05630W	orf19.6998	GTT1	ORF|Uncharacterized	Putative glutathione S-transferase; downregulated upon adherence to polystyrene; regulated upon white-opaque switching; induced in the presence of human neutrophils; oxidative stress-induced via Cap1p; regulated by Gcn2p, Gcn4p	6.46343	3.23337e-63
C5_05510C	orf19.4055		ORF|Verified	Protein similar to S. cerevisiae Ybr075wp; transposon mutation affects filamentous growth; clade-associated gene expression	2.23243	0.028472		C5_02220C	orf19.4229		ORF|Uncharacterized	Putative polyphosphate phosphatase; role in hydrolysis of diphosphorylated inositol polyphosphates and diadenosine polyphosphates; Spider biofilm induced	1.93605	6.33e-68		C2_03350W	orf19.893	PGA17	ORF|Uncharacterized	Putative GPI-anchored protein; exogenously expressed protein substrate for Kex2 processing in vitro; repressed by alpha pheromone in SpiderM medium; macrophage-induced; induced in oralpharyngeal candidiasis; Spider biofilm induced	6.35963	2.15051e-198
C1_13440C	orf19.4972	OFI1	ORF|Verified	Putative transcription factor with zinc finger DNA-binding motif, involved in regulation of white-opaque switching and filamentous growth	2.13916	5.43e-10		C2_07580W	orf19.1867		ORF|Uncharacterized	Putative malate permease; induced during macrophage infection; regulated by Gcn2 and Gcn4; putative peroxisome targeting signal; Hap43-repressed; Spider biofilm induced	1.92216	4.86e-13		C2_06990W	orf19.2253		ORF|Uncharacterized	Protein of unknown function; expression regulated by white-opaque switch; repressed by alpha pheromone in SpiderM medium; Spider biofilm induced	6.29	1.05831e-114
C6_02830W	orf19.5557	MNN45	ORF|Verified	Mannosyltransferase; transcript upregulated in Ssk1 response regulator mutant or in nik1 null mutant, but not in chk1 or sln1 null mutants; pheromone induced; Spider biofilm induced	2.05401	0.00320447		C5_04440C	orf19.3931	SFC1	ORF|Verified	Putative succinate-fumarate transporter; involved in repression of growth on sorbose; alkaline induced; rat catheter biofilm induced; Spider biofilm induced	1.91579	1.3e-60		C1_00190C	orf19.6084		ORF|Uncharacterized	Protein of unknown function; flow model biofilm induced; Spider biofilm induced	6.24316	2.0859e-54
C1_13450W	orf19.4975	HYR1	ORF|Verified	GPI-anchored hyphal cell wall protein; macrophage-induced; repressed by neutrophils; resistance to killing by neutrophils, azoles; regulated by Rfg1, Efg1, Nrg1, Tup1, Cyr1, Bcr1, Hap43; Spider and flow model biofilm induced	2.04894	5.93e-32		C2_09280C	orf19.4090		ORF|Uncharacterized	Predicted membrane transporter, member of the fucose:proton symporter (FHS) family, major facilitator superfamily (MFS)	1.91296	1.56e-05		C7_02010C	orf19.6518		ORF|Uncharacterized	Predicted aldehyde dehydrogenase [NAD(P)+]; Spider biofilm induced	6.21151	2.01406e-68
C1_02130C	orf19.3670	GAL1	ORF|Verified	Galactokinase; galactose, Mig1, Tup1, Hap43 regulated; fluconazole, ketoconazole-induced; stationary phase enriched protein; GlcNAc-induced protein; farnesol, hypoxia-repressed in biofilm; rat catheter and Spider biofilm induced	2.01831	2.09e-90		C3_00810C	orf19.1288	FOX2	ORF|Verified	3-hydroxyacyl-CoA epimerase; fatty acid beta-oxidation; induced by phagocytosis; regulated by Mig1, by white-opaque switch, by DNA methylation; transcriptional activation by oleate requires Ctf1; rat catheter and Spider biofilm induced	1.90865	2.63e-18		C6_00070C	orf19.6336	PGA25	ORF|Uncharacterized	Putative GPI-anchored adhesin-like protein; fluconazole-downregulated; induced in oralpharyngeal candidasis; Spider biofilm induced	6.12867	6.52879e-135
C1_08770W	orf19.4735		ORF|Uncharacterized	Ornithine cyclodeaminase family protein; Sef1, Sfu1, and Hap43-regulated; ortholog of S. cerevisiae YGL159W and S. pombe SPAP11E10.01; rat catheter biofilm induced	1.99884	2.15e-42		C2_06070W	orf19.4114	FAA2-1	ORF|Uncharacterized	Predicted long chain fatty acid CoA ligase; upregulated upon phagocytosis; induced by nitric oxide independent of Yhb1	1.9077	2.99e-51		CR_03450W	orf19.4384	HXT5	ORF|Verified	Putative sugar transporter; induced by ciclopirox olamine; Snf3-induced; alkaline repressed; colony morphology-related gene regulation by Ssn6; possibly essential gene	5.97685	0
C2_07900W	orf19.2192	GDH2	ORF|Uncharacterized	Putative NAD-specific glutamate dehydrogenase; fungal-specific; transcript regulated by Nrg1, Mig1, Tup1, and Gcn4; stationary phase enriched protein; flow model biofilm induced; Spider biofilm induced	1.98707	1.17e-114		C4_00830W	orf19.4157	SPS20	ORF|Uncharacterized	Peroxisomal 2,4-dienoyl-CoA reductase; stationary phase enriched protein; Spider biofilm induced	1.86303	3.03e-39		CR_03580C	orf19.4384.1		ORF|Uncharacterized	Putative MFS transporter; predicted ORF in Assembly 20; removed from Assembly 21; restored based on conservation among several Candida species	5.85285	9.12246e-185
C1_08330C	orf19.5113	ADH2	ORF|Verified	Alcohol dehydrogenase; soluble in hyphae; expression regulated by white-opaque switching; regulated by Ssn6; indued by Mnl1 in weak acid stress; protein enriched in stationary phase yeast cultures; Spider biofilm induced	1.95629	4.96e-15		C3_07580W	orf19.6731.1		ORF|Uncharacterized	Ortholog of C. dubliniensis CD36 : Cd36_87460, C. parapsilosis CDC317 : CPAR2_808260, Debaryomyces hansenii CBS767 : DEHA2F07084g and Pichia stipitis Pignal : psti_CGOB_00185	1.82115	4.59e-05		C6_03790C	orf19.5753	HGT10	ORF|Verified	Glycerol permease involved in glycerol uptake; member of the major facilitator superfamily; induced by osmotic stress, at low glucose in rich media, during cell wall regeneration; 12 membrane spans; Hap43p-induced gene	5.81821	0
C1_11950W	orf19.5270		ORF|Uncharacterized	Protein of unknown function; rat catheter biofilm induced	1.93107	2.19e-23		C3_07920W	orf19.6187		ORF|Uncharacterized	possible pseudouridine monophosphate glycosidase; overlaps orf19.6185 and orf19.618; has intron; Spider biofilm repressed	1.76504	4.45e-20		C7_00290C	orf19.7093	HGT13	ORF|Uncharacterized	Predicted sugar transporter, involved in glycerol utilization; member of the major facilitator superfamily; 12 transmembrane; gene has intron; oxidative stress-induced via Cap1p; expressed in rich medium, 2% glucose	5.72716	4.69153e-186
C7_00290C	orf19.7093	HGT13	ORF|Uncharacterized	Predicted sugar transporter, involved in glycerol utilization; member of the major facilitator superfamily; 12 transmembrane; gene has intron; oxidative stress-induced via Cap1p; expressed in rich medium, 2% glucose	1.87165	1.57e-17		CR_05170C	orf19.638	FDH1	ORF|Verified	Formate dehydrogenase; oxidizes formate to CO2; Mig1 regulated; induced by macrophages; fluconazole-repressed; repressed by Efg1 in yeast, not hyphal conditions; stationary phase enriched; rat catheter and Spider biofilm induced	1.76358	0.000137808		C3_06580W	orf19.7447	JEN1	ORF|Verified	Lactate transporter; induced by lactic acid, activated by Cat8; alkaline repressed by Rim101; localizes to plasma membrane; Spider biofilm induced	5.70021	3.35448e-33
C5_00540C	orf19.935	AGA1	ORF|Uncharacterized	Protein with some similarity to agglutinin subunit; expression regulated upon white-opaque switch; Spider biofilm induced	1.85869	1e-08		C5_01260W	orf19.1943		ORF|Uncharacterized	Ortholog of C. parapsilosis CDC317 : CPAR2_302610, C. dubliniensis CD36 : Cd36_51070, Candida orthopsilosis Co 90-125 : CORT_0E04770 and Spathaspora passalidarum NRRL Y-27907 : SPAPADRAFT_50634	1.7557	6.84e-11		CR_04420C	orf19.532	RBR2	ORF|Uncharacterized	Cell wall protein; expression repressed by Rim101; transcript regulated upon white-opaque switching; repressed by alpha pheromone in SpiderM medium; macrophage-induced gene	5.66822	8.62165e-181
C5_04880C	orf19.3974	PUT2	ORF|Uncharacterized	Putative delta-1-pyrroline-5-carboxylate dehydrogenase; alkaline upregulated; protein present in exponential and stationary growth phase yeast cultures; flow model biofilm induced; Spider biofilm induced	1.78987	1.67e-50		CR_00150C	orf19.7520	POT1	ORF|Uncharacterized	Putative peroxisomal 3-oxoacyl CoA thiolase; transcript regulated by Nrg1 and Mig1; farnesol regulated; Hap43-repressed	1.75356	1.28e-28		C1_14020W	orf19.7209		ORF|Uncharacterized	Putative Rho GDP dissociation inhibitor; induced by nitric oxide independent of Yhb1p	5.62557	5.19795e-24
C3_07870W	orf19.6181		ORF|Dubious	Ortholog of Candida albicans WO-1 : CAWG_03093	1.7608	0.000262934		C7_04310C	orf19.7131		ORF|Verified	Butyrobetaine dioxygenase, the fourth enzyme of the carnitine biosynthesis pathway	1.74579	6.13e-28		C4_05130C	orf19.742	ALD6	ORF|Uncharacterized	Putative aldehyde dehydrogenase; stationary phase enriched protein; expression regulated upon white-opaque switch; rat catheter biofilm induced; rat catheter and Spider biofilm induced	5.59412	3.12287e-252
CR_06030C	orf19.3852		ORF|Uncharacterized	Has domain(s) with predicted carbohydrate binding, catalytic activity and role in carbohydrate metabolic process	1.74858	0.000240697		C1_06810W	orf19.6229	CAT1	ORF|Verified	Catalase; resistance to oxidative stress, neutrophils, peroxide; role in virulence; regulated by iron, ciclopirox, fluconazole, carbon source, pH, Rim101, Ssn6, Hog1, Hap43, Sfu1, Sef1, farnesol, core stress response; Spider biofilm induced	1.74554	1.59e-28		C6_03600C	orf19.5728		ORF|Uncharacterized	Putative cytochrome P450; Spider biofilm induced	5.56202	9.92999e-05
C3_07540C	orf19.6737		ORF|Uncharacterized	Protein of unknown function; mutants are viable; induced in a cyr1, ras1, or efg1 homozygous null	1.73933	7.21e-34		C3_07790W	orf19.6173	STD1	ORF|Verified	Putative transcription factor; involved in control of glucose-regulated gene expression; repressed by Rgt1; Spider biofilm induced	1.74445	1.8e-74		C2_09800C	orf19.1370		ORF|Uncharacterized	Protein of unknown function; expression regulated by white-opaque switch; repressed by alpha pheromone in SpiderM medium	5.52949	3.96504e-20
C4_04540C	orf19.3828		ORF|Dubious	Ortholog of Candida albicans WO-1 : CAWG_03357	1.72502	0.00921256		C4_02930W	orf19.2701		ORF|Uncharacterized	Protein of unknown function; Ras1 and Cyr1 repressed; rat catheter and Spider biofilm induced	1.73267	2.92e-36		C2_08260W	orf19.2220		ORF|Uncharacterized	Protein of unknown function; Hap43-repressed gene; by Rgt1; repressed in Spider biofilms by Bcr1, Tec1, Brg1, Rob1 and induced by Efg1, Ndt80; Spider biofilm induced	5.43448	3.8807e-06
C5_02600W	orf19.4274	PUT1	ORF|Uncharacterized	Putative proline oxidase; alkaline upregulated by Rim101; flow model biofilm induced; Spider biofilm induced	1.70429	7.98e-49		C3_04000C	orf19.2809	CTN3	ORF|Verified	Peroxisomal carnitine acetyl transferase; no obvious metabolic, hyphal, virulence defects in Ura+ strain; induced by macrophage engulfment, hyphal growth, starvation, nonfermentable carbon sources; rat catheter, Spider biofilm induced	1.7287	6.89e-28		C1_02270C	orf19.3684		ORF|Uncharacterized	Putative oxidoreductase; Spider biofilm induced	5.41306	1.77106e-117
C3_00920W	orf19.6169	ATO1	ORF|Uncharacterized	Putative fungal-specific transmembrane protein; induced by Rgt1; Spider biofilm induced	1.69201	4.29e-05		C3_07870W	orf19.6181		ORF|Dubious	Ortholog of Candida albicans WO-1 : CAWG_03093	1.72743	0.000183582		CR_05170C	orf19.638	FDH1	ORF|Verified	Formate dehydrogenase; oxidizes formate to CO2; Mig1 regulated; induced by macrophages; fluconazole-repressed; repressed by Efg1 in yeast, not hyphal conditions; stationary phase enriched; rat catheter and Spider biofilm induced	5.39595	1.78487e-38
C3_04000C	orf19.2809	CTN3	ORF|Verified	Peroxisomal carnitine acetyl transferase; no obvious metabolic, hyphal, virulence defects in Ura+ strain; induced by macrophage engulfment, hyphal growth, starvation, nonfermentable carbon sources; rat catheter, Spider biofilm induced	1.66157	2.61e-25		C3_04200W	orf19.5862	AFP99	ORF|Uncharacterized	Protein related to arginases; downregulated upon adherence to polystyrene; regulated by Gcn2p and Gcn4p	1.72726	1.33e-08		C1_04460C	orf19.6838		ORF|Uncharacterized	Putative protein of unknown function, transcript upregulated in clinical isolates from HIV+ patients with oral candidiasis; Spider biofilm induced	5.2793	7.1291e-290
C3_07640C	orf19.6724	FUM12	ORF|Uncharacterized	Putative fumarate hydratase; enzyme of citric acid cycle; fluconazole, Efg1 repressed; induced in high iron; protein present in exponential and stationary growth phase	1.65245	3.57e-48		C2_00890W	orf19.2035		ORF|Uncharacterized	Ortholog of C. parapsilosis CDC317 : CPAR2_212930, C. dubliniensis CD36 : Cd36_15830, Candida orthopsilosis Co 90-125 : CORT_0A12240 and Candida tropicalis MYA-3404 : CTRG_01155	1.7033	1.91e-06		CR_08310C	orf19.6398		ORF|Uncharacterized	S. pombe ortholog SPBC460.04c is a predicted sulfonate/alpha-ketoglutare dioxygenase; induced by nitric oxide; Spider biofilm induced	5.23396	8.21226e-09
C6_00480C	orf19.4211	FET31	ORF|Verified	Putative multicopper oxidase; ketoconazole/caspofungin/amphotericin B repressed; Sef1/Sfu1/Hap43 regulated; reports differ if functional homolog of ScFet3; rat catheter and Spider biofilm induced	1.60727	1.42e-10		C2_05440W	orf19.3573	PEX6	ORF|Uncharacterized	Ortholog(s) have ATPase activity, protein heterodimerization activity, role in fatty acid metabolic process, protein import into peroxisome matrix, receptor recycling, replicative cell aging and cytosol, peroxisome localization	1.7018	2.5e-73		C5_04440C	orf19.3931	SFC1	ORF|Verified	Putative succinate-fumarate transporter; involved in repression of growth on sorbose; alkaline induced; rat catheter biofilm induced; Spider biofilm induced	5.13959	0
C4_05700W	orf19.1255	ZCF5	ORF|Verified	Zn(II)2Cys6 transcription factor; colony morphology-related gene regulation by Ssn6	1.5947	3.33e-35		C3_07860C	orf19.6182	MRR2	ORF|Verified	Zn(II)2Cys6 transcription factor involved in regulation of multidrug resistance via control of CDR1 expression; mutants display decreased colonization of mouse kidneys; required for yeast cell adherence to silicone substrate	1.68018	1.24e-29		CR_07800W	orf19.3708	SAP2	ORF|Verified	Major secreted aspartyl proteinase; utilization of protein as nitrogen source; role in virulence complicated by URA3 effects; immunoprotective; regulated by growth, albumin, drugs, white cell-type; flow model biofilm induced	5.0515	0.00121394
C2_06930C	orf19.2247		ORF|Uncharacterized	Ortholog of C. parapsilosis CDC317 : CPAR2_406700, C. dubliniensis CD36 : Cd36_21220, Candida tenuis NRRL Y-1498 : CANTEDRAFT_127772 and Candida orthopsilosis Co 90-125 : CORT_0C06120	1.5726	2.59e-07		C2_00510W	orf19.2076		ORF|Uncharacterized	Protein of unknown function; S. pombe ortholog SPAC7D4.05 encodes a predicted hydrolase; Hap43-repressed; Spider biofilm induced	1.64222	6.52e-30		C1_09690W	orf19.4833	MLS1	ORF|Verified	Malate synthase; glyoxylate cycle enzyme; no mammalian homolog; regulated upon white-opaque switch; phagocytosis, strong oxidative stress induced; stationary phase enriched; flow model biofilm repressed; rat catheter, Spider biofilm induced	5.01423	0
C5_03130W	orf19.4342	SUT1	ORF|Uncharacterized	Zn2Cys6 transcription factor involved in sterol uptake; flow model biofilm induced; Spider biofilm repressed	1.54304	9.47e-17		C4_02020W	orf19.4591	CAT2	ORF|Verified	Major carnitine acetyl transferase; intracellular acetyl-CoA transport; localized in peroxisomes and mitochondria; induced in macrophages; Hog1-repressed; stationary phase enriched; farnesol-upregulated in biofilm; Spider biofilm induced	1.63738	3.6e-34		C1_10550C	orf19.999	GCA2	ORF|Verified	Predicted extracellular glucoamylase; induced by ketoconazole; possibly essential, disruptants not obtained by UAU1 method; promotes biofilm matrix formation; Spider biofilm induced; Bcr1-induced in RPMI a/a biofilms	4.99118	4.92078e-35
CR_02360W	orf19.3733	IDP2	ORF|Uncharacterized	Isocitrate dehydrogenase; white-opaque switch regulated; morphology-regulation by Ssn6; protein in exponential and stationary phase yeast; Hap43-repressed; Spider biofilm repressed by Bcr1, Tec1, Ndt80, Rob1, Brg1; Spider biofilm induced	1.5308	2.12e-39		C1_09690W	orf19.4833	MLS1	ORF|Verified	Malate synthase; glyoxylate cycle enzyme; no mammalian homolog; regulated upon white-opaque switch; phagocytosis, strong oxidative stress induced; stationary phase enriched; flow model biofilm repressed; rat catheter, Spider biofilm induced	1.63326	1.07e-48		C6_00810C	orf19.3643		ORF|Uncharacterized	Protein of unknown function; Hap43-repressed gene	4.91607	0.000462271
C1_02170C	orf19.3674	GAL102	ORF|Verified	UDP-glucose 4,6-dehydratase; role in mannosylation of cell wall proteins; mutation confers hypersensitivity to toxic ergosterol analog; overlaps orf19.3673; Spider biofilm induced	1.52904	3.5e-09		C3_07910W	orf19.6185		ORF|Uncharacterized	Putative pseudouridine-5'-phosphate glycosidase; overlaps orf19.6186 and orf19.6187; Spider biofilm repressed	1.63242	7.59e-10		C6_01060C	orf19.111	CAN2	ORF|Uncharacterized	Basic amino acid permease; arginine metabolism; regulated by Nrg1/Tup1; caspofungin, flucytosine induced; colony morphology-related regulation by Ssn6; Hap43-repressed; rat catheter and Spider biofilm induced; promoter bound by Efg1	4.90427	1.43621e-264
C3_07180C	orf19.6782	BMT1	ORF|Verified	Beta-mannosyltransferase, required for addition of the 1st beta-mannose residue to acid-stable fraction of cell wall phosphopeptidomannan; 9-gene family member; mutants induce higher levels of inflammatory cytokines in mouse dendritic cells	1.52702	2.56e-45		C6_01060C	orf19.111	CAN2	ORF|Uncharacterized	Basic amino acid permease; arginine metabolism; regulated by Nrg1/Tup1; caspofungin, flucytosine induced; colony morphology-related regulation by Ssn6; Hap43-repressed; rat catheter and Spider biofilm induced; promoter bound by Efg1	1.62972	5.12e-27		C4_02230C	orf19.4567		ORF|Verified	Catechol 1,2-dioxygenase (1,2-CTD), involved in degradation of aromatic compounds; Spider biofilm induced	4.87269	2.79467e-07
CR_07270C	orf19.6141	HGT16	ORF|Uncharacterized	Putative glucose transporter of the major facilitator superfamily; the C. albicans glucose transporter family comprises 20 members; 12 probable membrane-spanning segments; gene has intron; expressed in rich medium with 2% glucose	1.51757	1.65e-23		C3_06730W	orf19.6830		ORF|Uncharacterized	Putative enoyl-CoA hydratase; Spider biofilm induced	1.61803	9.4e-27		C1_06860W	orf19.6224		ORF|Uncharacterized	RTA domain protein; predicted role in response to stress; Spider biofilm induced	4.85587	1.58706e-10
C3_00650W	orf19.5392	NGT1	ORF|Verified	N-acetylglucosamine (GlcNAc)-specific transporter; role in GlcNAc (but not serum) induced hyphal growth; localizes to plasma membrane; induced by GlcNAc, macrophage engulfment; 12 transmembrane, major facilitator superfamily	1.51683	5.84e-16		C4_00080C	orf19.376		ORF|Uncharacterized	Protein of unknown function; Hap43-repressed; Spider biofilm induced	1.61374	9.82e-13		C4_00130W	orf19.5636	RBT5	ORF|Verified	GPI-linked cell wall protein; hemoglobin utilization; Rfg1, Rim101, Tbf1, Fe regulated; Sfu1, Hog1, Tup1, serum, alkaline pH, antifungal drugs, geldamycin repressed; Hap43 induced; required for RPMI biofilms; Spider biofilm induced	4.85198	4.02639e-197
C1_07980C	orf19.5069		ORF|Uncharacterized	Ortholog of S. cerevisiae Sae3; meiosis specific protein involved in DMC1-dependent meiotic recombination in S. cerevisiae; Spider biofilm induced	1.51612	0.00948398		C1_03320C	orf19.3029	EHD3	ORF|Verified	Predicted 3-hydroxyisobutyryl-CoA hydrolase; mitochondrially localized; Spider biofilm induced	1.59438	1.89e-53		C3_00810C	orf19.1288	FOX2	ORF|Verified	3-hydroxyacyl-CoA epimerase; fatty acid beta-oxidation; induced by phagocytosis; regulated by Mig1, by white-opaque switch, by DNA methylation; transcriptional activation by oleate requires Ctf1; rat catheter and Spider biofilm induced	4.83571	1.83021e-117
C4_05870C	orf19.1274		ORF|Uncharacterized	Has domain(s) with predicted DNA binding, zinc ion binding activity, role in transcription, DNA-templated and nucleus localization	1.47715	2.97e-18		C1_11850W	orf19.5282		ORF|Uncharacterized	Protein of unknown function; Hap43-repressed gene; mRNA binds to She3; repressed in hyphae; Efg1 and Efh1 regulated; 5'-UTR intron; induced by Mnl1 under weak acid stress; rat catheter biofilm induced	1.59195	1.85e-31		CR_00150C	orf19.7520	POT1	ORF|Uncharacterized	Putative peroxisomal 3-oxoacyl CoA thiolase; transcript regulated by Nrg1 and Mig1; farnesol regulated; Hap43-repressed	4.82055	3.70712e-218
C3_00220W	orf19.5447	HGT19	ORF|Verified	Putative MFS glucose/myo-inositol transporter; 20 member family; 12 transmembrane segments, extended N terminus; expressed in rich medium; Hap43, phagocytosis, rat catheter, Spider and flow model biofilm induced	1.46751	5.1e-16		C5_03710C	orf19.1124		ORF|Uncharacterized	Protein of unknown function; flow model biofilm induced; Spider biofilm induced	1.59179	5.45e-22		CR_07700W	orf19.1985		ORF|Uncharacterized	Has aminoglycoside phosphotransferase and protein kinase domains; rat catheter and flow model biofilm induced	4.81887	1.22082e-250
C4_00120W	orf19.5635	PGA7	ORF|Verified	GPI-linked hyphal surface antigen; induced by ciclopirox olamine, ketoconazole, Rim101 at pH 8; Hap43, fluconazole; flow model biofilm induced; Spider biofilm induced; required for RPMI biofilm; Bcr1-induced in a/a biofilm	1.46672	8.05e-14		C1_09650W	orf19.4828		ORF|Uncharacterized	WD repeat domain protein; Hap43-repressed gene; flow model biofilm induced	1.56824	5.67e-39		CR_00200W	orf19.7514	PCK1	ORF|Uncharacterized	Phosphoenolpyruvate carboxykinase; glucose, C-source, yeast-hypha, Hap43 regulated; fluconazole, phagocytosis, H2O2, oral candidasis, Spider/rat catheter/flow model biofilm induced; repressed in biofilm by Bcr1, Tec1, Ndt80, Rob1, Brg1	4.77397	2.95278e-300
C6_01500C	orf19.3434	TRY5	ORF|Verified	Zn(II)2Cys6 transcription factor; regulator of yeast form adherence; required for yeast cell adherence to silicone substrate	1.45969	1.12e-20		C3_07340W	orf19.6757	GCY1	ORF|Verified	Aldo/keto reductase; mutation confers hypersensitivity to toxic ergosterol analog; farnesol-repressed; stationary phase enriched protein; flow model biofilm induced; Spider biofilm repressed	1.55122	1.26e-11		C6_04620C	orf19.2160	NAG4	ORF|Verified	Putative transporter; fungal-specific; similar to Nag3p and to S. cerevisiae Ypr156Cp and Ygr138Cp; required for wild-type mouse virulence and wild-type cycloheximide resistance; gene cluster encodes enzymes of GlcNAc catabolism	4.73458	1.34787e-15
C3_03470W	orf19.345		ORF|Uncharacterized	Succinate semialdehyde dehydrogenase; for utilization of gamma-aminobutyrate (GABA) as a nitrogen source; part of 4-aminobutyrate and glutamate degradation pathways; rat catheter biofilm induced	1.41677	1.83e-12		C3_06490W	orf19.7437		ORF|Uncharacterized	Putative protein of unknown function; Hap43p-repressed gene; ortholog of S. cerevisiae YJL218W	1.54055	8.23e-56		C3_05980C	orf19.7379	FAA2	ORF|Uncharacterized	Putative acyl CoA synthetase; expression regulated upon white-opaque switch; rat catheter biofilm induced; Spider biofilm induced	4.7123	4.44085e-176
C3_07160W	orf19.6784	PGA32	ORF|Uncharacterized	Putative GPI-anchored adhesin-like protein; induced in high iron; Spider biofilm induced	1.40734	3.44e-15		C7_04320W	orf19.7130		ORF|Uncharacterized	Protein of unknown function; Hap43-repressed gene	1.53213	0.000477358		CR_10100C	orf19.7585	INO1	ORF|Verified	Inositol-1-phosphate synthase; antigenic in human; repressed by farnesol in biofilm or by caspofungin; upstream inositol/choline regulatory element; glycosylation predicted; rat catheter, flow model induced; Spider biofilm repressed	4.71143	8.25047e-27
C1_06140C	orf19.2431		ORF|Dubious	Dubious open reading frame, only conserved in Candida dubliniensis; induced by alpha pheromone in SpiderM medium; mRNA binds She3; Spider biofilm induced; flow model biofilm repressed	1.39321	1.01e-07		C3_07940W	orf19.6189		ORF|Uncharacterized	Chalcone related protein family; flow model biofilm induced	1.52387	2.36e-42		C2_05990C	orf19.4121		ORF|Uncharacterized	Predicted thioesterase/thiol ester dehydrase-isomerase; Spider biofilm induced	4.6834	4.57238e-258
C3_07820W	orf19.6177		ORF|Uncharacterized	Protein of unknown function; Spider biofilm repressed	1.38513	2.52e-16		C2_01450C	orf19.1449		ORF|Uncharacterized	Protein of unknown function; induced in azole-resistant strain that overexpresses MDR1; protein present in exponential and stationary growth phase yeast cultures; Spider biofilm induced	1.51754	1.03e-08		C3_01960C	orf19.1652	POX1-3	ORF|Uncharacterized	Predicted acyl-CoA oxidase; farnesol regulated; stationary phase enriched protein; Spider biofilm induced	4.64541	1.67716e-184
C6_01450C	orf19.3439		ORF|Uncharacterized	Protein of unknown function; Cyr1-repressed; rat catheter and Spider biofilm induced	1.37302	7.41e-20		CM_00140C	CaalfMp05	ATP9	ORF|Uncharacterized	Subunit 9 of the F0 sector of mitochondrial F1F0 ATP synthase, which is a large, evolutionarily conserved enzyme complex required for ATP synthesis	1.50814	1.1e-05		C1_06570W	orf19.6254	ANT1	ORF|Uncharacterized	Peroxisomal adenine nucleotide transporter; role in beta-oxidation of medium-chain fatty acid and peroxisome proliferation; rat catheter biofilm induced	4.6163	0
CR_10790W	orf19.7668	MAL2	ORF|Verified	Alpha-glucosidase; hydrolyzes sucrose for sucrose utilization; transcript regulated by Suc1, induced by maltose, repressed by glucose; Tn mutation affects filamentous growth; upregulated in RHE model; rat catheter and Spider biofilm induced	1.3641	1.21e-17		CR_04480C	orf19.539	LAP3	ORF|Uncharacterized	Putative aminopeptidase; positively regulated by Sfu1; clade-associated gene expression; virulence-group-correlated expression; induced by alpha pheromone in SpiderM medium; Hap43-induced; Spider and flow model biofilm induced	1.48326	2.87e-15		C1_10170W	orf19.4886		ORF|Uncharacterized	Putative adhesin-like protein; Hap43-repressed; rat catheter and Spider biofilm induced	4.61083	4.50155e-05
C4_00110C	orf19.5634	FRP1	ORF|Verified	Ferric reductase; alkaline-induced by Rim101; iron-chelation-induced by CCAAT-binding factor; fluconazole-repressed; ciclopirox-, hypoxia-, Hap43-induced; colony morphology-related regulation by Ssn6; Spider and flow model biofilm induced	1.354	9.32e-09		C2_02970C	orf19.5806	ALD5	ORF|Uncharacterized	NAD-aldehyde dehydrogenase; decreased expression in fluconazole-resistant isolate, or in hyphae; biofilm induced; fluconazole-downregulated; protein abundance is affected by URA3 expression in the CAI-4 strain; stationary phase enriched	1.46969	1.07e-34		CR_08920W	orf19.7288		ORF|Uncharacterized	Protein with predicted oxidoreductase and dehydrogenase domains; Hap43-repressed; Spider biofilm induced	4.58933	3.77518e-101
C3_07860C	orf19.6182	MRR2	ORF|Verified	Zn(II)2Cys6 transcription factor involved in regulation of multidrug resistance via control of CDR1 expression; mutants display decreased colonization of mouse kidneys; required for yeast cell adherence to silicone substrate	1.32246	5.26e-18		C6_01500C	orf19.3434	TRY5	ORF|Verified	Zn(II)2Cys6 transcription factor; regulator of yeast form adherence; required for yeast cell adherence to silicone substrate	1.4609	4.85e-21		CR_08690C	orf19.6445	ECI1	ORF|Verified	Protein similar to S. cerevisiae Eci1p, which is involved in fatty acid oxidation; transposon mutation affects filamentous growth; expression is regulated upon white-opaque switching	4.54642	4.27229e-298
C3_07850W	orf19.6180		ORF|Uncharacterized	Protein similar to Pichia anomala YDL054c and S. cerevisiae Ydl054cp; transmembrane regions predicted; Hap43p-repressed gene	1.32117	3.43e-24		C2_00250W	orf19.2107.1	STF2	ORF|Uncharacterized	Protein involved in ATP biosynthesis; repressed in hyphae; repressed by Efg1, Hap43; transcript upregulated in clinical isolates from HIV+ patients with oral candidiasis; rat catheter, flow model and Spider biofilm induced	1.4602	0.000327686		C1_01740W	orf19.4551	CTN1	ORF|Verified	Carnitine acetyl transferase; required for growth on nonfermentable carbon sources, not for hyphal growth or virulence in mice; induced in macrophage; macrophage/pseudohyphal-repressed after 16 hr; rat catheter, Spider biofilm induced	4.46441	2.04442e-44
C2_00660C	orf19.2062	SOD4	ORF|Verified	Cu-containing superoxide dismutase; role in response to host innate immune ROS; regulated on white-opaque switch; ciclopirox olamine induced; caspofungin repressed; SOD1,4,5,6 gene family; yeast-associated; Spider biofilm induced	1.3211	3.38e-14		C3_07850W	orf19.6180		ORF|Uncharacterized	Protein similar to Pichia anomala YDL054c and S. cerevisiae Ydl054cp; transmembrane regions predicted; Hap43p-repressed gene	1.44897	1.25e-29		C5_02960C	orf19.4321		ORF|Dubious	Ortholog of Candida albicans WO-1 : CAWG_04677	4.41943	0.000377686
C3_07830W	orf19.6178	FBP1	ORF|Verified	Fructose-1,6-bisphosphatase; key gluconeogenesis enzyme; regulated by Efg1, Ssn6; induced by phagocytosis; effects switch from glycolysis to gluconeogenesis in macrophage; rat flow model biofilm induced; overlaps orf19.6179	1.31353	2.17e-15		C3_07490W	orf19.6739		ORF|Uncharacterized	Ortholog(s) have phosphopentomutase activity, role in guanosine catabolic process, inosine catabolic process, purine ribonucleoside salvage and cytoplasm, nucleus localization	1.44439	7.1e-66		C5_03060C	orf19.4335	TNA1	ORF|Verified	Putative nicotinic acid transporter; detected at germ tube plasma membrane by mass spectrometry; transcript induced upon phagocytosis by macrophage; rat catheter biofilm induced	4.3838	5.5646e-35
CR_07150W	orf19.734	GLK1	ORF|Uncharacterized	Putative glucokinase; transcript regulated upon yeast-hyphal switch; Efg1 regulated; fluconazole-induced; induced in core stress response; colony morphology-related gene regulation by Ssn6; GlcNAc-induced protein	1.30883	1.89e-06		C3_07880C	orf19.6184		ORF|Uncharacterized	Protein of unknown function; Spider biofilm repressed	1.44235	3.65e-08		C2_04480W	orf19.4504		ORF|Uncharacterized	Has domain(s) with predicted oxidoreductase activity, zinc ion binding activity and role in oxidation-reduction process	4.36223	3.17271e-169
C3_07880C	orf19.6184		ORF|Uncharacterized	Protein of unknown function; Spider biofilm repressed	1.29911	1.71e-06		C3_07950C	orf19.6190	SRB1	ORF|Verified	Essential GDP-mannose pyrophosphorylase; makes GDP-mannose for protein glycosylation; functional in S. cerevisiae psa1; on yeast-form, not hyphal cell surface; alkaline induced; induced on adherence to polystyrene; Spider biofilm repressed	1.44072	4.68e-35		C6_03240W	orf19.5611		ORF|Uncharacterized	Predicted 3-methylbutanol:NAD(P) oxidoreductase and methylglyoxal reductase (NADPH-dependent); role in ergosterol metabolic process; early stage flow model biofilm induced; Spider biofilm induced	4.35959	1.62658e-138
C3_07340W	orf19.6757	GCY1	ORF|Verified	Aldo/keto reductase; mutation confers hypersensitivity to toxic ergosterol analog; farnesol-repressed; stationary phase enriched protein; flow model biofilm induced; Spider biofilm repressed	1.2974	4.77e-08		C3_00400C	orf19.5426		ORF|Uncharacterized	Putative patatin-like phospholipase; macrophage-regulated gene; fungal-specific (no human or murine homolog)	1.43973	2.51e-20		C4_05700W	orf19.1255	ZCF5	ORF|Verified	Zn(II)2Cys6 transcription factor; colony morphology-related gene regulation by Ssn6	4.34131	4.2905e-293
C3_07450C	orf19.6744		ORF|Uncharacterized	Has domain(s) with predicted endodeoxyribonuclease activity, producing 5'-phosphomonoesters activity	1.29131	9.91e-12		C2_09120C	orf19.4070		ORF|Dubious	Ortholog of C. dubliniensis CD36 : Cd36_23270	1.41791	0.000196448		C5_04930C	orf19.3981	MAL31	ORF|Uncharacterized	Putative high-affinity maltose transporter; transcript is upregulated in clinical isolates from HIV+ patients with oral candidiasis; alkaline induced; Spider biofilm induced	4.24532	1.02397e-145
C3_07580W	orf19.6731.1		ORF|Uncharacterized	Ortholog of C. dubliniensis CD36 : Cd36_87460, C. parapsilosis CDC317 : CPAR2_808260, Debaryomyces hansenii CBS767 : DEHA2F07084g and Pichia stipitis Pignal : psti_CGOB_00185	1.28939	0.0151717		C5_03060C	orf19.4335	TNA1	ORF|Verified	Putative nicotinic acid transporter; detected at germ tube plasma membrane by mass spectrometry; transcript induced upon phagocytosis by macrophage; rat catheter biofilm induced	1.41455	0.000423584		C4_06920C	orf19.3117	CSA2	ORF|Verified	Extracellular heme-binding protein involved in heme-iron acquisition; regulated by Tsa1, Tsa1B in minimal media at 37 deg; induced by ketoconazole, nitric oxide, Hap43; required for normal RPMI biofilm formation	4.24467	0.00555229
C2_09070C	orf19.4066		ORF|Uncharacterized	Putative glycerol-3-phosphate acyltransferase; Hog1-repressed	1.28572	1.52e-51		C1_12140W	orf19.5250		ORF|Uncharacterized	Has domain(s) with predicted cofactor binding activity	1.4091	3.35e-21		C3_07830W	orf19.6178	FBP1	ORF|Verified	Fructose-1,6-bisphosphatase; key gluconeogenesis enzyme; regulated by Efg1, Ssn6; induced by phagocytosis; effects switch from glycolysis to gluconeogenesis in macrophage; rat flow model biofilm induced; overlaps orf19.6179	4.24198	5.64447e-163
C4_05780C	orf19.1264	CFL2	ORF|Uncharacterized	Oxidoreductase; iron utilization; Sfu1/Sef1/Hap43/Nrg1/Tup1/Rim101 regulated; alkaline/low iron/fluphenazine/ciclopirox olamine, flucytosine, fluconazole, Spider/flow model/rat catheter biofilm induced; caspofungin/amphotericin B repressed	1.27538	0.000321577		C3_07570C	orf19.6732		ORF|Uncharacterized	Ortholog(s) have role in phosphate ion transport	1.39697	6.6e-24		C3_01460C	orf19.1704	FOX3	ORF|Uncharacterized	Putative peroxisomal 3-oxoacyl CoA thiolase; transcript regulated by white-opaque switch; Spider biofilm induced	4.21587	3.97636e-134
C4_02930W	orf19.2701		ORF|Uncharacterized	Protein of unknown function; Ras1 and Cyr1 repressed; rat catheter and Spider biofilm induced	1.27041	4.82e-19		C1_13450W	orf19.4975	HYR1	ORF|Verified	GPI-anchored hyphal cell wall protein; macrophage-induced; repressed by neutrophils; resistance to killing by neutrophils, azoles; regulated by Rfg1, Efg1, Nrg1, Tup1, Cyr1, Bcr1, Hap43; Spider and flow model biofilm induced	1.39027	5.71e-15		C3_00220W	orf19.5447	HGT19	ORF|Verified	Putative MFS glucose/myo-inositol transporter; 20 member family; 12 transmembrane segments, extended N terminus; expressed in rich medium; Hap43, phagocytosis, rat catheter, Spider and flow model biofilm induced	4.18085	1.51283e-135
C3_06450W	orf19.7434	GLG2	ORF|Uncharacterized	Putative self-glucosylating initiator of glycogen synthesis; expression regulated upon white-opaque switch; hypha-induced; Spider biofilm induced	1.26912	5.67e-24		C1_10550C	orf19.999	GCA2	ORF|Verified	Predicted extracellular glucoamylase; induced by ketoconazole; possibly essential, disruptants not obtained by UAU1 method; promotes biofilm matrix formation; Spider biofilm induced; Bcr1-induced in RPMI a/a biofilms	1.38138	0.00272366		C3_07160W	orf19.6784	PGA32	ORF|Uncharacterized	Putative GPI-anchored adhesin-like protein; induced in high iron; Spider biofilm induced	4.17152	1.60582e-143
C1_07220W	orf19.4445		ORF|Verified	Protein of unknown function; Plc1p-regulated; expression induced early upon infection of reconstituted human epithelium (RHE), while expression of the C. dubliniensis ortholog is not; mutant is viable; Spider biofilm induced	1.26196	1.91e-51		CR_02490W	orf19.176	OPT4	ORF|Verified	Oligopeptide transporter; detected at germ tube plasma membrane; transcript inducede during phagocytosis by macrophages; fungal-specific; Hap43-repressed; merged with orf19.2292 in Assembly 20; rat catheter and Spider biofilm induced	1.37026	0.000169845		C3_03570C	orf19.355		ORF|Uncharacterized	Has domain(s) with predicted oxidoreductase activity and role in oxidation-reduction process	4.16877	0.00679476
CR_07490C	orf19.6116	GLK4	ORF|Uncharacterized	Putative glucokinase; decreased expression in hyphae compared to yeast-form cells	1.25176	2.19e-05		C3_07780C	orf19.6171	NUP159	ORF|Uncharacterized	FG-nucleoporin component of central core of the nuclear pore complex (NPC); contributes to nucleocytoplasmic transport; rat catheter biofilm repressed	1.36891	4.83e-34		C4_04400C	orf19.1409.3		ORF|Uncharacterized	Protein of unknown function; Spider biofilm induced	4.1653	0.0180987
C6_01490C	orf19.3435		ORF|Uncharacterized	Ortholog of Candida albicans WO-1 : CAWG_05215	1.24476	9.25e-05		C3_04840C	orf19.5952		ORF|Uncharacterized	Protein of unknown function; induced by nitric oxide independent of Yhb1; Sef1, Sfu1, and Hap43-induced; rat catheter and Spider biofilm induced	1.36372	0.000174173		C2_09280C	orf19.4090		ORF|Uncharacterized	Predicted membrane transporter, member of the fucose:proton symporter (FHS) family, major facilitator superfamily (MFS)	4.16403	1.26031e-27
CR_06670W	orf19.701	CFL11	ORF|Verified	Superoxide-generating NADPH oxidase, produces extracellular burst of reactive oxygen species at growing cell tips during hyphal morphogenesis, flucytosine repressed; possibly adherence-induced; rat catheter biofilm repressed	1.24111	6.3e-15		CR_00610W	orf19.7472	IFF4	ORF|Verified	Adhesin-like cell surface protein; putative GPI-anchor; null mutant germ tubes show decreased adhesion to plastic substrate; mutants are viable; Hap43-repressed gene	1.36254	1.69e-22		C4_05870C	orf19.1274		ORF|Uncharacterized	Has domain(s) with predicted DNA binding, zinc ion binding activity, role in transcription, DNA-templated and nucleus localization	4.16375	4.69096e-172
CR_04510W	orf19.542	HXK2	ORF|Uncharacterized	Hexokinase II; antigenic in humans; repressed by human neutrophils; Efg1-regulated; fluconazole-induced; gene regulation by Ssn6; present in exponential and stationary growth phase; flow model biofilm induced; Spider biofilm repressed	1.2377	1.39e-07		C7_03280C	orf19.5125		ORF|Uncharacterized	Protein of unknown function; induced by ketoconazole; Spider, F-12/CO2 and flow model biofilm induced	1.35527	6.07e-18		C4_00120W	orf19.5635	PGA7	ORF|Verified	GPI-linked hyphal surface antigen; induced by ciclopirox olamine, ketoconazole, Rim101 at pH 8; Hap43, fluconazole; flow model biofilm induced; Spider biofilm induced; required for RPMI biofilm; Bcr1-induced in a/a biofilm	4.1543	9.31551e-113
C2_04110W	orf19.810		ORF|Uncharacterized	Ortholog(s) have DNA helicase activity, role in DNA unwinding involved in DNA replication, reciprocal meiotic recombination, synapsis and nucleus localization	1.2363	3.49e-18		C4_02110W	orf19.4580		ORF|Uncharacterized	Protein of unknown function; Hap43-repressed gene	1.35487	4.8e-33		C4_02930W	orf19.2701		ORF|Uncharacterized	Protein of unknown function; Ras1 and Cyr1 repressed; rat catheter and Spider biofilm induced	4.14918	2.39017e-218
C3_07260C	orf19.6773	ECM29	ORF|Verified	Putative scaffold protein; assists in association of the proteasome core particle with the regulatory particle; ortholog of S. cerevisiae Ecm29; transposon mutation affects filamentous growth; flow model biofilm repressed	1.23379	4.03e-23		C1_04500W	orf19.6844	ICL1	ORF|Verified	Isocitrate lyase; glyoxylate cycle enzyme; required for virulence in mice; induced upon phagocytosis by macrophage; farnesol regulated; Pex5-dependent peroxisomal localization; stationary phase enriched; rat catheter, Spider biofilm induced	1.34487	1.29e-14		CR_08670C	orf19.6443		ORF|Uncharacterized	Protein with an enoyl-CoA hydratase related domain; Spider biofilm induced	4.07552	5.80611e-216
C3_07790W	orf19.6173	STD1	ORF|Verified	Putative transcription factor; involved in control of glucose-regulated gene expression; repressed by Rgt1; Spider biofilm induced	1.22588	4.4e-35		CR_04870C	orf19.6306		ORF|Verified	Trimethylaminobutyraldehyde dehydrogenase, the third enzyme of the carnitine biosynthesis pathway	1.34408	7.65e-16		C4_00080C	orf19.376		ORF|Uncharacterized	Protein of unknown function; Hap43-repressed; Spider biofilm induced	4.05335	5.11055e-85
C2_08330W	orf19.1350		ORF|Uncharacterized	Protein with a thioredoxin domain; predicted role in cell redox homeostasis; rat catheter and Spider biofilm induced	1.22372	1.82e-12		C4_01220C	orf19.4668		ORF|Uncharacterized	Protein with a glycoside hydrolase domain; mutants are viable	1.34081	6.03e-08		CR_07260C	orf19.6142		ORF|Uncharacterized	Ortholog(s) have double-stranded DNA binding activity, role in reciprocal meiotic recombination and condensed nuclear chromosome localization	4.0484	0.00205821
C3_07910W	orf19.6185		ORF|Uncharacterized	Putative pseudouridine-5'-phosphate glycosidase; overlaps orf19.6186 and orf19.6187; Spider biofilm repressed	1.20446	3.22e-05		C3_07460W	orf19.6742		ORF|Uncharacterized	Ortholog(s) have CTD phosphatase activity, role in dephosphorylation of RNA polymerase II C-terminal domain and DNA-directed RNA polymerase II, holoenzyme, cytosol localization	1.33747	1.66e-38		C2_05950C	orf19.5215	TES15	ORF|Uncharacterized	Putative acyl-CoA thioesterase; Hap43-repressed; Spider biofilm induced	4.01323	1.25979e-168
C2_09120C	orf19.4070		ORF|Dubious	Ortholog of C. dubliniensis CD36 : Cd36_23270	1.19908	0.00482622		C3_01460C	orf19.1704	FOX3	ORF|Uncharacterized	Putative peroxisomal 3-oxoacyl CoA thiolase; transcript regulated by white-opaque switch; Spider biofilm induced	1.33129	2.61e-13		C1_06810W	orf19.6229	CAT1	ORF|Verified	Catalase; resistance to oxidative stress, neutrophils, peroxide; role in virulence; regulated by iron, ciclopirox, fluconazole, carbon source, pH, Rim101, Ssn6, Hog1, Hap43, Sfu1, Sef1, farnesol, core stress response; Spider biofilm induced	3.98447	4.24278e-149
C1_06570W	orf19.6254	ANT1	ORF|Uncharacterized	Peroxisomal adenine nucleotide transporter; role in beta-oxidation of medium-chain fatty acid and peroxisome proliferation; rat catheter biofilm induced	1.19312	1.17e-23		C1_06940C	orf19.6214	ATC1	ORF|Verified	Cell wall acid trehalase; catalyzes hydrolysis of the disaccharide trehalose; similar to S. cerevisiae vacuolar acid trehalase (Ath1p); Hap43p-repressed gene	1.33114	2.61e-33		C5_04940W	orf19.3982		ORF|Verified	Maltase; induced during growth on sucrose; induced by alpha pheromone in SpiderM medium; early-stage flow model biofilm indced	3.96245	1.28781e-96
C3_07920W	orf19.6187		ORF|Uncharacterized	possible pseudouridine monophosphate glycosidase; overlaps orf19.6185 and orf19.618; has intron; Spider biofilm repressed	1.19007	6.85e-09		C4_00950C	orf19.4699		ORF|Uncharacterized	Putative phospholipase of patatin family; similar to S. cerevisiae Tgl3p; predicted Kex2p substrate	1.32693	4.72e-22		C1_11950W	orf19.5270		ORF|Uncharacterized	Protein of unknown function; rat catheter biofilm induced	3.9565	6.80314e-110
C3_07680W	orf19.6719		ORF|Verified	Putative nucleosome assembly protein; homozygous transposon insertion causes decreased colony wrinkling under filamentous growth-inducing conditions, but does not block true hyphal formation in liquid media	1.18832	1.38e-69		C5_05360C	orf19.4031		ORF|Verified	Ortholog(s) have role in ergosteryl 3-beta-D-glucoside catabolic process and cytosol, fungal-type vacuole membrane localization	1.32681	1.96e-28		C1_12850W	orf19.4914.1	BLP1	ORF|Uncharacterized	Protein of unknown function, serum-induced	3.95162	2.6437e-11
C1_02530C	orf19.2942	DIP5	ORF|Verified	Dicarboxylic amino acid permease; mutation confers hypersensitivity to toxic ergosterol analog; induced upon phagocytosis by macrophage; Gcn4-regulated; upregulated by Rim101 at pH 8; rat catheter and Spider biofilm induced	1.18208	4.23e-40		C3_07980C	orf19.6192		ORF|Dubious	Protein of unknown function; Plc1-regulated; transcript detected in high-resolution tiling arrays	1.32093	1.88e-05		C3_05580C	orf19.6993	GAP2	ORF|Verified	General broad specificity amino acid permease; ketoconazole, flucytosine repressed; Ssy1-dependent histidine induction; regulated by Nrg1, Tup1; colony morphology-related gene regulation by Ssn6; Spider and flow model biofilm induced	3.94929	7.58264e-78
C2_02970C	orf19.5806	ALD5	ORF|Uncharacterized	NAD-aldehyde dehydrogenase; decreased expression in fluconazole-resistant isolate, or in hyphae; biofilm induced; fluconazole-downregulated; protein abundance is affected by URA3 expression in the CAI-4 strain; stationary phase enriched	1.17401	3.71e-22		CR_01200W	orf19.3234	OYE22	ORF|Uncharacterized	Putative NADPH dehydrogenase; rat catheter biofilm induced	1.31863	4.87e-11		C5_05430W	orf19.4041	PEX4	ORF|Uncharacterized	Putative peroxisomal ubiquitin conjugating enzyme; regulated by Sef1, Sfu1, and Hap43; rat catheter biofilm induced; Spider biofilm induced	3.94676	1.58567e-117
C5_04130C	orf19.3895	CHT2	ORF|Verified	GPI-linked chitinase; required for normal filamentous growth; repressed in core caspofungin response; fluconazole, Cyr1, Efg1, pH-regulated; mRNA binds She3 and is localized to yeast-form buds and hyphal tips; Spider biofilm repressed	1.16872	4.46e-23		CR_10840C	orf19.7676	XYL2	ORF|Verified	D-xylulose reductase; immunogenic in mice; soluble protein in hyphae; induced by caspofungin, fluconazole, Hog1 and during cell wall regeneration; Mnl1-induced in weak acid stress; stationary phase enriched; flow model biofilm induced	1.31185	3.35e-05		C1_01240W	orf19.3311	IFD3	ORF|Uncharacterized	Putative aldo/keto reductase; Mig1-regulated	3.94446	5.42806e-95
C3_07740W	orf19.6712		ORF|Uncharacterized	Ortholog(s) have COPI-coated vesicle, Golgi apparatus localization	1.16086	5.97e-19		C3_07820W	orf19.6177		ORF|Uncharacterized	Protein of unknown function; Spider biofilm repressed	1.29215	2.33e-14		C2_02060C	orf19.1523	FMO1	ORF|Verified	Putative oxidoreductase; mutation confers hypersensitivity to toxic ergosterol analog, and to amphotericin B	3.93243	5.2915e-44
C1_02180W	orf19.3675	GAL7	ORF|Verified	Putative galactose-1-phoshphate uridyl transferase; downregulated by hypoxia, upregulated by ketoconazole; macrophage/pseudohyphal-repressed	1.15555	2.14e-31		CR_00330C	orf19.7500	PXA1	ORF|Uncharacterized	Putative peroxisomal, half-size adrenoleukodystrophy protein (ALD or ALDp) subfamily ABC family transporter	1.28566	2.12e-46		C1_10290W	orf19.4899	GCA1	ORF|Verified	Extracellular/plasma membrane-associated glucoamylase; expressed in rat oral infection; regulated by carbohydrates, pH, galactose; promotes biofilm matrix formation; flow model biofilm induced; Bcr1 repressed in RPMI a/a biofilms	3.87702	2.19066e-15
C3_07940W	orf19.6189		ORF|Uncharacterized	Chalcone related protein family; flow model biofilm induced	1.15272	6.99e-24		C4_04140W	orf19.5295		ORF|Uncharacterized	Protein with a predicted endonuclease/exonuclease/phosphatase family domain and a carbon catabolite repressor protein 4 domain; induced by alpha pheromone in SpiderM medium	1.28203	9.31e-14		C3_03470W	orf19.345		ORF|Uncharacterized	Succinate semialdehyde dehydrogenase; for utilization of gamma-aminobutyrate (GABA) as a nitrogen source; part of 4-aminobutyrate and glutamate degradation pathways; rat catheter biofilm induced	3.84072	3.33314e-97
C3_07810C	orf19.6176	SEC61	ORF|Verified	ER protein-translocation complex subunit; essential; 10 predicted transmembrane regions; chimeric mutant partially functionally complements S. cerevisiae sec61 defects; Spider biofilm repressed	1.14461	1.36e-25		C3_07320W	orf19.6760	MDS3	ORF|Verified	TOR signaling pathway component; required for growth and hyphal formation at alkaline pH, for full virulence in a mouse model of systemic infection and for SD and Spider medium biofilm formation; role in chlamydospore formation	1.28025	3.17e-34		CR_07250C	orf19.6143		ORF|Uncharacterized	Predicted long-chain-alcohol oxidase; Spider biofilm induced	3.79916	2.22053e-150
C3_07750W	orf19.6710	UTP9	ORF|Verified	Small-subunit processome protein; Ssr1-induced; repressed by prostaglandins; physically interacts with TAP-tagged Nop1	1.14005	4.3e-48		C1_12100C	orf19.5255	PXA2	ORF|Uncharacterized	Putative peroxisomal, half-size adrenoleukodystrophy protein (ALD or ALDp) subfamily ABC transporter; Gcn4p-regulated	1.27759	3.24e-40		C1_13630W	orf19.5000	CYB2	ORF|Uncharacterized	Putative cytochrome b2 precursor; induced in high iron; alkaline repressed; colony morphology-related gene regulation by Ssn6; Hap43-repressed; pider biofilm induced	3.79107	3.99492e-41
C1_00200C	orf19.6083		ORF|Uncharacterized	Has domain(s) with predicted nucleic acid binding, nucleotide binding activity	1.13853	8.37e-14		C1_11890W	orf19.5278		ORF|Uncharacterized	Protein of unknown function; Spider biofilm induced	1.27523	5.75e-37		C2_02970C	orf19.5806	ALD5	ORF|Uncharacterized	NAD-aldehyde dehydrogenase; decreased expression in fluconazole-resistant isolate, or in hyphae; biofilm induced; fluconazole-downregulated; protein abundance is affected by URA3 expression in the CAI-4 strain; stationary phase enriched	3.78586	2.49852e-231
C3_07770C	orf19.6170		ORF|Uncharacterized	Ortholog(s) have microtubule plus-end binding, protein homodimerization activity	1.13123	1.1e-13		C2_08080C	orf19.2176	IFM3	ORF|Uncharacterized	Protein with a 2-hydroxyacid dehydrogenase catalytic domain; Hap43-repressed; Plc1-regulated; overlaps orf19.2177	1.27407	3.49e-17		C7_04180W	orf19.7156	FAA2-3	ORF|Uncharacterized	Predicted acyl CoA synthetase	3.78094	1.11589e-191
C3_07900C	orf19.6186		ORF|Uncharacterized	Predicted protein of unknown function; overlaps orf19.6185	1.12301	6.5e-09		CR_00210W	orf19.7513	ALK2	ORF|Uncharacterized	N-Alkane inducible cytochrome P450	1.26783	1.13e-27		C7_02920W	orf19.5169		ORF|Uncharacterized	Has domain(s) with predicted amidase activity, carbon-nitrogen ligase activity, with glutamine as amido-N-donor activity	3.74904	2.71538e-40
C3_07470W	orf19.6741		ORF|Uncharacterized	Putative plasma membrane protein; predicted role in cell wall integrity; regulated by Nrg1, Tup1; induced during chlamydospore formation in both C. albicans and C. dubliniensis	1.11078	1.83e-20		C6_02560W	orf19.5525		ORF|Uncharacterized	Putative oxidoreductase; protein levels affected by URA3 expression in CAI-4 strain background; Efg1, Efh1 regulated; Rgt1-repressed; protein present in exponential and stationary growth phase yeast; rat catheter biofilm repressed	1.26577	7.68e-30		C1_10240C	orf19.4894		ORF|Uncharacterized	Protein with similarity to S. cerevisiae Yer010cp, a protein of unknown function belonging to the prokaryotic RraA family; repressed by benomyl; Hap43-induced; Spider biofilm induced	3.74808	3.03204e-208
C3_07700W	orf19.6717		ORF|Uncharacterized	Putative serine hydrolase; Spider biofilm repressed	1.09214	2.28e-30		C3_07450C	orf19.6744		ORF|Uncharacterized	Has domain(s) with predicted endodeoxyribonuclease activity, producing 5'-phosphomonoesters activity	1.26415	1.96e-11		C4_02020W	orf19.4591	CAT2	ORF|Verified	Major carnitine acetyl transferase; intracellular acetyl-CoA transport; localized in peroxisomes and mitochondria; induced in macrophages; Hog1-repressed; stationary phase enriched; farnesol-upregulated in biofilm; Spider biofilm induced	3.71807	1.51923e-177
C3_07230W	orf19.6778		ORF|Uncharacterized	Aminophospholipid translocase (flippase); maintains membrane lipid asymmetry in post-Golgi secretory vesicles; contributes to clathrin-coated vesicle formation and endocytosis; flow model biofilm repressed	1.07954	3.92e-37		C4_03540C	orf19.1325	ECM38	ORF|Uncharacterized	Putative gamma-glutamyltransferase; alkaline upregulated; Spider biofilm induced; possibly an essential gene, disruptants not obtained by UAU1 method	1.26402	2.81e-14		CR_07140C	orf19.11		ORF|Uncharacterized	Protein of unknown function; transcript regulated by Mig1 and Tup1; rat catheter biofilm induced	3.70934	5.55989e-06
C3_07650C	orf19.6723		ORF|Uncharacterized	Protein of unknown function; Spider biofilm induced	1.06846	4.85e-28		C1_07080W	orf19.6196		ORF|Uncharacterized	Component of the SWI/SNF and RSC chromatin remodeling complexes; suggested role in chromosome maintenance; Spider biofilm induced	1.26027	2.14e-18		C1_01980W	orf19.4527	HGT1	ORF|Verified	High-affinity MFS glucose transporter; induced by progesterone, chloramphenicol, benomyl; likely essential for growth; protein newly produced during adaptation to the serum; rat catheter and Spider biofilm induced	3.67997	2.34511e-215
C3_07480W	orf19.6740		ORF|Uncharacterized	Ortholog(s) have ubiquitin-protein transferase activity and role in generation of catalytic spliceosome for first transesterification step	1.06536	3.69e-18		C2_09710C	orf19.1381		ORF|Uncharacterized	Ortholog of S. cerevisiae/S. pombe Lsb5; predicted role in actin cortical patch localization, actin filament organization, endocytosis; flow model biofilm induced; Spider biofilm repressed	1.25729	1.8e-17		C5_02690W	orf19.4287		ORF|Uncharacterized	Putative oxidoreductase; Hap43-repressed gene; clade-associated gene expression	3.67879	6.25367e-129
C3_07400W	orf19.6751		ORF|Uncharacterized	Ortholog(s) have tRNA methyltransferase activity, role in cytoplasmic translation, tRNA methylation and cytoplasm localization	1.06461	1.42e-31		C4_02200C	orf19.4570		ORF|Uncharacterized	Ortholog of C. dubliniensis CD36 : Cd36_42090, Debaryomyces hansenii CBS767 : DEHA2C14872g, Pichia stipitis Pignal : PICST_74821 and Spathaspora passalidarum NRRL Y-27907 : SPAPADRAFT_58607	1.24976	2.26e-09		CR_10790W	orf19.7668	MAL2	ORF|Verified	Alpha-glucosidase; hydrolyzes sucrose for sucrose utilization; transcript regulated by Suc1, induced by maltose, repressed by glucose; Tn mutation affects filamentous growth; upregulated in RHE model; rat catheter and Spider biofilm induced	3.65474	3.13307e-137
C3_07610W	orf19.6729	TIP120	ORF|Verified	Protein similar to human CAND1 (Cullin-Associated Nedd8-Dissociated) protein involved in regulation of SCF complexes; binds unnedddylated cullin Cdc53; mutants are viable	1.05791	2.52e-28		CR_08860W	orf19.7281	PDK2	ORF|Verified	Putative pyruvate dehydrogenase kinase; mutation confers hypersensitivity to amphotericin B	1.2458	5.82e-58		C2_10150W	orf19.1766		ORF|Uncharacterized	Secreted protein; fluconazole-induced	3.62192	3.0204e-16
C1_05920W	orf19.2457		ORF|Uncharacterized	Protein of unknown function; induced during chlamydospore formation in both C. albicans and C. dubliniensis; Spider biofilm induced	1.05768	1.39e-15		C1_11950W	orf19.5270		ORF|Uncharacterized	Protein of unknown function; rat catheter biofilm induced	1.24536	1.94e-09		CR_08830W	orf19.7279.1		ORF|Uncharacterized	Protein of unknown function; Spider biofilm induced	3.58304	8.11999e-26
C3_07320W	orf19.6760	MDS3	ORF|Verified	TOR signaling pathway component; required for growth and hyphal formation at alkaline pH, for full virulence in a mouse model of systemic infection and for SD and Spider medium biofilm formation; role in chlamydospore formation	1.05064	8.25e-23		C3_00200C	orf19.5450	ETR1	ORF|Uncharacterized	Putative 2-enoyl thioester reductase; protein present in exponential and stationary growth phase yeast cultures; rat catheter biofilm repressed	1.24409	2.92e-22		C2_07900W	orf19.2192	GDH2	ORF|Uncharacterized	Putative NAD-specific glutamate dehydrogenase; fungal-specific; transcript regulated by Nrg1, Mig1, Tup1, and Gcn4; stationary phase enriched protein; flow model biofilm induced; Spider biofilm induced	3.5612	0
C4_02220C	orf19.4568	ZCF25	ORF|Uncharacterized	Putative Zn(II)2Cys6 transcription factor	1.04938	3.34e-05		C3_04800C	orf19.5943		ORF|Uncharacterized	Ortholog(s) have role in peroxisome organization and cytosol, peroxisomal membrane localization	1.24353	1.14e-42		C2_01450C	orf19.1449		ORF|Uncharacterized	Protein of unknown function; induced in azole-resistant strain that overexpresses MDR1; protein present in exponential and stationary growth phase yeast cultures; Spider biofilm induced	3.55261	9.39393e-49
C3_07780C	orf19.6171	NUP159	ORF|Uncharacterized	FG-nucleoporin component of central core of the nuclear pore complex (NPC); contributes to nucleocytoplasmic transport; rat catheter biofilm repressed	1.04584	1.02e-19		C7_02090C	orf19.6508		ORF|Uncharacterized	Ortholog(s) have GTPase activator activity, role in positive regulation of GTPase activity, positive regulation of TORC1 signaling and Lst4-Lst7 complex, cytosol, vacuolar membrane localization	1.23304	2.65e-14		C1_03320C	orf19.3029	EHD3	ORF|Verified	Predicted 3-hydroxyisobutyryl-CoA hydrolase; mitochondrially localized; Spider biofilm induced	3.53791	1.16744e-272
C3_04840C	orf19.5952		ORF|Uncharacterized	Protein of unknown function; induced by nitric oxide independent of Yhb1; Sef1, Sfu1, and Hap43-induced; rat catheter and Spider biofilm induced	1.04553	0.0115862		C3_06860C	orf19.6816		ORF|Uncharacterized	Putative xylose and arabinose reductase; flow model biofilm induced; Spider biofilm repressed	1.23132	6.57e-12		C2_10350C	orf19.1743	ACS1	ORF|Uncharacterized	Acetyl-CoA synthetase; induced by human neutrophils; fluconazole-repressed; regulated by Nrg1/Mig1; colony morphology-related gene regulation by Ssn6; only in stationary phase cultures; rat catheter biofilm repressed, Spider biofilm induced	3.5073	4.74509e-296
C3_07490W	orf19.6739		ORF|Uncharacterized	Ortholog(s) have phosphopentomutase activity, role in guanosine catabolic process, inosine catabolic process, purine ribonucleoside salvage and cytoplasm, nucleus localization	1.04495	1.32e-33		C1_01810C	orf19.4543	UGA2	ORF|Uncharacterized	Predicted succinate semialdehyde dehydrogenase; predicted role in glutamate catabolism; transcription regulated by Mig1, Tup1, Gcn4; mutants are viable	1.2293	5.27e-34		C6_01500C	orf19.3434	TRY5	ORF|Verified	Zn(II)2Cys6 transcription factor; regulator of yeast form adherence; required for yeast cell adherence to silicone substrate	3.50696	1.33673e-132
C3_07710W	orf19.6716	ABD1	ORF|Verified	SAM-dependent RNA methyltransferase; methylates mRNA 5' cap; binds phosphorylated RNA Pol II C-term domain peptide; does not bind mRNA TPase and mRNA GTase (Cet1,Cgt1); functional homolog of S. cerevisiae Abd1; rat catheter biofilm induced	1.03691	3.03e-19		C7_01540W	orf19.6574	ALK6	ORF|Uncharacterized	Putative cytochrome P-450 of N-alkane-induced detoxification; macrophage-induced gene	1.21164	3.04e-06		C3_07590W	orf19.6731		ORF|Uncharacterized	Protein of unknown function; repressed by alpha pheromone in SpiderM medium; Spider biofilm induced	3.49973	7.86458e-44
C5_02000C	orf19.3171	ACH1	ORF|Verified	Acetyl-coA hydrolase; acetate utilization; nonessential; soluble protein in hyphae; antigenic in human; induced on polystyrene adherence; farnesol-, ketoconazole-induced; no human or murine homolog; stationary phase-enriched protein	1.02902	2.58e-18		C2_03290W	orf19.899		ORF|Uncharacterized	Ortholog of C. dubliniensis CD36 : Cd36_18040, C. parapsilosis CDC317 : CPAR2_211790, Candida tenuis NRRL Y-1498 : CANTEDRAFT_109928 and Debaryomyces hansenii CBS767 : DEHA2E21010g	1.20997	1.1e-13		C1_13670W	orf19.5005	OSM2	ORF|Uncharacterized	Putative mitochondrial fumarate reductase; regulated by Ssn6p, Gcn2p, and Gcn4p; Hog1p-downregulated; stationary phase enriched protein; Hap43p-repressed gene	3.46404	8.75414e-41
C3_07800C	orf19.6175		ORF|Uncharacterized	Putative 35S rRNA processing protein; Hap43-induced; repressed by prostaglandins; Spider biofilm induced	1.02239	1.17e-17		C5_04880C	orf19.3974	PUT2	ORF|Uncharacterized	Putative delta-1-pyrroline-5-carboxylate dehydrogenase; alkaline upregulated; protein present in exponential and stationary growth phase yeast cultures; flow model biofilm induced; Spider biofilm induced	1.20541	4.32e-23		C2_05130W	orf19.3544		ORF|Uncharacterized	Putative protein of unknown function; Hap43p-repressed gene	3.43316	1.71098e-39
C3_07390C	orf19.6752		ORF|Uncharacterized	Ortholog(s) have structural constituent of ribosome activity and mitochondrial small ribosomal subunit localization	1.02131	1.87e-31		C3_07610W	orf19.6729	TIP120	ORF|Verified	Protein similar to human CAND1 (Cullin-Associated Nedd8-Dissociated) protein involved in regulation of SCF complexes; binds unnedddylated cullin Cdc53; mutants are viable	1.2048	5.26e-37		C1_07220W	orf19.4445		ORF|Verified	Protein of unknown function; Plc1p-regulated; expression induced early upon infection of reconstituted human epithelium (RHE), while expression of the C. dubliniensis ortholog is not; mutant is viable; Spider biofilm induced	3.42637	0
C2_00250W	orf19.2107.1	STF2	ORF|Uncharacterized	Protein involved in ATP biosynthesis; repressed in hyphae; repressed by Efg1, Hap43; transcript upregulated in clinical isolates from HIV+ patients with oral candidiasis; rat catheter, flow model and Spider biofilm induced	1.0163	0.0347604		C3_00650W	orf19.5392	NGT1	ORF|Verified	N-acetylglucosamine (GlcNAc)-specific transporter; role in GlcNAc (but not serum) induced hyphal growth; localizes to plasma membrane; induced by GlcNAc, macrophage engulfment; 12 transmembrane, major facilitator superfamily	1.19137	5.56e-10		C1_01440C	orf19.3330.3	POX18	ORF|Uncharacterized	Similar to Pox18, a peroxisomal protein; induced during chlamydospore formation in C. albicans and C. dubliniensis; A21 sequence updated based on new sequence and analysis, the allelic orf19.10841 was reinstated; Spider biofilm induced	3.41933	5.49211e-16
C3_05580C	orf19.6993	GAP2	ORF|Verified	General broad specificity amino acid permease; ketoconazole, flucytosine repressed; Ssy1-dependent histidine induction; regulated by Nrg1, Tup1; colony morphology-related gene regulation by Ssn6; Spider and flow model biofilm induced	1.011	0.000276623		C2_10480W	orf19.5323	MDH1-3	ORF|Uncharacterized	Predicted malate dehydrogenase; farnesol regulated; protein present in exponential and stationary growth phase yeast; Hap43p-repressed gene	1.18661	6.51e-57		C3_01420C	orf19.1709		ORF|Uncharacterized	Sterol carrier domain protein; alkaline downregulated; colony morphology-related gene regulation by Ssn6; Spider biofilm induced	3.4122	1.04551e-109
C3_07950C	orf19.6190	SRB1	ORF|Verified	Essential GDP-mannose pyrophosphorylase; makes GDP-mannose for protein glycosylation; functional in S. cerevisiae psa1; on yeast-form, not hyphal cell surface; alkaline induced; induced on adherence to polystyrene; Spider biofilm repressed	1.00903	2.96e-17		C3_03490W	orf19.347	RSN1	ORF|Uncharacterized	Protein of unknown function; flow model biofilm induced; Spider biofilm induced; induced during the mating process; Hap43-repressed	1.18447	8.06e-09		C4_00110C	orf19.5634	FRP1	ORF|Verified	Ferric reductase; alkaline-induced by Rim101; iron-chelation-induced by CCAAT-binding factor; fluconazole-repressed; ciclopirox-, hypoxia-, Hap43-induced; colony morphology-related regulation by Ssn6; Spider and flow model biofilm induced	3.39455	2.37121e-57
C3_07290W	orf19.6769		ORF|Uncharacterized	Ortholog(s) have cytoplasm localization	1.0074	1.38e-19		C3_07710W	orf19.6716	ABD1	ORF|Verified	SAM-dependent RNA methyltransferase; methylates mRNA 5' cap; binds phosphorylated RNA Pol II C-term domain peptide; does not bind mRNA TPase and mRNA GTase (Cet1,Cgt1); functional homolog of S. cerevisiae Abd1; rat catheter biofilm induced	1.17989	2.26e-25		C7_00090C	orf19.7114	CSA1	ORF|Verified	Surface antigen on elongating hyphae and buds; strain variation in repeat number; ciclopirox, filament induced, alkaline induced by Rim101; Efg1-, Cph1, Hap43-regulated; required for WT RPMI biofilm formation; Bcr1-induced in a/a biofilms	3.37282	6.1683e-45
CR_06590C	orf19.695	RGS2	ORF|Uncharacterized	Protein of RGS superfamily; mutants are viable; rat catheter and Spider biofilm induced	1.0066	1.58e-08		C2_05150W	orf19.3546	PEX2	ORF|Uncharacterized	Ortholog(s) have ubiquitin-protein transferase activity, role in fatty acid metabolic process, protein import into peroxisome matrix, protein polyubiquitination and peroxisomal importomer complex, peroxisomal membrane localization	1.17808	7.79e-33		CR_09920W	orf19.7566		ORF|Uncharacterized	Predicted amino acid transport domain; transcript upregulated in clinical strains from HIV+ patients with oral candidiasis; alkaline upregulated by Rim101; rat catheter, Spider and flow model biofilm induced	3.37249	1.91648e-157
C7_04230W	orf19.7150	NRG1	ORF|Verified	Transcription factor/repressor; regulates chlamydospore formation/hyphal gene induction/virulence and rescue/stress response genes; effects both Tup1 dependent and independent regulation; flow model biofilm induced; Spider biofilm repressed	-1.01156	5.39e-10		C3_07170C	orf19.6783		ORF|Verified	Putative geranylgeranyltransferase regulatory component	1.1769	1.91e-53		C6_00080C	orf19.6329		ORF|Uncharacterized	Protein of unknown function; opaque-specific transcript; fluconazole-repressed; induced in cyr1 mutant and in oralpharyngeal candidasis; Spider biofilm induced	3.3486	3.77081e-79
C2_01630W	orf19.1473		ORF|Uncharacterized	2-hydroxyacid dehydrogenase domain-containing protein; Hap43-repressed gene; induced by alpha pheromone in SpiderM medium	-1.0204	9.66e-06		C6_01490C	orf19.3435		ORF|Uncharacterized	Ortholog of Candida albicans WO-1 : CAWG_05215	1.17464	0.000140883		C7_01540W	orf19.6574	ALK6	ORF|Uncharacterized	Putative cytochrome P-450 of N-alkane-induced detoxification; macrophage-induced gene	3.33711	3.29316e-52
C4_01160W	orf19.4674.1	CRD2	ORF|Verified	Metallothionein; for adaptation to growth in high copper; basal transcription is cadmium-repressed; Ssn6 regulated; complements copper sensitivity of an S. cerevisiae cup1 mutant; regulated by Sef1, Sfu1, and Hap43; Spider biofilm induced	-1.02196	5.6e-14		C3_04630W	orf19.5921		ORF|Uncharacterized	Ortholog(s) have glyoxysome localization	1.17162	2.36e-30		C2_03610W	orf19.857	FMO2	ORF|Uncharacterized	Protein with a monooxygenase domain; Spider biofilm induced	3.32855	8.2407e-25
C4_03160C	orf19.2674		ORF|Uncharacterized	Protein of unknown function; Hap43p-repressed gene	-1.03717	0.0324675		CR_07270C	orf19.6141	HGT16	ORF|Uncharacterized	Putative glucose transporter of the major facilitator superfamily; the C. albicans glucose transporter family comprises 20 members; 12 probable membrane-spanning segments; gene has intron; expressed in rich medium with 2% glucose	1.16664	8.22e-14		C3_06730W	orf19.6830		ORF|Uncharacterized	Putative enoyl-CoA hydratase; Spider biofilm induced	3.32304	1.78875e-120
C1_03870C	orf19.4459		ORF|Verified	Predicted heme-binding stress-related protein; Tn mutation affects filamentous growth; induced during chlamydospore formation in C. albicans and C. dubliniensis; Spider biofilm induced	-1.0375	0.00119724		C2_07900W	orf19.2192	GDH2	ORF|Uncharacterized	Putative NAD-specific glutamate dehydrogenase; fungal-specific; transcript regulated by Nrg1, Mig1, Tup1, and Gcn4; stationary phase enriched protein; flow model biofilm induced; Spider biofilm induced	1.16265	3.42e-39		C5_03710C	orf19.1124		ORF|Uncharacterized	Protein of unknown function; flow model biofilm induced; Spider biofilm induced	3.24913	5.42806e-95
CR_06550C	orf19.711		ORF|Uncharacterized	Protein of unknown function; induced by nitric oxide; predicted ORF from Assembly 19; removed from Assembly 20; restored based on transcription data	-1.05072	9.09e-06		C6_04570W	orf19.2151	NAG6	ORF|Verified	Protein required for wild-type mouse virulence and wild-type cycloheximide resistance; putative GTP-binding motif; similar to S. cerevisiae Yor165Wp; in gene cluster that encodes enzymes of GlcNAc catabolism; no human or murine homolog	1.15827	1.14e-16		C2_06070W	orf19.4114	FAA2-1	ORF|Uncharacterized	Predicted long chain fatty acid CoA ligase; upregulated upon phagocytosis; induced by nitric oxide independent of Yhb1	3.22746	1.08333e-151
C5_02290W	orf19.4235	PDE1	ORF|Verified	Low affinity cyclic nucleotide phosphodiesterase; mediates cAMP signaling in response to glucose or intracellular acidification; macrophage-repressed; Spider biofilm induced	-1.06399	2.92e-06		C2_07820C	orf19.2199	PHO86	ORF|Uncharacterized	Putative endoplasmic reticulum protein; possibly adherence-induced	1.1582	1.61e-59		C5_03730W	orf19.1122		ORF|Uncharacterized	Protein of unknown function; induced by alpha pheromone in SpiderM medium; Spider biofilm induced	3.22727	0.00673832
CR_08830W	orf19.7279.1		ORF|Uncharacterized	Protein of unknown function; Spider biofilm induced	-1.06694	0.0277319		C3_07350W	orf19.6756		ORF|Uncharacterized	Ortholog(s) have Rab GTPase binding activity and Golgi apparatus localization	1.15069	6.12e-30		C5_01360W	orf19.1932	CFL4	ORF|Uncharacterized	C-terminus similar to ferric reductases; induced in low iron; Sfu1-repressed; ciclopirox olamine induced; colony morphology-related gene regulation by Ssn6; Hap43-repressed; Sef1-regulated	3.22228	1.91525e-05
CR_06140W	orf19.3869		ORF|Uncharacterized	Protein of unknown function; regulated by Tsa1, Tsa1B in minimal media at 37 degrees C; shows colony morphology-related gene regulation by Ssn6; Spider biofilm induced	-1.07814	1.83e-12		C3_07900C	orf19.6186		ORF|Uncharacterized	Predicted protein of unknown function; overlaps orf19.6185	1.15051	1.55e-09		C1_11850W	orf19.5282		ORF|Uncharacterized	Protein of unknown function; Hap43-repressed gene; mRNA binds to She3; repressed in hyphae; Efg1 and Efh1 regulated; 5'-UTR intron; induced by Mnl1 under weak acid stress; rat catheter biofilm induced	3.2094	8.01768e-134
CR_05210W	orf19.557		ORF|Uncharacterized	Protein of unknown function; Hap43-repressed; Spider biofilm repressed	-1.07973	0.00062611		CR_00200W	orf19.7514	PCK1	ORF|Uncharacterized	Phosphoenolpyruvate carboxykinase; glucose, C-source, yeast-hypha, Hap43 regulated; fluconazole, phagocytosis, H2O2, oral candidasis, Spider/rat catheter/flow model biofilm induced; repressed in biofilm by Bcr1, Tec1, Ndt80, Rob1, Brg1	1.13785	4.26e-17		C1_02130C	orf19.3670	GAL1	ORF|Verified	Galactokinase; galactose, Mig1, Tup1, Hap43 regulated; fluconazole, ketoconazole-induced; stationary phase enriched protein; GlcNAc-induced protein; farnesol, hypoxia-repressed in biofilm; rat catheter and Spider biofilm induced	3.18914	1.76419e-233
C4_01100C	orf19.4679	AGP2	ORF|Uncharacterized	Amino acid permease; hyphal repressed; white-opaque switch regulated; induced in core caspofungin response, during cell wall regeneration, by flucytosine; regulated by Sef1, Sfu1, and Hap43; rat catheter and Spider biofilm induced	-1.08164	1.31e-11		C4_00100C	orf19.5633		ORF|Uncharacterized	F-box domain-containing protein; flow model biofilm induced	1.13425	2.84e-17		C5_01670W	orf19.3208	DAL52	ORF|Uncharacterized	Putative allantoate permease; mutant is viable; similar but not orthologous to S. cerevisiae Dal5	3.18022	1.14469e-11
CR_07160C	orf19.733		ORF|Uncharacterized	Has domain(s) with predicted role in transmembrane transport and integral component of membrane localization	-1.09399	5.12e-07		C3_07810C	orf19.6176	SEC61	ORF|Verified	ER protein-translocation complex subunit; essential; 10 predicted transmembrane regions; chimeric mutant partially functionally complements S. cerevisiae sec61 defects; Spider biofilm repressed	1.13095	3.53e-25		C4_00830W	orf19.4157	SPS20	ORF|Uncharacterized	Peroxisomal 2,4-dienoyl-CoA reductase; stationary phase enriched protein; Spider biofilm induced	3.16609	1.15748e-118
CR_07480W	orf19.6117		ORF|Uncharacterized	S. pombe ortholog SPAC5D6.04 is a predicted auxin family transmembrane transporter; ketoconazole and hypoxia induced	-1.09473	0.000360423		C3_07650C	orf19.6723		ORF|Uncharacterized	Protein of unknown function; Spider biofilm induced	1.12773	9.57e-32		C1_12140W	orf19.5250		ORF|Uncharacterized	Has domain(s) with predicted cofactor binding activity	3.14649	2.26275e-115
C5_04190W	orf19.3902	MRV2	ORF|Uncharacterized	Protein of unknown function; repressed by fluphenazine treatment or in an azole-resistant strain that overexpresses CDR1 and CDR2; Spider biofilm induced	-1.11584	2.75e-05		C6_02000W	orf19.690	PLB2	ORF|Uncharacterized	Putative phospholipase B; conserved catalytic region; 6 putative N-glycosylation motifs; predicted secretion signal; no GPI anchor predicted; fungal-specific (no human or murine homolog)	1.119	0.00160096		C1_09240C	orf19.4783		ORF|Uncharacterized	Protein of unknown function; induced during chlamydospore formation in both C. albicans and C. dubliniensis	3.12132	1.42459e-72
C1_14120C	orf19.7218	RBE1	ORF|Verified	Pry family cell wall protein; Rim101, Efg1, Ssn6, alkaline repressed; O-glycosylation; no GPI anchor predicted; ketoconazol induced; regulated by Sef1, Sfu1, Hap4; flow model biofilm induced; rat catheter and Spider biofilm repressed	-1.11763	0.0011307		C3_07670W	orf19.6720		ORF|Verified	P-Loop domain-containing protein of unknown function; transposon mutation affects filamentous growth; Spider biofilm induced	1.11896	4.57e-10		CR_07270C	orf19.6141	HGT16	ORF|Uncharacterized	Putative glucose transporter of the major facilitator superfamily; the C. albicans glucose transporter family comprises 20 members; 12 probable membrane-spanning segments; gene has intron; expressed in rich medium with 2% glucose	3.11636	6.00968e-109
C1_13430C	orf19.4970		ORF|Uncharacterized	Protein of unknown function; Spider biofilm induced	-1.11789	0.000147088		C3_07160W	orf19.6784	PGA32	ORF|Uncharacterized	Putative GPI-anchored adhesin-like protein; induced in high iron; Spider biofilm induced	1.11631	1.07e-09		C2_08290C	orf19.1354	UCF1	ORF|Uncharacterized	Upregulated by cAMP in filamentous growth; induced in high iron, decreased upon yeast-hypha switch; downregulation correlates with clinical fluconazole resistance; Ras1-regulated; Hap43-repressed; flow model biofilm induced	3.1127	4.05237e-05
CR_06860C	orf19.1847	ARO10	ORF|Uncharacterized	Aromatic decarboxylase; Ehrlich fusel oil pathway of aromatic alcohol biosynthesis; alkaline repressed; protein abundance affected by URA3 expression in CAI-4 strain; Spider biofilm induced	-1.12314	1.7e-40		C3_07740W	orf19.6712		ORF|Uncharacterized	Ortholog(s) have COPI-coated vesicle, Golgi apparatus localization	1.11598	1.05e-17		C5_04880C	orf19.3974	PUT2	ORF|Uncharacterized	Putative delta-1-pyrroline-5-carboxylate dehydrogenase; alkaline upregulated; protein present in exponential and stationary growth phase yeast cultures; flow model biofilm induced; Spider biofilm induced	3.11043	4.73207e-154
C2_06460W	orf19.23	RTA3	ORF|Verified	7-transmembrane receptor protein involved in regulation of asymmetric lipid distribution in plasma membrane; involved in biofilm formation; putative drug-responsive regulatory site; rat catheter biofilm induced	-1.13331	0.0067652		C3_03110W	orf19.308		ORF|Uncharacterized	Ortholog(s) have role in nucleobase-containing compound transport, regulation of fungal-type cell wall organization, regulation of phospholipid translocation and fungal-type vacuole, plasma membrane localization	1.11514	6.25e-20		C6_01490C	orf19.3435		ORF|Uncharacterized	Ortholog of Candida albicans WO-1 : CAWG_05215	3.04617	1.70307e-31
CR_09170C	orf19.7313	SSU1	ORF|Verified	Protein similar to S. cerevisiae Ssu1 sulfite transport protein; Tn mutation affects filamentous growth; regulated by Gcn2 and Gcn4; induced by nitric oxide; Hap43-repressed; Spider and flow model biofilm induced	-1.14227	2.43e-08		C4_02360W	orf19.2768	AMS1	ORF|Uncharacterized	Putative alpha-mannosidase; transcript regulated by Nrg1; induced during cell wall regeneration; flow model biofilm induced; Spider biofilm induced	1.11468	8.87e-06		C2_08520C	orf19.3626.1		ORF|Uncharacterized	Ortholog of C. parapsilosis CDC317 : CPAR2_406905, Candida orthopsilosis Co 90-125 : CORT_0C06265 and Candida tropicalis MYA-3404 : CTRG_05051	3.04107	9.3384e-09
C5_03270W	orf19.2652	TEF4	ORF|Uncharacterized	Putative translation elongation factor; genes encoding ribosomal subunits, translation factors, and tRNA synthetases are downregulated upon phagocytosis by murine macrophage	-1.14412	0.0383397		CR_01930C	orf19.2593	BIO2	ORF|Uncharacterized	Putative biotin synthase; induced by high iron; repressed by ciclopirox olamine; upregulated in clinical isolates from HIV+ patients with oral candidiasis; Hap43-repressed; Spider biofilm induced	1.10937	8e-16		C3_07340W	orf19.6757	GCY1	ORF|Verified	Aldo/keto reductase; mutation confers hypersensitivity to toxic ergosterol analog; farnesol-repressed; stationary phase enriched protein; flow model biofilm induced; Spider biofilm repressed	3.02697	5.51308e-45
C5_03440W	orf19.2638.1		ORF|Uncharacterized	Protein of unknown function	-1.15511	5.57e-07		C7_02490W	orf19.6460	PEX1	ORF|Verified	Peroxisomal ATPase involved in import of peroxisomal matrix proteins; involved in oxidative stress tolerance	1.10928	9.52e-25		C3_07640C	orf19.6724	FUM12	ORF|Uncharacterized	Putative fumarate hydratase; enzyme of citric acid cycle; fluconazole, Efg1 repressed; induced in high iron; protein present in exponential and stationary growth phase	2.9991	1.28935e-160
C2_07790C	orf19.2202		ORF|Uncharacterized	Protein of unknown function; induced by alpha pheromone in SpiderM medium	-1.15519	0.0216493		C3_01060W	orf19.2509.1		ORF|Uncharacterized	Ortholog of C. dubliniensis CD36 : Cd36_29340, Spathaspora passalidarum NRRL Y-27907 : spas_CGOB_00040 and Candida albicans WO-1 : CAWG_00248	1.10787	9.73e-06		C4_03820C	orf19.5037	HRQ2	ORF|Uncharacterized	Protein of unknown function; mutants are viable; rat catheter and Spider biofilm induced	2.97766	1.38588e-183
C1_10740C	orf19.2344	ASR1	ORF|Uncharacterized	Heat shock protein; transcript regulated by cAMP, osmotic stress, ciclopirox olamine, ketoconazole; repressed by Cyr1, Ras1; colony morphology-related regulated by Ssn6; stationary phase enriched; Hap43-induced; Spider biofilm induced	-1.17675	0.00033129		C1_07220W	orf19.4445		ORF|Verified	Protein of unknown function; Plc1p-regulated; expression induced early upon infection of reconstituted human epithelium (RHE), while expression of the C. dubliniensis ortholog is not; mutant is viable; Spider biofilm induced	1.10786	1.33e-39		C1_02150W	orf19.3672	GAL10	ORF|Verified	UDP-glucose 4-epimerase; galactose utilization; mutant has cell wall defects and increased filamentation; GlcNAc-, fluconazole- and ketoconazole-induced; stationary phase enriched protein; rat catheter and flow model biofilm induced	2.97647	1.40249e-201
C3_01350C	orf19.1716	URA3	ORF|Verified	Orotidine-5'-phosphate decarboxylase; pyrimidine biosynthesis; gene used as genetic marker; decreased expression when integrated at ectopic chromosomal locations can cause defects in hyphal growth and virulence; Spider biofilm repressed	-1.19655	4.06e-23		C6_02660C	orf19.5536		ORF|Uncharacterized	Has domain(s) with predicted amidase activity, carbon-nitrogen ligase activity, with glutamine as amido-N-donor activity	1.10721	1.61e-05		C1_08770W	orf19.4735		ORF|Uncharacterized	Ornithine cyclodeaminase family protein; Sef1, Sfu1, and Hap43-regulated; ortholog of S. cerevisiae YGL159W and S. pombe SPAP11E10.01; rat catheter biofilm induced	2.97156	3.79405e-95
C2_02910W	orf19.5814.1		ORF|Uncharacterized	Protein of unknown function	-1.20153	0.0136983		C3_01960C	orf19.1652	POX1-3	ORF|Uncharacterized	Predicted acyl-CoA oxidase; farnesol regulated; stationary phase enriched protein; Spider biofilm induced	1.10271	1.34e-10		CR_06460W	orf19.720	GST3	ORF|Uncharacterized	Glutathione S-transferase; expression regulated upon white-opaque switch; induced by human neutrophils; peroxide-induced; induced by alpha pheromone in SpiderM medium; Spider biofilm induced	2.96224	1.85349e-53
C2_07910C	orf19.2191.1		ORF|Uncharacterized	Ortholog of C. dubliniensis CD36 : Cd36_11730, C. parapsilosis CDC317 : CPAR2_104195, Candida tenuis NRRL Y-1498 : CANTEDRAFT_109454 and Debaryomyces hansenii CBS767 : DEHA2C10076g	-1.20463	0.00721811		C1_11010C	orf19.2313		ORF|Uncharacterized	Putative ortholog of S. cerevisiae Pex32 a peroxisomal integral membrane protein with a role in negative regulation of peroxisome size; Hap43-repressed gene	1.09853	1.79e-25		CR_02360W	orf19.3733	IDP2	ORF|Uncharacterized	Isocitrate dehydrogenase; white-opaque switch regulated; morphology-regulation by Ssn6; protein in exponential and stationary phase yeast; Hap43-repressed; Spider biofilm repressed by Bcr1, Tec1, Ndt80, Rob1, Brg1; Spider biofilm induced	2.9567	1.04231e-148
C1_02980W	orf19.2989	GOR1	ORF|Uncharacterized	Ortholog(s) have glyoxylate reductase activity, role in glyoxylate catabolic process and extracellular region, mitochondrion, nucleus localization	-1.20904	2.91e-12		C6_03880W	orf19.5763		ORF|Uncharacterized	Has domain(s) with predicted oxidoreductase activity and role in metabolic process	1.0972	1.6e-18		CR_00540C	orf19.7481	MDH1	ORF|Uncharacterized	Mitochondrial malate dehydrogenase; regulated by Mig1, Tup1, white-opaque switch, phagocytosis; induced in high iron; antigenic during murine and human infection; repressed in Spider biofilms by Bcr1, Tec1, Ndt80, Rob1, Brg1	2.88277	2.11146e-122
C1_02250W	orf19.3682	CWH8	ORF|Uncharacterized	Putative dolichyl pyrophosphate (Dol-P-P) phosphatase; ketoconazole-induced; expression is increased in a fluconazole-resistant isolate; clade-associated gene expression; Hap43p-induced gene	-1.21508	2.14e-09		CR_05480W	orf19.3518		ORF|Uncharacterized	Ortholog(s) have dicarboxylic acid transmembrane transporter activity, role in mitochondrial transport and mitochondrial inner membrane localization	1.09619	4.79e-23		C3_02810C	orf19.272	FAA21	ORF|Uncharacterized	Predicted acyl CoA synthetase; upregulated upon phagocytosis; transcript regulated by Nrg1 and Mig1	2.86808	6.39838e-86
C3_03440C	orf19.341		ORF|Verified	Putative spermidine export pump; fungal-specific (no human or murine homolog)	-1.21705	3.09e-16		C3_00480C	orf19.5417	DOT5	ORF|Uncharacterized	Putative nuclear thiol peroxidase; alkaline downregulated; sumoylation target; Spider and flow model biofilm induced	1.09217	3.11e-13		C7_03280C	orf19.5125		ORF|Uncharacterized	Protein of unknown function; induced by ketoconazole; Spider, F-12/CO2 and flow model biofilm induced	2.85826	7.922e-83
C2_06890C	orf19.2244		ORF|Uncharacterized	Similar to oxidoreductases and to S. cerevisiae Yjr096wp; Sfu1 repressed; induced by benomyl treatment, Ssr1; Hap43-repressed; flow model biofilm repressed	-1.24929	1.15e-17		C1_13670W	orf19.5005	OSM2	ORF|Uncharacterized	Putative mitochondrial fumarate reductase; regulated by Ssn6p, Gcn2p, and Gcn4p; Hog1p-downregulated; stationary phase enriched protein; Hap43p-repressed gene	1.08725	0.000176658		C4_00440C	orf19.5673	OPT7	ORF|Verified	Putative oligopeptide transporter; possibly transports GSH or related compounds; Hog1-induced; expression of OPT6, -7, or -8 does not suppress defect of mutant lacking OPT1-3; Hap43-repressed; F-12/CO2 early biofilm induced	2.8254	0.00200505
C6_00230W	orf19.1181		ORF|Uncharacterized	Has domain(s) with predicted catalytic activity and membrane localization	-1.25258	0.00274277		C3_07770C	orf19.6170		ORF|Uncharacterized	Ortholog(s) have microtubule plus-end binding, protein homodimerization activity	1.0759	1.44e-12		C3_07760C	orf19.6709		ORF|Uncharacterized	Predicted alpha/beta hydrolase; Spider biofilm induced	2.80398	1.23599e-92
C3_06660C	orf19.7455		ORF|Uncharacterized	Ortholog of C. dubliniensis CD36 : Cd36_86630 and Candida tropicalis MYA-3404 : CTRG_05698	-1.25364	0.000370289		C4_00320C	orf19.5660		ORF|Uncharacterized	Ortholog(s) have ubiquitin-protein transferase activity, role in protein import into peroxisome matrix, protein polyubiquitination and integral component of peroxisomal membrane, peroxisomal importomer complex localization	1.07318	9.09e-12		C1_09440W	orf19.4807		ORF|Uncharacterized	Ortholog(s) have inorganic diphosphatase activity, role in aerobic respiration and mitochondrion localization	2.79272	3.5493e-99
C2_00760C	orf19.2048		ORF|Uncharacterized	Proten of unknown function; transcript positively regulated by Sfu1; Hap43 repressed; Spider biofilm induced	-1.25781	0.0258928		C3_00220W	orf19.5447	HGT19	ORF|Verified	Putative MFS glucose/myo-inositol transporter; 20 member family; 12 transmembrane segments, extended N terminus; expressed in rich medium; Hap43, phagocytosis, rat catheter, Spider and flow model biofilm induced	1.07257	9.6e-09		C4_03540C	orf19.1325	ECM38	ORF|Uncharacterized	Putative gamma-glutamyltransferase; alkaline upregulated; Spider biofilm induced; possibly an essential gene, disruptants not obtained by UAU1 method	2.76688	1.67958e-72
C1_05000W	orf19.54	RHD1	ORF|Verified	Putative beta-mannosyltransferase required for the addition of beta-mannose to the acid-labile fraction of cell wall phosphopeptidomannan; 9-gene family memebr; regulated on yeast-hypha and white-opaque switches; Spider biofilm repressed	-1.26067	9.82e-06		C3_07230W	orf19.6778		ORF|Uncharacterized	Aminophospholipid translocase (flippase); maintains membrane lipid asymmetry in post-Golgi secretory vesicles; contributes to clathrin-coated vesicle formation and endocytosis; flow model biofilm repressed	1.07183	8.46e-37		C2_05440W	orf19.3573	PEX6	ORF|Uncharacterized	Ortholog(s) have ATPase activity, protein heterodimerization activity, role in fatty acid metabolic process, protein import into peroxisome matrix, receptor recycling, replicative cell aging and cytosol, peroxisome localization	2.75791	4.49358e-199
C1_10150W	orf19.4884	WOR1	ORF|Verified	Transcription factor ("master switch") of white-opaque phenotypic switching; required to establish and maintain the opaque state; opaque-specific, nuclear; regulates its own expression; suggested role in regulation of adhesion factors	-1.27838	0.000253959		C3_07430W	orf19.6747		ORF|Uncharacterized	Ortholog(s) have acid phosphatase activity, role in dephosphorylation, intracellular sterol transport and cytoplasm, nucleus localization	1.06907	1.18e-15		C6_00960W	orf19.97	CAN1	ORF|Verified	Basic amino acid permease; complements lysine transport mutation; 10 predicted transmembrane regions, 3 predicted N-glycosylation sites; phagocytosis by macrophages induces transcript; rat catheter, Spider and flow model biofilm induced	2.72954	1.63749e-62
C5_05190W	orf19.4012	PCL5	ORF|Verified	Putative cyclin for Pho85 kinase; Gcn4-induced; suppresses toxicity of C. albicans Gcn4 overproduction in S. cerevisiae via increased Pho85-dependent phosphorylation and degradation of Gcn4; rat catheter and Spider biofilm induced	-1.28849	1.94e-26		C3_07440W	orf19.6745	TPI1	ORF|Verified	Triose-phosphate isomerase; antigenic in mouse/human; mutation affects filamentation; macrophage-repressed; protein in exponential and stationary growth phase yeast; possibly essential; flow model biofilm induced; Spider biofilm repressed	1.0679	8.68e-18		C2_06060C	orf19.4115		ORF|Dubious	Ortholog of Candida albicans WO-1 : CAWG_04349	2.7049	5.23854e-08
C3_00320W	orf19.5437	RHR2	ORF|Verified	Glycerol 3-phosphatase; roles in osmotic tolerance, glycerol accumulation in response to salt; Spider/flow model biofilm induced; regulated by macrophage, stress, yeast-hyphal switch, pheromone, Gcn4, Hog1, Nrg1, Tup1	-1.29812	0.00117615		C3_07750W	orf19.6710	UTP9	ORF|Verified	Small-subunit processome protein; Ssr1-induced; repressed by prostaglandins; physically interacts with TAP-tagged Nop1	1.06656	3.59e-42		C1_09150W	orf19.4773	AOX2	ORF|Verified	Alternative oxidase; cyanide-resistant respiration; induced by antimycin A, oxidants; growth; Hap43, chlamydospore formation repressed; rat catheter, Spider biofilm induced; regulated in Spider biofilms by Bcr1, Tec1, Ndt80, Brg1	2.70439	0.00606035
CR_00310C	orf19.7502		ORF|Uncharacterized	Protein of unknown function; Hap43-induced gene; upregulated in a cyr1 null mutant; Spider biofilm induced	-1.30821	4.82e-13		C3_05750C	orf19.7356		ORF|Uncharacterized	Ortholog of C. parapsilosis CDC317 : CPAR2_807080, C. dubliniensis CD36 : Cd36_85690, Candida orthopsilosis Co 90-125 : CORT_0C02090 and Candida albicans WO-1 : CAWG_02885	1.06578	0.00141145		C2_08300C	orf19.1353		ORF|Dubious	Protein of unknown function; repressed by yeast-hypha switch; Ras1-regulated; oral infection induced; mutants defective in damage to oral epithelium; flow model biofilm induced; Spider biofilm induced	2.68588	0.000846106
C5_02630C	orf19.4279	MNN1	ORF|Uncharacterized	Putative alpha-1,3-mannosyltransferase; of the mannosyltransferase complex; negatively regulated by Rim101; transcript elevated in chk1 and nik1 mutants, but not in sln1 mutant; Spider and flow model biofilm induced	-1.30877	2.8e-10		C4_06780C	orf19.3131	OYE32	ORF|Verified	NAD(P)H oxidoreductase family protein; induced by nitric oxide, amphotericin B, oxidative stress via Cap1; upregulation associated with MDR1 overexpression or benomyl treatment; macrophage-downregulated protein; Spider biofilm induced	1.0647	2.19e-16		CR_04960C	orf19.633	CRG1	ORF|Verified	Methyltransferase involved in sphingolipid homeostasis, methylates a drug cantharidin; decreased expression in hyphae compared to yeast; expression regulated during planktonic growth; flow model biofilm induced; Hap43-repressed gene	2.67709	1.37282e-45
C4_01550C	orf19.4630	CPA1	ORF|Uncharacterized	Putative carbamoyl-phosphate synthase subunit; alkaline repressed; rat catheter, Spider and flow model biofilm induced	-1.31181	6.94e-15		C3_04650W	orf19.5925		ORF|Uncharacterized	Ortholog of S. cerevisiae : AIM6, C. glabrata CBS138 : CAGL0C05533g, C. dubliniensis CD36 : Cd36_84610, C. parapsilosis CDC317 : CPAR2_404550 and Candida tenuis NRRL Y-1498 : CANTEDRAFT_115337	1.0606	0.00179288		CR_08860W	orf19.7281	PDK2	ORF|Verified	Putative pyruvate dehydrogenase kinase; mutation confers hypersensitivity to amphotericin B	2.67708	9.66397e-283
CR_07060C	orf19.2356	CRZ2	ORF|Verified	C2H2 transcription factor; crz1 not crz2 null mutation suppresses fluconazole resistance of homozygous cka2 null; Rim101-repressed at pH 8; required for yeast cell adherence to silicone substrate; Spider biofilm induced	-1.31898	0.000520557		C3_07380W	orf19.6753		ORF|Uncharacterized	Protein with a predicted RING-type zinc finger; possibly an essential gene, disruptants not obtained by UAU1 method	1.06014	2.58e-18		C4_03620C	orf19.1313	CDR3	ORF|Verified	Transporter of the Pdr/Cdr family of the ATP-binding cassette superfamily; transports phospholipids out-to-in; expressed in opaque-phase cells; induced by macrophage interaction; fluconazole-repressed; Spider biofilm induced	2.66402	1.13954e-76
C1_09290C	orf19.4788	ARG5,6	ORF|Verified	Arginine biosynthetic enzyme; processed in S. cerevisiae into 2 polypeptides with acetylglutamate kinase (Arg6) activity and acetylglutamate-phosphate reductase (Arg5) activity; Gcn4 regulated; alkaline repressed; Spider biofilm induced	-1.33225	5.97e-19		C2_03640W	orf19.854	UGA11	ORF|Uncharacterized	Putative gamma-aminobutyrate (GABA) transaminase; macrophage-induced; overlaps orf19.854.1, which is a region annotated as a blocked reading frame; Spider biofilm induced	1.05882	8.32e-23		C3_00210C	orf19.5449		ORF|Uncharacterized	Predicted integral membrane protein; Spider biofilm induced	2.65986	2.91216e-115
CR_01330W	orf19.3221	CPA2	ORF|Uncharacterized	Putative arginine-specific carbamoylphosphate synthetase; protein enriched in stationary phase yeast cultures; rat catheter biofilm induced; Spider biofilm induced	-1.33478	1.21e-19		C1_12880C	orf19.4918		ORF|Uncharacterized	Has domain(s) with predicted DNA binding activity	1.05882	3.22e-06		C1_01220C	orf19.3310		ORF|Uncharacterized	Protein of unknown function; Hap43-repressed; rat catheter and Spider biofilm induced	2.63454	4.63602e-11
C6_03170C	orf19.5604	MDR1	ORF|Verified	Plasma membrane MDR/MFS multidrug efflux pump; methotrexate is preferred substrate; overexpression in drug-resistant clinical isolates confers fluconazole resistance; repressed in young biofilms; rat catheter biofilm induced	-1.34789	9.14e-25		C3_07400W	orf19.6751		ORF|Uncharacterized	Ortholog(s) have tRNA methyltransferase activity, role in cytoplasmic translation, tRNA methylation and cytoplasm localization	1.05758	1.69e-31		C5_03130W	orf19.4342	SUT1	ORF|Uncharacterized	Zn2Cys6 transcription factor involved in sterol uptake; flow model biofilm induced; Spider biofilm repressed	2.6022	2.74834e-49
C2_07580W	orf19.1867		ORF|Uncharacterized	Putative malate permease; induced during macrophage infection; regulated by Gcn2 and Gcn4; putative peroxisome targeting signal; Hap43-repressed; Spider biofilm induced	-1.36485	0.00102426		C3_07220C	orf19.6779	PRO2	ORF|Uncharacterized	Putative gamma-glutamyl phosphate reductase with a predicted role in proline biosynthesis; regulated by Gcn2p and Gcn4p	1.05695	3.07e-29		C6_00480C	orf19.4211	FET31	ORF|Verified	Putative multicopper oxidase; ketoconazole/caspofungin/amphotericin B repressed; Sef1/Sfu1/Hap43 regulated; reports differ if functional homolog of ScFet3; rat catheter and Spider biofilm induced	2.59862	5.61539e-28
C1_04020C	orf19.4477	CSH1	ORF|Verified	Aldo-keto reductase; role in fibronectin adhesion, cell surface hydrophobicity; regulated by temperature, growth phase, benomyl, macrophage interaction; azole resistance associated; Spider biofilm induced; rat catheter biofilm repressed	-1.41189	1.75e-23		C2_08390W	orf19.1433		ORF|Uncharacterized	Protein of unknown function; Hap43-repressed; colony morphology-related gene regulation by Ssn6; Spider biofilm induced	1.05015	1.44e-12		C1_02170C	orf19.3674	GAL102	ORF|Verified	UDP-glucose 4,6-dehydratase; role in mannosylation of cell wall proteins; mutation confers hypersensitivity to toxic ergosterol analog; overlaps orf19.3673; Spider biofilm induced	2.58662	1.08464e-27
C3_02310W	orf19.1614	MEP1	ORF|Verified	Ammonium permease; Mep1 more efficient permease than Mep2, Mep2 has additional regulatory role; 11 predicted transmembrane regions; low mRNA abundance; hyphal downregulated; flow model biofilm induced	-1.4363	0.00148018		C3_07500W	orf19.6738	VAN1	ORF|Verified	Member of Mnn9 family of mannosyltransferases; ortholog of S. cerevisiae Van1p; fungal-specific (no human or murine homolog)	1.04911	9.38e-32		C5_02220C	orf19.4229		ORF|Uncharacterized	Putative polyphosphate phosphatase; role in hydrolysis of diphosphorylated inositol polyphosphates and diadenosine polyphosphates; Spider biofilm induced	2.57618	2.57872e-124
C6_03230W	orf19.5610	ARG3	ORF|Uncharacterized	Putative ornithine carbamoyltransferase; Gcn4-regulated; Hap43-induced; repressed in alkalinizing medium; rat catheter and Spider biofilm induced	-1.44371	0.000186735		C5_00140C	orf19.5683		ORF|Uncharacterized	Putative integral membrane protein of unknown function; clade-associated gene expression; Spider biofilm induced	1.04809	4.98e-07		C2_08330W	orf19.1350		ORF|Uncharacterized	Protein with a thioredoxin domain; predicted role in cell redox homeostasis; rat catheter and Spider biofilm induced	2.56266	9.61979e-58
C4_06970C	orf19.3112	ZRT1	ORF|Verified	Putative zinc transporter; acts with Pra1 in sequestration of zinc from host tissues during infection; hyphal, macrophage-induced; alkaline induced upon adherence to polystyrene; induced in oralpharyngeal candidasis; Spider biofilm induced	-1.50685	0.00156535		C1_09200W	orf19.4778	LYS142	ORF|Uncharacterized	Zn(II)2Cys6 transcription factor; has similarity to S. cerevisiae Lys14, involved in the regulation of lysine biosynthesis genes; fungal-specific	1.04483	2.86e-23		C3_05750C	orf19.7356		ORF|Uncharacterized	Ortholog of C. parapsilosis CDC317 : CPAR2_807080, C. dubliniensis CD36 : Cd36_85690, Candida orthopsilosis Co 90-125 : CORT_0C02090 and Candida albicans WO-1 : CAWG_02885	2.56131	1.54216e-19
CR_02920C	orf19.2849	AQY1	ORF|Verified	Aquaporin water channel; osmotic shock resistance, WT freeze tolerance; virulent in mice; flucytosine repressed; flow model/RPMI/Spider/rat catheter biofilm induced; required for RPMI biofilm formation; Bcr1-induced in a/a RPMI biofilms	-1.54148	0.00147776		C3_07680W	orf19.6719		ORF|Verified	Putative nucleosome assembly protein; homozygous transposon insertion causes decreased colony wrinkling under filamentous growth-inducing conditions, but does not block true hyphal formation in liquid media	1.04421	1.58e-53		C3_04630W	orf19.5921		ORF|Uncharacterized	Ortholog(s) have glyoxysome localization	2.54476	1.43689e-148
C5_02110W	orf19.4216		ORF|Verified	Putative heat shock protein; decreased expression in hyphae; transcription is increased in populations of cells exposed to fluconazole over multiple generations; overexpression increases resistance to farnesol and azoles	-1.56123	2.21e-06		C4_01090C	orf19.4680		ORF|Verified	Possile protease; mutation confers hypersensitivity to toxic ergosterol analog	1.04052	2.8e-07		C2_00250W	orf19.2107.1	STF2	ORF|Uncharacterized	Protein involved in ATP biosynthesis; repressed in hyphae; repressed by Efg1, Hap43; transcript upregulated in clinical isolates from HIV+ patients with oral candidiasis; rat catheter, flow model and Spider biofilm induced	2.53958	1.13671e-11
C1_11270W	orf19.675		ORF|Uncharacterized	Cell wall protein; induced in core stress response and core caspofungin response; iron-regulated; amphotericin B, ketoconazole, and hypoxia induced; regulated by Cyr1, Ssn6; induced in oralpharyngeal candidasis; Spider biofilm repressed	-1.56537	3.89e-06		C2_01150W	orf19.2009	PEX12	ORF|Uncharacterized	Ortholog(s) have ubiquitin-protein transferase activity, role in protein import into peroxisome matrix, protein monoubiquitination and integral component of peroxisomal membrane, peroxisomal importomer complex localization	1.03805	2.33e-11		C3_04840C	orf19.5952		ORF|Uncharacterized	Protein of unknown function; induced by nitric oxide independent of Yhb1; Sef1, Sfu1, and Hap43-induced; rat catheter and Spider biofilm induced	2.53615	1.84399e-14
C1_02990C	orf19.2990	XOG1	ORF|Verified	Exo-1,3-beta-glucanase; 5 glycosyl hydrolase family member; affects sensitivity to chitin and glucan synthesis inhibitors; not required for yeast-to-hypha transition or for virulence in mice; Hap43-induced; Spider biofilm induced	-1.5688	5.52e-14		C3_00190W	orf19.5451		ORF|Uncharacterized	Ortholog of Candida guilliermondii ATCC 6260 : PGUG_05321, Candida lusitaniae ATCC 42720 : CLUG_00887 and Candida albicans WO-1 : CAWG_02354	1.03752	0.00104191		C3_04020C	orf19.2808	ZCF16	ORF|Verified	Predicted Zn(II)2Cys6 transcription factor; mutants are viable; rat catheter biofilm induced	2.50745	3.05707e-102
C1_04930C	orf19.751		ORF|Uncharacterized	Ortholog of C. dubliniensis CD36 : Cd36_04660, Candida tropicalis MYA-3404 : CTRG_04484 and Candida albicans WO-1 : CAWG_00904	-1.58553	3.21e-06		C6_03270C	orf19.5615	AYR2	ORF|Uncharacterized	Putative NADPH-dependent 1-acyl dihydroxyacetone phosphate reductase; shows colony morphology-related gene regulation by Ssn6p	1.03578	4.57e-10		CR_07130C	orf19.10	ALK8	ORF|Verified	Alkane-inducible cytochrome P450; catalyzes hydroxylation of lauric acid to hydroxylauric acid; overproduction causes fluconazole resistance in WT and causes multidrug resistance in a cdr1 cdr2 double mutant; rat catheter biofilm repressed	2.45836	0.000722881
C6_01520W	orf19.3432		ORF|Uncharacterized	Predicted membrane transporter, member of the drug:proton antiporter (12 spanner) (DHA1) family, major facilitator superfamily (MFS); induced by nitric oxide	-1.58808	8.82e-05		C2_00780W	orf19.2046	POT1-2	ORF|Uncharacterized	Putative peroxisomal 3-ketoacyl CoA thiolase; Hap43-repressed	1.03308	4.47e-06		C1_11320C	orf19.670.2		ORF|Uncharacterized	Protein of unknown function; hypoxia, Hap43-repressed; ketoconazole induced; induced in oralpharyngeal candidasis; 16h flow model biofilm repressed, late-stage flow model biofilm induced; rat catheter and Spider biofilm induced	2.44782	4.51675e-06
C1_06870C	orf19.6222.1		ORF|Uncharacterized	Ortholog of C. parapsilosis CDC317 : CPAR2_208910, Candida tenuis NRRL Y-1498 : CANTEDRAFT_114047, Debaryomyces hansenii CBS767 : DEHA2D14388g and Pichia stipitis Pignal : PICST_37629	-1.59352	0.0120125		C3_07660W	orf19.6722		ORF|Uncharacterized	Protein similar to S. cerevisiae Rad4p; down-regulation associated with azole resistance	1.01847	1.19e-20		C4_05780C	orf19.1264	CFL2	ORF|Uncharacterized	Oxidoreductase; iron utilization; Sfu1/Sef1/Hap43/Nrg1/Tup1/Rim101 regulated; alkaline/low iron/fluphenazine/ciclopirox olamine, flucytosine, fluconazole, Spider/flow model/rat catheter biofilm induced; caspofungin/amphotericin B repressed	2.42738	3.57923e-15
CR_02020C	orf19.2602	OPT1	ORF|Verified	Oligopeptide transporter; transports 3-to-5-residue peptides; alleles are distinct, one has intron; suppresses S. cerevisiae ptr2-2 mutant defects; induced by BSA or peptides; Stp3p, Hog1p regulated; flow model biofilm induced	-1.63693	3.28e-06		C1_09060C	orf19.4763		ORF|Uncharacterized	Protein of unknown function; possibly membrane bound; mutants are viable; rat catheter biofilm repressed	1.01757	6.99e-10		C7_00060C	orf19.7118		ORF|Uncharacterized	Ortholog(s) have adenylate kinase activity, nucleoside triphosphate adenylate kinase activity, role in nucleotide metabolic process and mitochondrial inner membrane, mitochondrial matrix localization	2.40323	1.85665e-152
CR_00620C	orf19.7469	ARG1	ORF|Verified	Argininosuccinate synthase; arginine synthesis; Gcn4, Rim101 regulated; induced by amino acid starvation (3-AT), benomyl treatment; stationary phase enriched protein; repressed in alkalinizing medium; rat catheter, Spider biofilm induced	-1.66168	7.41e-14		C4_05700W	orf19.1255	ZCF5	ORF|Verified	Zn(II)2Cys6 transcription factor; colony morphology-related gene regulation by Ssn6	1.01636	6.47e-14		C2_03640W	orf19.854	UGA11	ORF|Uncharacterized	Putative gamma-aminobutyrate (GABA) transaminase; macrophage-induced; overlaps orf19.854.1, which is a region annotated as a blocked reading frame; Spider biofilm induced	2.38936	7.08486e-122
C2_08870C	orf19.220	PIR1	ORF|Verified	1,3-beta-glucan-linked cell wall protein; N-mannosylated, O-glycosylated by Pmt1; cell wall defect in het mutant; Hog1/fluconazole/hypoxia induced; iron/Efg1/Plc1/temp regulated; flow model biofilm induced; hyphal, Spider biofilm repressed	-1.70056	1.03e-16		C3_07470W	orf19.6741		ORF|Uncharacterized	Putative plasma membrane protein; predicted role in cell wall integrity; regulated by Nrg1, Tup1; induced during chlamydospore formation in both C. albicans and C. dubliniensis	1.01471	2.93e-17		C3_00920W	orf19.6169	ATO1	ORF|Uncharacterized	Putative fungal-specific transmembrane protein; induced by Rgt1; Spider biofilm induced	2.36535	3.66035e-10
C5_02080C	orf19.3160	HSP12	ORF|Verified	Heat-shock protein; induced by osmotic/oxidative/cadmium stress, fluphenazine treatment, low iron, CDR1 and CDR2 overexpression, or ssn6 or ssk1 null mutation; overexpression increases resistance to farnesol and azoles	-1.7069	5.27e-08		C3_07310C	orf19.6763	SLK19	ORF|Verified	Alkaline-induced protein of plasma membrane; affects cell aggregation, cell wall; similar to S. cerevisiae Slk19p (a kinetochore protein with roles in mitosis, meiosis); required for wild-type virulence in mouse; macrophage-downregulated	1.01198	2.44e-22		CR_05340C	orf19.5288	IFE2	ORF|Uncharacterized	Putative alcohol dehydrogenase; yeast-enriched transcript; Efg1-regulated; induced by prostaglandins, Hog1, fluconazole; rat catheter biofilm induced	2.36508	2.12126e-05
C1_05760C	orf19.2475	PGA26	ORF|Verified	GPI-anchored adhesin-like protein of the cell wall; role in cell wall integrity; required for normal virulence; induced in high iron and during cell wall regeneration; Hap43-repressed	-1.73298	0.0485509		C4_00240C	orf19.5650	PRO3	ORF|Uncharacterized	Delta 1-pyrroline-5-carboxylate reductase; protein induced during the mating process; alkaline induced; stationary phase enriched protein; Spider biofilm repressed	1.01009	2e-33		C4_02500C	orf19.2752	ADR1	ORF|Verified	C2H2 transcription factor; ortholog of S. cerevisiae Adr1 but mutant phenotype suggests a different set of target genes; transposon mutation affects filamentous growth; Spider biofilm induced	2.35612	1.67229e-171
C2_01010W	orf19.2021	HGT8	ORF|Verified	High-affinity glucose transporter of the major facilitator superfamily; 20 members in the C. albicans glucose transporter family; 12 probable membrane-spanning segments; gene has intron; expressed in rich medium; flow model biofilm induced	-1.75179	1.19e-33		C3_07330W	orf19.6758		ORF|Uncharacterized	Predcted glucose 1-dehydrogenase (NADP+); rat catheter biofilm repressed	1.01005	3.27e-06		C4_03670W	orf19.1311	SPO75	ORF|Uncharacterized	Ortholog(s) have role in ascospore wall assembly	2.34615	0.00118194
C5_03060C	orf19.4335	TNA1	ORF|Verified	Putative nicotinic acid transporter; detected at germ tube plasma membrane by mass spectrometry; transcript induced upon phagocytosis by macrophage; rat catheter biofilm induced	-1.75437	9.11e-05		C1_13870W	orf19.5025	MET3	ORF|Uncharacterized	ATP sulfurlyase; sulfate assimilation; repressed by Met, Cys, Sfu1, or in fluconazole-resistant isolate; Hog1, caspofungin, white phase-induced; induced on biofilm formation, even in presence of Met and Cys; Spider, F-12/CO2 biofilm induced	-1.00341	4.57e-05		CR_04870C	orf19.6306		ORF|Verified	Trimethylaminobutyraldehyde dehydrogenase, the third enzyme of the carnitine biosynthesis pathway	2.34587	4.86545e-50
C1_04750W	orf19.769	IFE1	ORF|Uncharacterized	Putative medium-chain alcohol dehydrogenase; rat catheter and Spider biofilm repressed	-1.79662	3.02e-05		C1_05010C	orf19.55		ORF|Uncharacterized	Ortholog(s) have role in cellular zinc ion homeostasis and endoplasmic reticulum localization	-1.00798	0.00102811		C5_02600W	orf19.4274	PUT1	ORF|Uncharacterized	Putative proline oxidase; alkaline upregulated by Rim101; flow model biofilm induced; Spider biofilm induced	2.34538	9.19165e-94
C4_03940C	orf19.789	PYC2	ORF|Uncharacterized	Putative pyruvate carboxylase; binds biotin cofactor; repressed by Ssk1 response regulator, by benomyl treatment, or in an azole-resistant strain overexpressing MDR1; stationary phase enriched protein; flow model biofilm repressed	-1.80461	1.26e-21		C7_00770W	orf19.7042		ORF|Uncharacterized	Protein of unknown function; induced by benomyl or in an azole-resistant strain overexpressing MDR1; induced by nitric oxide; Spider biofilm induced	-1.02035	8.17e-07		C7_02490W	orf19.6460	PEX1	ORF|Verified	Peroxisomal ATPase involved in import of peroxisomal matrix proteins; involved in oxidative stress tolerance	2.34355	2.36731e-112
C2_08820C	orf19.3589	SPO11	ORF|Verified	DNA endonuclease; required for genetic recombination between homologous chromosomes during the parasexual cycle; produced in mitotically dividing cells; similar to S. cerevisiae Spo11 which functions in recombination during meiosis	-1.81031	0.0134546		C1_04150C	orf19.1049		ORF|Uncharacterized	Predicted NUDIX hydrolase domain; Hap43-induced	-1.0356	0.00267078		C2_09120C	orf19.4070		ORF|Dubious	Ortholog of C. dubliniensis CD36 : Cd36_23270	2.32298	1.53953e-11
C1_09160W	orf19.4774	AOX1	ORF|Verified	Alternative oxidase; low abundance; constitutively expressed; one of two isoforms (Aox1p and Aox2p); involved in a cyanide-resistant respiratory pathway present in plants, protists, and some fungi, absent in S. cerevisiae; Hap43p-repressed	-1.81687	7.55e-28		CR_10120C	orf19.7588		ORF|Uncharacterized	Ortholog(s) have mitochondrion localization	-1.05026	5.79e-08		C2_03290W	orf19.899		ORF|Uncharacterized	Ortholog of C. dubliniensis CD36 : Cd36_18040, C. parapsilosis CDC317 : CPAR2_211790, Candida tenuis NRRL Y-1498 : CANTEDRAFT_109928 and Debaryomyces hansenii CBS767 : DEHA2E21010g	2.30727	1.80131e-52
C2_04460W	orf19.4506	LYS22	ORF|Verified	Homocitrate synthase, minor isoform; repressed by nitric oxide and by hypoxia; protein level decreases in stationary phase cultures; induced by ketoconazole, Spider biofilm induced; flow model biofilm repressed	-1.83327	1.16e-60		C3_02410C	orf19.229		ORF|Uncharacterized	Ortholog(s) have ubiquitin-protein transferase activity, role in protein ubiquitination involved in ubiquitin-dependent protein catabolic process and chromosome, centromeric region, nucleus, site of double-strand break localization	-1.05062	0.00350227		C2_04190C	orf19.802	UGA1	ORF|Verified	Putative GABA transaminase; transcription regulated by Mig1 and Tup1; stationary phase enriched protein; rat catheter and Spider biofilm induced	2.30152	9.55204e-85
C4_04200C	orf19.5290		ORF|Uncharacterized	Protein of unknown function; repressed by Sfu1; Hap43-induced gene	-1.84835	0.015092		C2_09480W	orf19.1406		ORF|Uncharacterized	Ortholog(s) have DNA-directed DNA polymerase activity, role in error-free translesion synthesis, error-prone translesion synthesis and mitochondrion, nuclear chromatin, zeta DNA polymerase complex localization	-1.05569	0.000416082		C1_11890W	orf19.5278		ORF|Uncharacterized	Protein of unknown function; Spider biofilm induced	2.30105	3.0278e-125
C2_05180W	orf19.3548.1	WH11	ORF|Verified	White-phase yeast transcript; expression in opaques increases virulence/switching; mutant switches as WT; Hap43, hypoxia, ketoconazol induced; required for RPMI biofilm; Bcr1-induced in RPMI a/a biofilm; rat catheter, Spider biofilm induced	-1.87032	3.25e-06		C4_05020W	orf19.3777	IMG2	ORF|Uncharacterized	Mitochondrial ribosomal protein of the large subunit; rat catheter biofilm induced	-1.05861	3.78e-08		CR_01980C	orf19.2599	CRC1	ORF|Verified	Mitochondrial carnitine carrier protein	2.29889	7.92876e-73
C6_03250W	orf19.5612	BMT4	ORF|Verified	Beta-mannosyltransferase; for elongation of beta-mannose chains on the acid-labile fraction of cell wall phosphopeptidomannan; 9-gene family member; regulated by Tsa1, Tsa1B; flow model biofilm induced; rat catheter biofilm repressed	-1.87913	1.6e-05		C5_04860C	orf19.3972		ORF|Uncharacterized	Ortholog(s) have role in ER to Golgi vesicle-mediated transport, retrograde transport, endosome to Golgi and COPII-coated ER to Golgi transport vesicle, Golgi cis cisterna, Golgi membrane, endoplasmic reticulum localization	-1.07078	7.91e-05		C2_02980C	orf19.5805	DLD1	ORF|Uncharacterized	Putative D-lactate dehydrogenase; white cell-specific trancript; colony morphology-related gene regulation by Ssn6; Hap43-repressed; rat catheter biofilm induced; Spider biofilm repressed	2.2907	5.21011e-33
C7_00770W	orf19.7042		ORF|Uncharacterized	Protein of unknown function; induced by benomyl or in an azole-resistant strain overexpressing MDR1; induced by nitric oxide; Spider biofilm induced	-1.90923	1.11e-17		CR_04710W	orf19.1735		ORF|Uncharacterized	Ortholog(s) have U2-type spliceosomal complex localization	-1.08755	0.000233334		C1_12910W	orf19.4921.1		ORF|Uncharacterized	Protein of unknown function; Spider biofilm repressed	2.29014	4.09913e-22
CR_08510W	orf19.6420	PGA13	ORF|Verified	GPI-anchored cell wall protein involved in cell wall synthesis; required for normal cell surface properties; induced in oralpharyngeal candidasis; Spider biofilm induced; Bcr1-repressed in RPMI a/a biofilms	-1.97862	2.58e-53		C6_01070C	orf19.113	CIP1	ORF|Verified	Possible oxidoreductase; transcript induced by cadmium but not other heavy metals, heat shock, yeast-hypha switch, oxidative stress (via Cap1), or macrophage interaction; stationary phase enriched protein; Spider biofilm induced	-1.09799	0.000465145		C4_02660W	orf19.2734		ORF|Uncharacterized	Protein with a glucose/ribitol dehydrogenase family domain; mutants are viable	2.26626	7.80481e-19
C7_03570W	orf19.6689	ARG4	ORF|Verified	Argininosuccinate lyase, catalyzes the final step in the arginine biosynthesis pathway; alkaline downregulated; flow model biofilm induced; Spider biofilm induced	-1.99961	2.75e-09		C7_02080W	orf19.6509		ORF|Uncharacterized	Ortholog(s) have glutathione disulfide oxidoreductase activity and cytosol localization	-1.10011	9.02e-17		C3_00650W	orf19.5392	NGT1	ORF|Verified	N-acetylglucosamine (GlcNAc)-specific transporter; role in GlcNAc (but not serum) induced hyphal growth; localizes to plasma membrane; induced by GlcNAc, macrophage engulfment; 12 transmembrane, major facilitator superfamily	2.23803	6.05141e-36
CR_02880W	orf19.2846		ORF|Uncharacterized	Protein of unknown function; Hap43-repressed; induced in core caspofungin response; regulated by yeast-hypha switch; Spider biofilm repressed	-2.02961	2.06e-26		C4_01550C	orf19.4630	CPA1	ORF|Uncharacterized	Putative carbamoyl-phosphate synthase subunit; alkaline repressed; rat catheter, Spider and flow model biofilm induced	-1.10862	2.03e-11		C2_06590C	orf19.34	GIT1	ORF|Verified	Glycerophosphoinositol permease; involved in utilization of glycerophosphoinositol as a phosphate source; Rim101-repressed; virulence-group-correlated expression	2.23503	0.000224101
C4_06120W	orf19.4716	GDH3	ORF|Uncharacterized	NADP-glutamate dehydrogenase; Nrg1, Plc1 regulated; hypha, hypoxia, Efg1-repressed; Rim101-induced at pH 8; GlcNAc, ciclopirox, ketoconazole induced; exp and stationary phase protein; Spider biofilm repressed; rat catheter biofilm induced	-2.04227	5.48e-07		CR_09170C	orf19.7313	SSU1	ORF|Verified	Protein similar to S. cerevisiae Ssu1 sulfite transport protein; Tn mutation affects filamentous growth; regulated by Gcn2 and Gcn4; induced by nitric oxide; Hap43-repressed; Spider and flow model biofilm induced	-1.12613	1.51e-08		C1_12880C	orf19.4918		ORF|Uncharacterized	Has domain(s) with predicted DNA binding activity	2.23251	6.97301e-28
C4_04080C	orf19.5302	PGA31	ORF|Verified	Cell wall protein; putative GPI anchor; expression regulated upon white-opaque switch; induced by Congo Red and cell wall regeneration; Bcr1-repressed in RPMI a/a biofilms	-2.06371	0.00110333		C2_04740C	orf19.193		ORF|Uncharacterized	Ortholog of C. dubliniensis CD36 : Cd36_19310, C. parapsilosis CDC317 : CPAR2_209710, Candida tenuis NRRL Y-1498 : CANTEDRAFT_113479 and Debaryomyces hansenii CBS767 : DEHA2C15114g	-1.13534	0.00175702		C5_02110W	orf19.4216		ORF|Verified	Putative heat shock protein; decreased expression in hyphae; transcription is increased in populations of cells exposed to fluconazole over multiple generations; overexpression increases resistance to farnesol and azoles	2.21679	2.20363e-13
C5_03770C	orf19.1117		ORF|Uncharacterized	Protein similar to Candida boidinii formate dehydrogenase; virulence-group-correlated expression; Hap43-repressed; Spider biofilm repressed	-2.10193	0.00164743		C1_01610C	orf19.3351		ORF|Uncharacterized	Protein of unknown function; Hap43-induced; Spider biofilm induced	-1.1725	0.00294547		C5_02930C	orf19.4317	GRE3	ORF|Uncharacterized	Putative D-xylose reductase; antigenic in murine systemic infection; soluble protein in hyphae; induced by farnesol, macrophage interaction and by Mnl1 under weak acid stress; stationary-phase enriched protein; Spider biofilm induced	2.19426	1.90407e-75
C2_02550C	orf19.1580		ORF|Uncharacterized	Protein of unknown function; Spider biofilm induced	-2.19049	0.000235456		C7_00760C	orf19.7043		ORF|Uncharacterized	Ortholog(s) have endoplasmic reticulum localization	-1.19695	0.00113618		C2_09070C	orf19.4066		ORF|Uncharacterized	Putative glycerol-3-phosphate acyltransferase; Hog1-repressed	2.17334	6.28217e-151
C3_05170W	orf19.5992	WOR2	ORF|Verified	Zn(II)2Cys6 transcription factor; regulator of white-opaque switching; required for maintenance of opaque state; Hap43-induced	-2.24137	9.87e-25		C3_01440C	orf19.1707		ORF|Uncharacterized	Ortholog of Candida albicans WO-1 : CAWG_02476	-1.19801	7.69e-05		C5_02080C	orf19.3160	HSP12	ORF|Verified	Heat-shock protein; induced by osmotic/oxidative/cadmium stress, fluphenazine treatment, low iron, CDR1 and CDR2 overexpression, or ssn6 or ssk1 null mutation; overexpression increases resistance to farnesol and azoles	2.17326	1.10932e-13
C5_04010C	orf19.3210		ORF|Uncharacterized	Predicted protein of unknown function; Plc1-regulated	-2.28181	0.00225639		C2_06890C	orf19.2244		ORF|Uncharacterized	Similar to oxidoreductases and to S. cerevisiae Yjr096wp; Sfu1 repressed; induced by benomyl treatment, Ssr1; Hap43-repressed; flow model biofilm repressed	-1.20624	8.69e-17		CR_10200W	orf19.7596		ORF|Uncharacterized	Protein with a phosphoglycerate mutase family domain; Hap43-repressed gene	2.16851	0.000706587
C1_04140W	orf19.1048	IFD6	ORF|Verified	Aldo-keto reductase; similar to aryl alcohol dehydrogenases; protein increase correlates with MDR1 overexpression (not CDR1 or CDR2) in fluconazole-resistant clinical isolates; farnesol regulated; possibly essential; Spider biofilm induced	-2.31557	0.0115105		C3_01150C	orf19.158		ORF|Uncharacterized	Ortholog of S. cerevisiae Apd1; required for normal localization of actin patches and normal tolerance of sodium ions and hydrogen peroxide; Hap43-induced; Spider biofilm induced	-1.20759	7.14e-05		C4_00950C	orf19.4699		ORF|Uncharacterized	Putative phospholipase of patatin family; similar to S. cerevisiae Tgl3p; predicted Kex2p substrate	2.16833	3.51016e-61
C7_01170C	orf19.6899		ORF|Verified	Putative oxidoreductase; mutation confers hypersensitivity to toxic ergosterol analog; rat catheter and Spider biofilm induced	-2.50668	7.41e-17		CR_04910W	orf19.1803	CDC43	ORF|Verified	Beta subunit of heterodimeric protein geranylgeranyltransferase type I; GGTase I enzyme binds zinc, is Mg-dependent; Cdc42p is GGTase I substrate	-1.27592	1.47e-05		C4_00160C	orf19.5641	CAR2	ORF|Verified	Ornithine aminotransferase; arginine metabolism; alkaline induced; mutant sensitivite to toxic ergosterol analog, to amphotericin B; exponential and stationary phase yeast; flow model biofilm induced; rat catheter, Spider biofilm repressed	2.16537	3.45359e-96
C6_02100W	orf19.3499		ORF|Uncharacterized	Secreted potein; Hap43-repressed; fluconazole-induced; regulated by Tsa1, Tsa1B under H2O2 stress conditions; induced by Mnl1p under weak acid stress; Spider biofilm induced	-2.56045	1.66e-09		CR_00620C	orf19.7469	ARG1	ORF|Verified	Argininosuccinate synthase; arginine synthesis; Gcn4, Rim101 regulated; induced by amino acid starvation (3-AT), benomyl treatment; stationary phase enriched protein; repressed in alkalinizing medium; rat catheter, Spider biofilm induced	-1.28398	5.04e-09		C6_04310W	orf19.1089	PEX11	ORF|Uncharacterized	Putative peroxisomal membrane protein; role in fatty acid oxidation; expression is Tac1-regulated; Hms1p-dependent induction by geldamycin; Spider biofilm induced	2.16039	8.42266e-31
C4_04770C	orf19.3803	MNN22	ORF|Verified	Alpha-1,2-mannosyltransferase; required for normal cell wall mannan; regulated by Tsa1, Tsa1B at 37 deg; repressed in core stress response; NO, Hog1 induced; confers sensitivity to cell wall perturbing agents; Spider biofilm repressed	-2.59351	2.11e-17		C2_08600W	orf19.3617	GTR1	ORF|Verified	Putative GTP-binding protein; involved in activation of TOR1C during starvation response; transcript is upregulated in clinical isolates from HIV+ patients with oral candidiasis; (see Locus History Note for Assembly 19 correction)	-1.28436	2.52e-09		CR_02750C	orf19.2833	PGA34	ORF|Uncharacterized	Putative GPI-anchored protein; transcript repressed by alpha pheromone in SpiderM medium; induced in oralpharyngeal candidasis; flow model biofilm induced; Spider biofilm induced	2.14387	9.50223e-36
CR_07740W	orf19.2633.1		ORF|Uncharacterized	Ortholog of C. dubliniensis CD36 : Cd36_00150 and Lodderomyces elongisporus NRLL YB-4239 : LELG_01269	-2.76027	8.18e-10		CR_07740W	orf19.2633.1		ORF|Uncharacterized	Ortholog of C. dubliniensis CD36 : Cd36_00150 and Lodderomyces elongisporus NRLL YB-4239 : LELG_01269	-1.28808	0.00107103		C3_06490W	orf19.7437		ORF|Uncharacterized	Putative protein of unknown function; Hap43p-repressed gene; ortholog of S. cerevisiae YJL218W	2.14304	1.92792e-110
C2_08590W	orf19.3618	YWP1	ORF|Verified	Secreted yeast wall protein; possible role in dispersal in host; mutation increases adhesion and biofilm formation; propeptide; growth phase, phosphate, Ssk1/Ssn6/Efg1/Efh1/Hap43 regulated; mRNA binds She3; flow and Spider biofilm repressed	-3.41085	1.22e-51		C2_01630W	orf19.1473		ORF|Uncharacterized	2-hydroxyacid dehydrogenase domain-containing protein; Hap43-repressed gene; induced by alpha pheromone in SpiderM medium	-1.32877	2.49e-09		CR_02490W	orf19.176	OPT4	ORF|Verified	Oligopeptide transporter; detected at germ tube plasma membrane; transcript inducede during phagocytosis by macrophages; fungal-specific; Hap43-repressed; merged with orf19.2292 in Assembly 20; rat catheter and Spider biofilm induced	2.12958	2.93466e-10
C5_05180W	orf19.4011		ORF|Uncharacterized	Similar to S. pombe mug180, a predicted esterase/lipase; highly induced during chlamydospore formation in both C. albicans and C. dubliniensis; flow model biofilm induced	-3.51874	4e-10		C6_03480W	orf19.5713	YMX6	ORF|Uncharacterized	Putative NADH dehydrogenase; macrophage-downregulated gene; induced by nitric oxide; rat catheter biofilm induced	-1.3497	5.54e-11		C4_06560W	orf19.2878	PGA15	ORF|Uncharacterized	Putative GPI-anchored protein	2.12546	0.0179289
C1_06370C	orf19.6274	PBR1	ORF|Verified	Protein of unknown function; required for cohesion, adhesion, and RPMI biofilm formation; induced by alpha pheromone in white cells; fluconazole-induced; Spider biofilm induced	-3.63628	1.66e-05		C4_05070C	orf19.3770	ARG8	ORF|Uncharacterized	Putative acetylornithine aminotransferase; Gcn2, Gcn4 regulated; rat catheter biofilm induced; Spider biofilm induced	-1.37986	0.00021507		C5_05510C	orf19.4055		ORF|Verified	Protein similar to S. cerevisiae Ybr075wp; transposon mutation affects filamentous growth; clade-associated gene expression	2.11502	0.0176794
CR_09780C	orf19.7550	IFA14	ORF|Uncharacterized	Putative LPF family protein; Plc1-regulated; induced by alpha pheromone in SpiderM medium	-3.83253	4.01e-36		CR_08990C	orf19.7296	SLP3	ORF|Verified	Plasma membrane protein implicated in stress response; similar to stomatin mechanoreception proteins; overexpression induces apoptotic-like cell death; absent from hyphal cells; induced by Rgt1; rat catheter and Spider biofilm induced	-1.40032	8.34e-13		C4_04140W	orf19.5295		ORF|Uncharacterized	Protein with a predicted endonuclease/exonuclease/phosphatase family domain and a carbon catabolite repressor protein 4 domain; induced by alpha pheromone in SpiderM medium	2.11169	1.74937e-38
C4_01340W	orf19.4653		ORF|Uncharacterized	Protein similar to GPI-linked cell-wall proteins; induced in low iron; Spider biofilm induced; regulated in Spider biofilms by Bcr1, Tec1, Ndt80, Brg1	-3.86233	0.0103053		C3_01300C	orf19.1721	NCE103	ORF|Verified	Carbonic anhydrase; converts of CO2 to bicarbonate; essential for virulence in host niches with limited CO2, normal white-opaque switch; Mnl1-induced in weak acid stress; Hap43-induced gene; F-12/CO2, rat catheter, Spider biofilm induced	-1.42018	4.5e-07		C1_04350C	orf19.5203		ORF|Uncharacterized	Protein of unknown function; Hap43-induced gene	2.07257	2.39054e-42
C5_04250W	orf19.3908	MRV8	ORF|Uncharacterized	Protein of unknown function; Spider biofilm induced	-4.17694	0.0117332		C1_04110W	orf19.1043		ORF|Uncharacterized	Ortholog(s) have lysophosphatidic acid acyltransferase activity, role in cellular triglyceride homeostasis, lipid particle organization, protein targeting to vacuole and endoplasmic reticulum, lipid droplet localization	-1.49032	1.02e-05		C7_04320W	orf19.7130		ORF|Uncharacterized	Protein of unknown function; Hap43-repressed gene	2.05179	3.95234e-07
C1_05830W	orf19.2468		ORF|Uncharacterized	Ortholog(s) have trans-aconitate 3-methyltransferase activity and cytosol localization	-4.21909	0.031976		C5_03440W	orf19.2638.1		ORF|Uncharacterized	Protein of unknown function	-1.527	1.6e-11		C3_07790W	orf19.6173	STD1	ORF|Verified	Putative transcription factor; involved in control of glucose-regulated gene expression; repressed by Rgt1; Spider biofilm induced	2.02076	1.52721e-101
C2_04000C	orf19.823		ORF|Uncharacterized	Protein of unknown function; Spider biofilm induced	-4.57537	9.61e-10		C6_03250W	orf19.5612	BMT4	ORF|Verified	Beta-mannosyltransferase; for elongation of beta-mannose chains on the acid-labile fraction of cell wall phosphopeptidomannan; 9-gene family member; regulated by Tsa1, Tsa1B; flow model biofilm induced; rat catheter biofilm repressed	-1.53602	0.000162907		CR_07790C	orf19.3707	YHB1	ORF|Verified	Nitric oxide dioxygenase; acts in nitric oxide scavenging/detoxification; role in virulence in mouse; transcript activated by NO, macrophage interaction; Hap43, hypha repressed; mRNA binds She3	2.01873	3.66197e-06
C2_04010C	orf19.822	HSP21	ORF|Verified	Small heat shock protein; role in stress response and virulence; fluconazole-downregulated; induced in cyr1 or ras1 mutant; stationary phase enriched protein; detected in some, not all, biofilm extracts; Spider biofilm induced	-4.66839	1.26e-11		C4_04080C	orf19.5302	PGA31	ORF|Verified	Cell wall protein; putative GPI anchor; expression regulated upon white-opaque switch; induced by Congo Red and cell wall regeneration; Bcr1-repressed in RPMI a/a biofilms	-1.58049	0.00276806		CR_03500W	orf19.4393	CIT1	ORF|Verified	Citrate synthase; induced by phagocytosis; induced in high iron; Hog1-repressed; Efg1-regulated under yeast, not hyphal growth conditions; present in exponential and stationary phase; Spider biofilm repressed; rat catheter biofilm induced	2.00758	1.27745e-19
C5_04480C	orf19.3932.1		ORF|Uncharacterized	Has domain(s) with predicted nucleic acid binding, nucleotide binding activity	-7.10385	1.93e-72		C1_05000W	orf19.54	RHD1	ORF|Verified	Putative beta-mannosyltransferase required for the addition of beta-mannose to the acid-labile fraction of cell wall phosphopeptidomannan; 9-gene family memebr; regulated on yeast-hypha and white-opaque switches; Spider biofilm repressed	-1.58454	1.11e-08		C6_04190C	orf19.1075		ORF|Uncharacterized	Protein of unknown function; Spider biofilm induced	1.99836	7.89837e-08
C7_00400W	orf19.7080	LEU2	ORF|Verified	Isopropyl malate dehydrogenase; leucine biosynthesis; induced by human whole blood or PMNs; protein level decreases in stationary phase; GlcNAc-induced protein; flow model biofilm repressed	-7.41912	8.58e-58		CR_01330W	orf19.3221	CPA2	ORF|Uncharacterized	Putative arginine-specific carbamoylphosphate synthetase; protein enriched in stationary phase yeast cultures; rat catheter biofilm induced; Spider biofilm induced	-1.68415	2.36e-30		C4_06620C	orf19.2870		ORF|Uncharacterized	Protein of unknown function; rat catheter and Spider biofilm induced	1.99774	0.00439406
C5_02940C	orf19.4318	MIG1	ORF|Verified	C2H2 transcription factor; repressor; regulates genes for carbon source utilization; Tup1-dependent and independent functions; hyphal, Hap43 and caspofungin repressed; Spider and flow model biofilm induced	-7.92575	7.7e-96		C2_02550C	orf19.1580		ORF|Uncharacterized	Protein of unknown function; Spider biofilm induced	-1.69858	0.00177969		CR_01200W	orf19.3234	OYE22	ORF|Uncharacterized	Putative NADPH dehydrogenase; rat catheter biofilm induced	1.99477	2.85384e-26
C5_05320C	orf19.4026	HIS1	ORF|Verified	ATP phosphoribosyl transferase; enzyme of histidine biosynthesis; acid upregulated/alkaline repressed by Rim101; regulated by Gcn2, Gcn4; strain CA9 is a his1 mutant; flow model biofilm induced; Spider biofilm repressed	-8.86093	2e-120		C2_08870C	orf19.220	PIR1	ORF|Verified	1,3-beta-glucan-linked cell wall protein; N-mannosylated, O-glycosylated by Pmt1; cell wall defect in het mutant; Hog1/fluconazole/hypoxia induced; iron/Efg1/Plc1/temp regulated; flow model biofilm induced; hyphal, Spider biofilm repressed	-1.69967	7.04e-17		CR_05480W	orf19.3518		ORF|Uncharacterized	Ortholog(s) have dicarboxylic acid transmembrane transporter activity, role in mitochondrial transport and mitochondrial inner membrane localization	1.98739	1.08392e-76
								C1_09290C	orf19.4788	ARG5,6	ORF|Verified	Arginine biosynthetic enzyme; processed in S. cerevisiae into 2 polypeptides with acetylglutamate kinase (Arg6) activity and acetylglutamate-phosphate reductase (Arg5) activity; Gcn4 regulated; alkaline repressed; Spider biofilm induced	-1.82562	6.49e-34		C4_02490W	orf19.2753	ZCF15	ORF|Uncharacterized	Predicted Zn(II)2Cys6 transcription factor of unknown function; rat catheter biofilm induced	1.98412	1.94939e-92
								C6_02100W	orf19.3499		ORF|Uncharacterized	Secreted potein; Hap43-repressed; fluconazole-induced; regulated by Tsa1, Tsa1B under H2O2 stress conditions; induced by Mnl1p under weak acid stress; Spider biofilm induced	-1.84027	7.55e-07		C2_05180W	orf19.3548.1	WH11	ORF|Verified	White-phase yeast transcript; expression in opaques increases virulence/switching; mutant switches as WT; Hap43, hypoxia, ketoconazol induced; required for RPMI biofilm; Bcr1-induced in RPMI a/a biofilm; rat catheter, Spider biofilm induced	1.96587	1.44686e-07
								CR_09780C	orf19.7550	IFA14	ORF|Uncharacterized	Putative LPF family protein; Plc1-regulated; induced by alpha pheromone in SpiderM medium	-2.01366	5.79e-18		C2_00130W	orf19.1906		ORF|Dubious	Protein of unknown function; flow model biofilm induced	1.95717	0.000127366
								C5_03770C	orf19.1117		ORF|Uncharacterized	Protein similar to Candida boidinii formate dehydrogenase; virulence-group-correlated expression; Hap43-repressed; Spider biofilm repressed	-2.26351	0.000309853		C3_05360C	orf19.6973		ORF|Uncharacterized	ATP-dependent LON protease family member; Hap43-repressed gene; regulated by Gcn2 and Gcn4; Spider biofilm induced	1.95475	4.78985e-55
								C4_02220C	orf19.4568	ZCF25	ORF|Uncharacterized	Putative Zn(II)2Cys6 transcription factor	-2.41592	7.56e-12		C2_05360C	orf19.3567	BIO32	ORF|Uncharacterized	Putative class III aminotransferase with a predicted role in biotin biosynthesis; Spider biofilm induced	1.94912	2.37645e-21
								C2_04000C	orf19.823		ORF|Uncharacterized	Protein of unknown function; Spider biofilm induced	-2.99871	6.56e-05		CR_04480C	orf19.539	LAP3	ORF|Uncharacterized	Putative aminopeptidase; positively regulated by Sfu1; clade-associated gene expression; virulence-group-correlated expression; induced by alpha pheromone in SpiderM medium; Hap43-induced; Spider and flow model biofilm induced	1.94457	1.35998e-26
								C2_04010C	orf19.822	HSP21	ORF|Verified	Small heat shock protein; role in stress response and virulence; fluconazole-downregulated; induced in cyr1 or ras1 mutant; stationary phase enriched protein; detected in some, not all, biofilm extracts; Spider biofilm induced	-3.04238	2.15e-05		CR_06030C	orf19.3852		ORF|Uncharacterized	Has domain(s) with predicted carbohydrate binding, catalytic activity and role in carbohydrate metabolic process	1.93179	9.37228e-06
								C5_05180W	orf19.4011		ORF|Uncharacterized	Similar to S. pombe mug180, a predicted esterase/lipase; highly induced during chlamydospore formation in both C. albicans and C. dubliniensis; flow model biofilm induced	-3.64358	5.32e-11		C2_08640C	orf19.3612	PST2	ORF|Verified	Flavodoxin-like protein involved in oxidative stress protection and virulence; putative NADH:quinone oxidoreductase; similar to 1,4-benzoquinone reductase; induced by benomyl, oxidative stress via Cap1; fungal-specific	1.92169	1.62023e-28
								C7_02280W	orf19.6484		ORF|Uncharacterized	Ortholog of C. parapsilosis CDC317 : CPAR2_808370, C. dubliniensis CD36 : Cd36_72070, Candida orthopsilosis Co 90-125 : CORT_0C00800 and Candida albicans WO-1 : CAWG_05577	-4.2988	0.0049464		C1_02180W	orf19.3675	GAL7	ORF|Verified	Putative galactose-1-phoshphate uridyl transferase; downregulated by hypoxia, upregulated by ketoconazole; macrophage/pseudohyphal-repressed	1.91993	9.64092e-91
								C5_04480C	orf19.3932.1		ORF|Uncharacterized	Has domain(s) with predicted nucleic acid binding, nucleotide binding activity	-6.80018	4.78e-84		C5_04130C	orf19.3895	CHT2	ORF|Verified	GPI-linked chitinase; required for normal filamentous growth; repressed in core caspofungin response; fluconazole, Cyr1, Efg1, pH-regulated; mRNA binds She3 and is localized to yeast-form buds and hyphal tips; Spider biofilm repressed	1.91738	8.81748e-63
								C2_10540W	orf19.5326		ORF|Verified	Putative transcription factor with zinc finger DNA-binding motif; possible ortholog of S. cerevisiae Mig2p	-7.28739	2.12e-26		C6_02660C	orf19.5536		ORF|Uncharacterized	Has domain(s) with predicted amidase activity, carbon-nitrogen ligase activity, with glutamine as amido-N-donor activity	1.91565	1.2478e-16
								C7_00400W	orf19.7080	LEU2	ORF|Verified	Isopropyl malate dehydrogenase; leucine biosynthesis; induced by human whole blood or PMNs; protein level decreases in stationary phase; GlcNAc-induced protein; flow model biofilm repressed	-7.43118	1.28e-62		C3_00930W	orf19.2496	ATO2	ORF|Uncharacterized	Putative fungal-specific transmembrane protein; fluconazole repressed, Hap43-repressed; flow model biofilm induced; Spider biofilm induced	1.90489	5.68112e-25
								C7_03570W	orf19.6689	ARG4	ORF|Verified	Argininosuccinate lyase, catalyzes the final step in the arginine biosynthesis pathway; alkaline downregulated; flow model biofilm induced; Spider biofilm induced	-8.04727	5.78e-10		C1_09060C	orf19.4763		ORF|Uncharacterized	Protein of unknown function; possibly membrane bound; mutants are viable; rat catheter biofilm repressed	1.88597	1.23023e-33
								C5_05320C	orf19.4026	HIS1	ORF|Verified	ATP phosphoribosyl transferase; enzyme of histidine biosynthesis; acid upregulated/alkaline repressed by Rim101; regulated by Gcn2, Gcn4; strain CA9 is a his1 mutant; flow model biofilm induced; Spider biofilm repressed	-8.24435	4.29e-166		C2_08390W	orf19.1433		ORF|Uncharacterized	Protein of unknown function; Hap43-repressed; colony morphology-related gene regulation by Ssn6; Spider biofilm induced	1.88481	1.78709e-40
																C6_04610C	orf19.2158	NAG3	ORF|Verified	Putative MFS transporter; similar to Nag4; required for wild-type mouse virulence and cycloheximide resistance; in gene cluster that includes genes encoding enzymes of GlcNAc catabolism; Spider biofilm repressed	1.87209	1.21829e-32
																C7_04310C	orf19.7131		ORF|Verified	Butyrobetaine dioxygenase, the fourth enzyme of the carnitine biosynthesis pathway	1.87186	1.36475e-32
																CR_00330C	orf19.7500	PXA1	ORF|Uncharacterized	Putative peroxisomal, half-size adrenoleukodystrophy protein (ALD or ALDp) subfamily ABC family transporter	1.87047	2.98819e-100
																C3_01060W	orf19.2509.1		ORF|Uncharacterized	Ortholog of C. dubliniensis CD36 : Cd36_29340, Spathaspora passalidarum NRRL Y-27907 : spas_CGOB_00040 and Candida albicans WO-1 : CAWG_00248	1.86167	3.84745e-16
																C6_01450C	orf19.3439		ORF|Uncharacterized	Protein of unknown function; Cyr1-repressed; rat catheter and Spider biofilm induced	1.86073	6.56993e-38
																C4_04540C	orf19.3828		ORF|Dubious	Ortholog of Candida albicans WO-1 : CAWG_03357	1.85013	0.00140747
																CR_00610W	orf19.7472	IFF4	ORF|Verified	Adhesin-like cell surface protein; putative GPI-anchor; null mutant germ tubes show decreased adhesion to plastic substrate; mutants are viable; Hap43-repressed gene	1.83971	3.72152e-42
																C3_00400C	orf19.5426		ORF|Uncharacterized	Putative patatin-like phospholipase; macrophage-regulated gene; fungal-specific (no human or murine homolog)	1.8366	8.35924e-34
																C2_06710W	orf19.3151		ORF|Uncharacterized	Has domain(s) with predicted catalytic activity, coenzyme binding activity and role in cellular metabolic process	1.82866	3.81638e-29
																C1_01840C	orf19.4539		ORF|Uncharacterized	Protein with a Rho GDP-dissociation inhibitor domain; Hap43-repressed gene; Spider biofilm induced	1.8209	1.40843e-72
																C4_06510C	orf19.2883	CSO99	ORF|Uncharacterized	Protein of unknown function; Hap43-repressed gene; protein not conserved in S. cerevisiae	1.80323	3.42747e-24
																CR_04610C	orf19.552		ORF|Uncharacterized	Ortholog of a S. cerevisiae Atg22; a vacuolar integral membrane protein required for efflux of amino acids during autophagic body breakdown in the vacuole; possibly an essential gene, disruptants not obtained by UAU1 method	1.8016	0.0219773
																C2_10480W	orf19.5323	MDH1-3	ORF|Uncharacterized	Predicted malate dehydrogenase; farnesol regulated; protein present in exponential and stationary growth phase yeast; Hap43p-repressed gene	1.79812	1.86082e-133
																C7_00100W	orf19.7112	FRP2	ORF|Uncharacterized	Putative ferric reductase; alkaline induced by Rim101; fluconazole-downregulated; upregulated in the presence of human neutrophils; possibly adherence-induced; regulated by Sef1, Sfu1, and Hap43	1.79153	3.99414e-47
																C6_04490W	orf19.2133	LIP4	ORF|Verified	Secreted lipase, member of a differentially expressed lipase gene family with possible roles in nutrition and/or in creating an acidic microenvironment; expressed more strongly during mucosal infections than during systemic infections	1.77703	0.0388342
																C2_02600C	orf19.1586	FGR22	ORF|Verified	Putative phosphatidylinositol-specific phospholipase C (PI-PLC); predicted type 2 membrane protein; no S. cerevisiae ortholog; role in, and regulated by, filamentation, Hap43p; almost identical to orf19.5797	1.77269	4.05516e-19
																C5_01500C	orf19.4145	ZCF20	ORF|Uncharacterized	Zn(II)2Cys6 transcription factor orthologous to S. cerevisiae Hap1; regulated by Sef1, Sfu1; Hap43-induced; Spider biofilm induced	1.76834	2.12843e-57
																C4_02110W	orf19.4580		ORF|Uncharacterized	Protein of unknown function; Hap43-repressed gene	1.76128	4.17237e-57
																C5_01260W	orf19.1943		ORF|Uncharacterized	Ortholog of C. parapsilosis CDC317 : CPAR2_302610, C. dubliniensis CD36 : Cd36_51070, Candida orthopsilosis Co 90-125 : CORT_0E04770 and Spathaspora passalidarum NRRL Y-27907 : SPAPADRAFT_50634	1.76016	3.54721e-11
																C2_05150W	orf19.3546	PEX2	ORF|Uncharacterized	Ortholog(s) have ubiquitin-protein transferase activity, role in fatty acid metabolic process, protein import into peroxisome matrix, protein polyubiquitination and peroxisomal importomer complex, peroxisomal membrane localization	1.75804	2.9973e-76
																C6_02560W	orf19.5525		ORF|Uncharacterized	Putative oxidoreductase; protein levels affected by URA3 expression in CAI-4 strain background; Efg1, Efh1 regulated; Rgt1-repressed; protein present in exponential and stationary growth phase yeast; rat catheter biofilm repressed	1.75438	5.9322e-58
																C1_11630C	orf19.1156	FUS1	ORF|Uncharacterized	Membrane protein required for mating; ortholog of S. cerevisiae Fus1; transcript induced by Cph1 in cells homozygous for the MTLa locus; alpha factor induced	1.7431	2.78514e-10
																C2_07580W	orf19.1867		ORF|Uncharacterized	Putative malate permease; induced during macrophage infection; regulated by Gcn2 and Gcn4; putative peroxisome targeting signal; Hap43-repressed; Spider biofilm induced	1.74091	6.71172e-11
																C2_06930C	orf19.2247		ORF|Uncharacterized	Ortholog of C. parapsilosis CDC317 : CPAR2_406700, C. dubliniensis CD36 : Cd36_21220, Candida tenuis NRRL Y-1498 : CANTEDRAFT_127772 and Candida orthopsilosis Co 90-125 : CORT_0C06120	1.73507	2.08461e-09
																C3_03480C	orf19.346	ALT1	ORF|Verified	Putative alanine transaminase; mutation confers hypersensitivity to 5-fluorocytosine (5-FC); rat catheter and flow model biofilm induced	1.72793	4.0296e-99
																C1_07160C	orf19.4450.1		ORF|Uncharacterized	Protein conserved among the CTG-clade; 2 adjacent upstream SRE-1 elements; highly up-regulated in cecum-grown cells in a Cph2-dependent manner; Hap43-repressed; rat catheter, Spider and flow model biofilm induced	1.71626	1.89057e-05
																C3_07570C	orf19.6732		ORF|Uncharacterized	Ortholog(s) have role in phosphate ion transport	1.71423	1.04101e-36
																CR_02400W	orf19.3727	PHO112	ORF|Verified	Phytase, implicated in hyphal morphogenesis and virulence; associated with cell surface; Rim101-repressed; DTT-extractable; N-glycosylated; Hap43-induced	1.71099	0.00125918
																C5_02000C	orf19.3171	ACH1	ORF|Verified	Acetyl-coA hydrolase; acetate utilization; nonessential; soluble protein in hyphae; antigenic in human; induced on polystyrene adherence; farnesol-, ketoconazole-induced; no human or murine homolog; stationary phase-enriched protein	1.70913	4.31202e-51
																CR_07730W	orf19.2633	HGT14	ORF|Uncharacterized	Putative MFS glucose transporter; 20 member C. albicans glucose transporter family; 12 probable membrane-spanning segments; expressed in rich medium with 2% glucose; rat catheter and flow model biofilm induced	1.68838	1.56437e-41
																CR_06590C	orf19.695	RGS2	ORF|Uncharacterized	Protein of RGS superfamily; mutants are viable; rat catheter and Spider biofilm induced	1.68635	9.64232e-25
																C1_08070W	orf19.5079	CDR4	ORF|Verified	Putative ABC transporter superfamily; fluconazole, Sfu1, Hog1, core stress response induced; caspofungin repressed; fluconazole resistance not affected by mutation or correlated with expression; rat catheter and flow model biofilm induced	1.68297	8.13853e-05
																CR_02570C	orf19.164		ORF|Uncharacterized	Ortholog(s) have triglyceride lipase activity, role in triglyceride catabolic process and peroxisomal matrix localization	1.68095	2.56889e-19
																C4_03520C	orf19.1327	RBT1	ORF|Verified	Cell wall protein with similarity to Hwp1; required for virulence; predicted glycosylation; fluconazole, Tup1 repressed; farnesol, alpha factor, serum, hyphal and alkaline induced; Rfg1, Rim101-regulated	1.67941	1.28436e-10
																C6_03700W	orf19.5741	ALS1	ORF|Verified	Cell-surface adhesin; adhesion, virulence, immunoprotective roles; band at hyphal base; Rfg1, Ssk1, Spider biofilm induced; flow model biofilm repressed; CAI-4 strain background effects; promoter bound Bcr1, Tec1, Efg1, Ndt80, and Brg1	1.67918	5.09473e-05
																C1_07080W	orf19.6196		ORF|Uncharacterized	Component of the SWI/SNF and RSC chromatin remodeling complexes; suggested role in chromosome maintenance; Spider biofilm induced	1.67715	2.5586e-33
																CR_00180C	orf19.7517	CHT1	ORF|Verified	Chitinase; putative N-terminal catalytic domain; has secretory signal sequence; lacks S/T region and N-glycosylation motifs of Chs2p and Chs3p; alkaline downregulated; expression not detected in yeast-form or hyphal cells	1.66811	1.52638e-23
																C1_13880C	orf19.5026		ORF|Uncharacterized	C2H2 transcription factor; Spider biofilm induced	1.66684	2.91478e-94
																C4_00150C	orf19.5640	PEX5	ORF|Verified	Pex5p family protein; required for PTS1-mediated peroxisomal protein import, fatty acid beta-oxidation; similar to S. cerevisiae Pas10p peroxisomal targeting receptor; macrophage/pseudohyphal-repressed; Hap43p-repressed	1.6568	5.21534e-63
																C1_13440C	orf19.4972	OFI1	ORF|Verified	Putative transcription factor with zinc finger DNA-binding motif, involved in regulation of white-opaque switching and filamentous growth	1.65375	2.31524e-06
																C4_02610C	orf19.2738	SUL2	ORF|Uncharacterized	Putative sulfate transporter; transcript negatively regulated by Sfu1; amphotericin B induced; F-12/CO2 and Spider biofilm induced	1.64539	8.2271e-06
																C4_00240C	orf19.5650	PRO3	ORF|Uncharacterized	Delta 1-pyrroline-5-carboxylate reductase; protein induced during the mating process; alkaline induced; stationary phase enriched protein; Spider biofilm repressed	1.63851	3.38006e-89
																C1_02530C	orf19.2942	DIP5	ORF|Verified	Dicarboxylic amino acid permease; mutation confers hypersensitivity to toxic ergosterol analog; induced upon phagocytosis by macrophage; Gcn4-regulated; upregulated by Rim101 at pH 8; rat catheter and Spider biofilm induced	1.63606	5.52845e-78
																C4_00200C	orf19.5645	MET15	ORF|Verified	O-acetylhomoserine O-acetylserine sulfhydrylase; sulfur amino acid synthesis; immunogenic; Hog1, adherence-induced; brown color of mutant in Pb(2+) medium a visual selection; chlamydospore formation induced, F-12/CO2 biofilm induced	1.63585	3.52968e-27
																C3_05290C	orf19.6008		ORF|Uncharacterized	S. cerevisiae ortholog YLL032C interacts with ribosomes; repressed by alpha pheromone in SpiderM medium	1.63293	4.56188e-31
																C3_07860C	orf19.6182	MRR2	ORF|Verified	Zn(II)2Cys6 transcription factor involved in regulation of multidrug resistance via control of CDR1 expression; mutants display decreased colonization of mouse kidneys; required for yeast cell adherence to silicone substrate	1.63178	3.22637e-28
																C6_01420C	orf19.3442		ORF|Uncharacterized	Putative oxidoreductase; Hap43-repressed gene	1.62906	2.20315e-47
																C1_13870W	orf19.5025	MET3	ORF|Uncharacterized	ATP sulfurlyase; sulfate assimilation; repressed by Met, Cys, Sfu1, or in fluconazole-resistant isolate; Hog1, caspofungin, white phase-induced; induced on biofilm formation, even in presence of Met and Cys; Spider, F-12/CO2 biofilm induced	1.61341	1.16453e-12
																C3_03800W	orf19.6937	PTR22	ORF|Verified	Oligopeptide transporter involved in uptake of di-/tripeptides; regulated by Stp2 and Stp3; transcript induced upon phagocytosis by macrophage; repressed by Rim101 at pH 8; flow model biofilm induced	1.60733	1.02123e-58
																C4_02360W	orf19.2768	AMS1	ORF|Uncharacterized	Putative alpha-mannosidase; transcript regulated by Nrg1; induced during cell wall regeneration; flow model biofilm induced; Spider biofilm induced	1.60546	9.75116e-12
																C2_06680W	orf19.1224	FRP3	ORF|Verified	Putative ammonium transporter; upregulated in the presence of human neutrophils; fluconazole-downregulated; repressed by nitric oxide; Spider biofilm induced; rat catheter biofilm repressed	1.59664	2.38406e-27
																C7_00430W	orf19.7077		ORF|Verified	Putative ferric reductase; induced by Mac1 under copper starvation; Plc1-regulated; Rim101-repressed	1.59522	2.90427e-27
																CR_01470W	orf19.2531	CSP37	ORF|Verified	Hyphal cell wall protein; role in progression of mouse systemic infection; predicted P-loop, divalent cation binding, N-glycosylation sites; expressed in yeast and hyphae; hyphal downregulated; stationary-phase enriched; GlcNAc-induced	1.59209	6.12715e-35
																C1_07980C	orf19.5069		ORF|Uncharacterized	Ortholog of S. cerevisiae Sae3; meiosis specific protein involved in DMC1-dependent meiotic recombination in S. cerevisiae; Spider biofilm induced	1.59064	0.00195896
																C1_07840W	orf19.5054		ORF|Uncharacterized	Putative quinolinate phosphoribosyl transferase, involved in NAD biosynthesis; Hap43p-repressed gene	1.58913	3.07762e-62
																C3_07580W	orf19.6731.1		ORF|Uncharacterized	Ortholog of C. dubliniensis CD36 : Cd36_87460, C. parapsilosis CDC317 : CPAR2_808260, Debaryomyces hansenii CBS767 : DEHA2F07084g and Pichia stipitis Pignal : psti_CGOB_00185	1.57617	0.000447622
																CR_02020C	orf19.2602	OPT1	ORF|Verified	Oligopeptide transporter; transports 3-to-5-residue peptides; alleles are distinct, one has intron; suppresses S. cerevisiae ptr2-2 mutant defects; induced by BSA or peptides; Stp3p, Hog1p regulated; flow model biofilm induced	1.57455	5.46704e-07
																C4_02540W	orf19.2747	RGT1	ORF|Verified	Zn(II)2Cys6 transcription factor; transcriptional repressor involved in the regulation of glucose transporter genes; ortholog of S. cerevisiae Rgt1; mutants display decreased colonization of mouse kidneys	1.57319	7.13648e-48
																C2_01150W	orf19.2009	PEX12	ORF|Uncharacterized	Ortholog(s) have ubiquitin-protein transferase activity, role in protein import into peroxisome matrix, protein monoubiquitination and integral component of peroxisomal membrane, peroxisomal importomer complex localization	1.57296	1.02183e-26
																C3_04200W	orf19.5862	AFP99	ORF|Uncharacterized	Protein related to arginases; downregulated upon adherence to polystyrene; regulated by Gcn2p and Gcn4p	1.53396	4.02247e-07
																C3_03490W	orf19.347	RSN1	ORF|Uncharacterized	Protein of unknown function; flow model biofilm induced; Spider biofilm induced; induced during the mating process; Hap43-repressed	1.52292	9.26534e-15
																C5_04180W	orf19.3901		ORF|Uncharacterized	Putative benzene desulfurase; induced by nitric oxide independent of Yhb1p	1.51734	2.83388e-15
																C3_00750W	orf19.5380	LYS144	ORF|Verified	Zn(II)2Cys6 transcription factor; has similarity to S. cerevisiae Lys14, involved in the regulation of lysine biosynthesis genes	1.50939	5.34574e-53
																CR_02070C	orf19.2608	ADH5	ORF|Verified	Putative alcohol dehydrogenase; regulated by white-opaque switch; fluconazole-induced; antigenic in murine infection; regulated by Nrg1, Tup1; Hap43, macrophage repressed, flow model biofilm induced; Spider biofilm induced	1.50594	0.000685429
																CR_08870W	orf19.7282	PEX13	ORF|Verified	Protein required for peroxisomal protein import mediated by PTS1 and PTS2 targeting sequences; transcript induced in an RHE model of oral candidiasis; Hap43-repressed gene	1.5054	2.84846e-30
																C2_00510W	orf19.2076		ORF|Uncharacterized	Protein of unknown function; S. pombe ortholog SPAC7D4.05 encodes a predicted hydrolase; Hap43-repressed; Spider biofilm induced	1.50491	1.64875e-25
																C2_00660C	orf19.2062	SOD4	ORF|Verified	Cu-containing superoxide dismutase; role in response to host innate immune ROS; regulated on white-opaque switch; ciclopirox olamine induced; caspofungin repressed; SOD1,4,5,6 gene family; yeast-associated; Spider biofilm induced	1.5019	6.32235e-19
																C4_00320C	orf19.5660		ORF|Uncharacterized	Ortholog(s) have ubiquitin-protein transferase activity, role in protein import into peroxisome matrix, protein polyubiquitination and integral component of peroxisomal membrane, peroxisomal importomer complex localization	1.50171	1.41023e-23
																C2_09590C	orf19.1395		ORF|Uncharacterized	Ortholog(s) have inorganic phosphate transmembrane transporter activity, role in cellular copper ion homeostasis, copper ion transmembrane transport, phosphate ion transmembrane transport and mitochondrion localization	1.50057	7.00618e-06
																C2_08510W	orf19.3627		ORF|Uncharacterized	Ortholog of C. dubliniensis CD36 : Cd36_22640, C. parapsilosis CDC317 : CPAR2_406910, Candida tenuis NRRL Y-1498 : CANTEDRAFT_104937 and Debaryomyces hansenii CBS767 : DEHA2D02706g	1.49659	1.59143e-13
																C3_03140C	orf19.313	DAL4	ORF|Uncharacterized	Putative allantoin permease; fungal-specific (no human or murine homolog)	1.49012	0.00949662
																C1_09650W	orf19.4828		ORF|Uncharacterized	WD repeat domain protein; Hap43-repressed gene; flow model biofilm induced	1.48991	1.64654e-35
																C3_07120W	orf19.6788		ORF|Uncharacterized	Protein with a predicted role in cotranslational protein targeting to membrane; induced during chlamydospore formation in both C. albicans and C. dubliniensis	1.48935	5.84215e-12
																C2_07430C	orf19.1888		ORF|Uncharacterized	Putative nicotinamide riboside hydrolase; cleaves N-glycosidic bonds in nucleosides; pyrimidine salvage and nicotinamide riboside salvage pathways; Spider biofilm induced	1.48578	4.17237e-57
																C3_04030C	orf19.2805	PEX8	ORF|Uncharacterized	Putative peroxisomal biogenesis factor; expression regulated during planktonic growth	1.48181	1.6084e-38
																C1_10810W	orf19.2336		ORF|Uncharacterized	Pry family pathogenesis-related protein; predicted to be extracellular	1.47782	0.00016942
																C3_06450W	orf19.7434	GLG2	ORF|Uncharacterized	Putative self-glucosylating initiator of glycogen synthesis; expression regulated upon white-opaque switch; hypha-induced; Spider biofilm induced	1.4735	4.67582e-33
																C4_02150C	orf19.4577		ORF|Uncharacterized	Ortholog(s) have GTPase activating protein binding, cAMP-dependent protein kinase inhibitor activity, signal transducer activity	1.47282	1.90124e-18
																C5_04490C	orf19.3934	CAR1	ORF|Verified	Arginase; arginine catabolism; transcript regulated by Nrg1, Mig1, Tup1; colony morphology-related regulation by Ssn6; alkaline induced; protein decreased in stationary phase; sumoylation target; flow model biofilm induced	1.46988	1.47596e-41
																C3_07180C	orf19.6782	BMT1	ORF|Verified	Beta-mannosyltransferase, required for addition of the 1st beta-mannose residue to acid-stable fraction of cell wall phosphopeptidomannan; 9-gene family member; mutants induce higher levels of inflammatory cytokines in mouse dendritic cells	1.46579	4.21961e-42
																CR_07820W	orf19.3711		ORF|Uncharacterized	Protein with monooxygenase domains; flow model biofilm induced	1.46289	0.00139941
																C3_00200C	orf19.5450	ETR1	ORF|Uncharacterized	Putative 2-enoyl thioester reductase; protein present in exponential and stationary growth phase yeast cultures; rat catheter biofilm repressed	1.46151	3.72354e-31
																C4_01090C	orf19.4680		ORF|Verified	Possile protease; mutation confers hypersensitivity to toxic ergosterol analog	1.45728	1.99723e-14
																C5_05360C	orf19.4031		ORF|Verified	Ortholog(s) have role in ergosteryl 3-beta-D-glucoside catabolic process and cytosol, fungal-type vacuole membrane localization	1.45323	1.85443e-34
																C2_01880C	orf19.1497	ZCF6	ORF|Verified	Putative transcription factor with zinc cluster DNA-binding motif; involved in virulence	1.44978	1.33321e-21
																C7_02090C	orf19.6508		ORF|Uncharacterized	Ortholog(s) have GTPase activator activity, role in positive regulation of GTPase activity, positive regulation of TORC1 signaling and Lst4-Lst7 complex, cytosol, vacuolar membrane localization	1.44939	4.04591e-20
																C6_03560W	orf19.5723	POX1	ORF|Uncharacterized	Predicted acyl-CoA oxidase; regulated upon white-opaque switch; upregulated upon phagocytosis; Spider biofilm induced	1.4488	4.17323e-26
																C5_03870C	orf19.1107		ORF|Uncharacterized	Protein of unknown function; Spider biofilm induced	1.44735	2.81796e-65
																C1_01490W	orf19.3335		ORF|Verified	Plasma membrane protein of unknown function; colony morphology-related gene regulation by Ssn6; repressed by nitric oxide	1.44077	9.10864e-65
																C2_07820C	orf19.2199	PHO86	ORF|Uncharacterized	Putative endoplasmic reticulum protein; possibly adherence-induced	1.43649	5.74249e-93
																C2_02750C	orf19.5831		ORF|Uncharacterized	Ortholog of C. parapsilosis CDC317 : CPAR2_212260, C. dubliniensis CD36 : Cd36_17620, Candida orthopsilosis Co 90-125 : CORT_0A11590 and Candida tropicalis MYA-3404 : CTRG_01348	1.43114	0.0114411
																C1_12100C	orf19.5255	PXA2	ORF|Uncharacterized	Putative peroxisomal, half-size adrenoleukodystrophy protein (ALD or ALDp) subfamily ABC transporter; Gcn4p-regulated	1.42987	5.57702e-51
																C6_02420W	orf19.3483		ORF|Verified	Putative phosphatidyl glycerol phospholipase C; Plc1-regulated; flow model biofilm induced; Spider biofilm induced	1.42936	6.83528e-41
																CR_05020W	orf19.651	LYP1	ORF|Uncharacterized	Putative permease; amphotericin B induced; flucytosine repressed; possibly an essential gene, disruptants not obtained by UAU1 method	1.42696	1.90889e-16
																C1_01810C	orf19.4543	UGA2	ORF|Uncharacterized	Predicted succinate semialdehyde dehydrogenase; predicted role in glutamate catabolism; transcription regulated by Mig1, Tup1, Gcn4; mutants are viable	1.42454	3.0102e-46
																C1_06140C	orf19.2431		ORF|Dubious	Dubious open reading frame, only conserved in Candida dubliniensis; induced by alpha pheromone in SpiderM medium; mRNA binds She3; Spider biofilm induced; flow model biofilm repressed	1.40805	2.44028e-08
																C4_00050W	orf19.371		ORF|Uncharacterized	Ortholog of C. dubliniensis CD36 : Cd36_40110, C. parapsilosis CDC317 : CPAR2_402300, Candida tenuis NRRL Y-1498 : CANTEDRAFT_94507 and Debaryomyces hansenii CBS767 : DEHA2F05588g	1.40749	1.58517e-31
																C3_07460W	orf19.6742		ORF|Uncharacterized	Ortholog(s) have CTD phosphatase activity, role in dephosphorylation of RNA polymerase II C-terminal domain and DNA-directed RNA polymerase II, holoenzyme, cytosol localization	1.40467	7.26893e-43
																C3_04800C	orf19.5943		ORF|Uncharacterized	Ortholog(s) have role in peroxisome organization and cytosol, peroxisomal membrane localization	1.40051	9.11969e-55
																C1_03670C	orf19.3065	DAO1	ORF|Uncharacterized	Putative D-amino acid oxidase; transcription is regulated upon yeast-hyphal switch	1.39601	2.18174e-50
																C1_10140C	orf19.4883		ORF|Uncharacterized	Protein of unknown function; S. cerevisiae ortholog Cos111 confers resistance to the antifungal drug ciclopirox olamine; constitutive expression independent of MTL or white-opaque status; Spider biofilm induced	1.39263	5.34882e-23
																CR_05220C	orf19.558	GUT1	ORF|Uncharacterized	Putative glycerol kinase; downregulated upon adherence to polystyrene; greater mRNA abundance observed in a cyr1 homozygous null mutant than in wild type	1.3916	6.70043e-27
																C7_01170C	orf19.6899		ORF|Verified	Putative oxidoreductase; mutation confers hypersensitivity to toxic ergosterol analog; rat catheter and Spider biofilm induced	1.38011	8.27632e-13
																C7_03260C	orf19.5129		ORF|Uncharacterized	Ortholog of C. dubliniensis CD36 : Cd36_72910, C. parapsilosis CDC317 : CPAR2_704100, Candida tenuis NRRL Y-1498 : CANTEDRAFT_113193 and Debaryomyces hansenii CBS767 : DEHA2E23100g	1.37876	3.45699e-19
																C1_00140W	orf19.6092	KEL1	ORF|Verified	Kelch repeat domain-containing protein; localizes to sites of polarized growth; mutant colonies exhibit slightly decreased filamentation ratio; not required for buccal epithelial cell adherence or virulence in mice	1.37693	4.48972e-20
																C7_02290W	orf19.6482		ORF|Uncharacterized	Protein of unknown function; induced by nitric oxide independent of Yhb1p; regulated by Sef1, Sfu1, and Hap43; rat catheter biofilm induced	1.37604	6.49166e-23
																C6_03530C	orf19.5719		ORF|Uncharacterized	Predicted ORF from Assembly 19; removed from Assembly 20; subsequently reinstated in Assembly 21 and merged with orf19.1020 based on comparative genome analysis	1.37486	9.46311e-17
																C7_02520W	orf19.6458		ORF|Uncharacterized	Ortholog of C. dubliniensis CD36 : Cd36_72260, C. parapsilosis CDC317 : CPAR2_702840, Candida tenuis NRRL Y-1498 : CANTEDRAFT_115664 and Debaryomyces hansenii CBS767 : DEHA2B05940g	1.37099	0.0188081
																C3_07880C	orf19.6184		ORF|Uncharacterized	Protein of unknown function; Spider biofilm repressed	1.37091	1.08592e-07
																C6_02020C	orf19.692		ORF|Uncharacterized	Protein of unknown function; Hap43-repressed gene; rat catheter and Spider biofilm induced	1.36196	1.95769e-21
																CR_06930W	orf19.178		ORF|Uncharacterized	Ortholog of C. dubliniensis CD36 : Cd36_32460, C. parapsilosis CDC317 : CPAR2_205480, Candida tenuis NRRL Y-1498 : CANTEDRAFT_115156 and Debaryomyces hansenii CBS767 : DEHA2E22154g	1.35931	5.97379e-26
																C1_02040C	orf19.3661		ORF|Uncharacterized	Putative deubiquitinating enzyme; induced by Mnl1 under weak acid stress	1.34991	3.97647e-35
																CR_06660W	orf19.700	SEO1	ORF|Uncharacterized	Protein with similarity to permeases; Sfu1-repressed; flucytosine induced; induced by Mnl1 under weak acid stress; flow model biofilm repressed	1.34905	4.2949e-11
																C1_00880W	orf19.6017		ORF|Uncharacterized	Protein of unknown function; Spider biofilm induced	1.34825	1.84875e-17
																C4_02220C	orf19.4568	ZCF25	ORF|Uncharacterized	Putative Zn(II)2Cys6 transcription factor	1.3472	5.29798e-09
																C2_03670W	orf19.853	SAP99	ORF|Uncharacterized	Putative secreted aspartyl protease; possible Kex2 substrate; induced by low iron; repressed by alpha pheromone in SpiderM medium; possibly essential (UAU1 method); regulated by Sef1, Sfu1, and Hap43; Spider biofilm induced	1.34334	0.0132877
																C4_02200C	orf19.4570		ORF|Uncharacterized	Ortholog of C. dubliniensis CD36 : Cd36_42090, Debaryomyces hansenii CBS767 : DEHA2C14872g, Pichia stipitis Pignal : PICST_74821 and Spathaspora passalidarum NRRL Y-27907 : SPAPADRAFT_58607	1.34303	4.90716e-11
																C2_03840C	orf19.837.1	INO4	ORF|Verified	Transcription factor; activator that forms a heterodimer with Ino2; likely regulates genes involved in phosphatidylcholine and phosphatidylinositol biosynthesis, fatty acid beta-oxidation, and peroxisome biogenesis; gene has intron	1.34262	1.9673e-32
																C2_01870C	orf19.1496		ORF|Uncharacterized	Putative transcription factor with zinc finger DNA-binding motif; Hap43p-repressed gene	1.33362	4.33006e-28
																C6_04220C	orf19.1078	HBR2	ORF|Verified	Putative alanine glyoxylate aminotransferase; regulated by Gcn4p and hemoglobin; stationary phase enriched protein	1.33064	9.82676e-29
																C3_01130C	orf19.2515		ORF|Uncharacterized	ZZ-type zinc finger protein; rat catheter and Spider biofilm induced	1.32512	5.03883e-13
																C2_00880W	orf19.2036		ORF|Uncharacterized	Predicted dihydrodiol dehydrogenase; ortholog of S. pombe SPAC513.06c; flow model and rat catheter biofilm repressed	1.3142	2.21427e-22
																CR_07490C	orf19.6116	GLK4	ORF|Uncharacterized	Putative glucokinase; decreased expression in hyphae compared to yeast-form cells	1.30823	2.37397e-06
																C6_00930C	orf19.94		ORF|Uncharacterized	Protein of unknown function; Spider biofilm induced	1.30221	3.89421e-62
																C3_07540C	orf19.6737		ORF|Uncharacterized	Protein of unknown function; mutants are viable; induced in a cyr1, ras1, or efg1 homozygous null	1.29839	2.08139e-19
																C1_13400C	orf19.4966	AGC1	ORF|Verified	Putative mitochondrial carrier protein; transcript is alkaline upregulated rat catheter biofilm induced	1.29791	2.46943e-43
																C2_09750W	orf19.1375	LEU42	ORF|Uncharacterized	Putative alpha-isopropylmalate synthase; fungal-specific; induced by human blood or polymorphonuclear cells; regulated by Gcn2 and Gcn4; stationary phase enriched protein; Spider biofilm induced	1.29386	5.43354e-56
																C6_03470W	orf19.5711		ORF|Uncharacterized	Putative phosphatidylinositol transfer protein; possibly an essential gene, disruptants not obtained by UAU1 method	1.29355	1.00209e-24
																C3_03990C	orf19.2810	AAP1	ORF|Uncharacterized	Putative amino acid permease; fungal-specific; possibly essential, disruptants not obtained by UAU1 method; Spider biofilm induced	1.29275	0.00298997
																C1_05990C	orf19.2446		ORF|Uncharacterized	Ortholog(s) have cytoplasm, nucleus localization	1.28909	1.46812e-21
																CR_02780W	orf19.2836		ORF|Uncharacterized	Protein with similarity to carbonic anhydrases	1.28903	8.36716e-06
																C2_00780W	orf19.2046	POT1-2	ORF|Uncharacterized	Putative peroxisomal 3-ketoacyl CoA thiolase; Hap43-repressed	1.28473	1.86244e-09
																C6_03050C	orf19.5587		ORF|Uncharacterized	Protein of unknown function; transcript is upregulated in clinical isolates from HIV+ patients with oral candidiasis	1.27961	6.09104e-22
																CR_07150W	orf19.734	GLK1	ORF|Uncharacterized	Putative glucokinase; transcript regulated upon yeast-hyphal switch; Efg1 regulated; fluconazole-induced; induced in core stress response; colony morphology-related gene regulation by Ssn6; GlcNAc-induced protein	1.27916	1.08426e-06
																C2_00890W	orf19.2035		ORF|Uncharacterized	Ortholog of C. parapsilosis CDC317 : CPAR2_212930, C. dubliniensis CD36 : Cd36_15830, Candida orthopsilosis Co 90-125 : CORT_0A12240 and Candida tropicalis MYA-3404 : CTRG_01155	1.27249	0.000603799
																CR_04760C	orf19.6316		ORF|Uncharacterized	Predicted membrane transporter, member of the L-amino acid transporter-3 (LAT3) family, major facilitator superfamily (MFS)	1.26392	1.80053e-21
																C2_02580W	orf19.1584		ORF|Uncharacterized	Predicted MFS membrane transporter; monocarboxylate porter family member; colony morphology-related gene regulation by Ssn6; flow model biofilm induced; Spider biofilm induced	1.25581	1.96668e-19
																CR_10420W	orf19.7619		ORF|Uncharacterized	Protein with a mitochondrial distribution and morphology domain; possibly an essential gene, disruptants not obtained by UAU1 method; rat catheter and Spider biofilm induced	1.25503	1.61921e-24
																C1_05960W	orf19.2451	PGA45	ORF|Verified	Putative GPI-anchored cell wall protein; repressed in core caspofungin response; Hog1-induced; regulated by Ssn6; Mob2-dependent hyphal regulation; flow model biofilm induced	1.25138	0.00207662
																C3_07170C	orf19.6783		ORF|Verified	Putative geranylgeranyltransferase regulatory component	1.25068	5.91534e-61
																C5_01800C	orf19.3195	HIP1	ORF|Verified	Amino acid permeases; alkaline, flucytosine induced; regulated by Plc1, Gcn2 and Gcn4; fungal-specific; Spider biofilm induced	1.25006	2.31184e-33
																C2_00150W	orf19.2117	LEU5	ORF|Uncharacterized	Putative mitochondrial carrier protein; Hap43-repressed; rat catheter biofilm induced	1.2476	2.69756e-35
																C1_09110W	orf19.4768		ORF|Uncharacterized	Protein of unknown function; Spider biofilm induced	1.24708	8.19864e-11
																C2_08080C	orf19.2176	IFM3	ORF|Uncharacterized	Protein with a 2-hydroxyacid dehydrogenase catalytic domain; Hap43-repressed; Plc1-regulated; overlaps orf19.2177	1.24561	1.40675e-16
																C1_10520W	orf19.996		ORF|Uncharacterized	Protein with a predicted leucine-rich repeat domain; possibly an essential gene, disruptants not obtained by UAU1 method	1.24366	4.09913e-22
																C1_00200C	orf19.6083		ORF|Uncharacterized	Has domain(s) with predicted nucleic acid binding, nucleotide binding activity	1.24237	6.1608e-17
																C1_03740W	orf19.1035	WAR1	ORF|Verified	Zn(II)2Cys6 transcription factor; plays a role in resistance to weak organic acids; required for yeast cell adherence to silicone substrate; Spider biofilm induced	1.23525	9.1011e-34
																C7_00870W	orf19.7029		ORF|Verified	Putative guanine deaminase; mutation confers hypersensitivity to toxic ergosterol analog; Spider biofilm induced	1.23466	2.08929e-18
																C3_07260C	orf19.6773	ECM29	ORF|Verified	Putative scaffold protein; assists in association of the proteasome core particle with the regulatory particle; ortholog of S. cerevisiae Ecm29; transposon mutation affects filamentous growth; flow model biofilm repressed	1.23043	1.30189e-23
																C1_06940C	orf19.6214	ATC1	ORF|Verified	Cell wall acid trehalase; catalyzes hydrolysis of the disaccharide trehalose; similar to S. cerevisiae vacuolar acid trehalase (Ath1p); Hap43p-repressed gene	1.2293	8.73887e-29
																C2_07630C	orf19.1862		ORF|Verified	Possible stress protein; increased transcription associated with CDR1 and CDR2 overexpression or fluphenazine treatment; regulated by Sfu1, Nrg1, Tup1; stationary phase enriched protein; Spider biofilm induced	1.22459	9.18396e-08
																C1_07170C	orf19.4450	ZCF23	ORF|Uncharacterized	Predicted Zn(II)2Cys6 transcription factor; ortholog of S. cerevisiae Gsm1; flow model biofilm induced	1.22407	1.95738e-29
																C2_01380W	orf19.1442	PLB4.5	ORF|Verified	Phospholipase B; Hog1-induced; regulated by Ssn6; putative GPI-anchor; repressed during cell wall regeneration; clade-associated gene expression; Hap43-induced; rat catheter and Spider biofilm repressed	1.2232	5.4171e-14
																C2_03500W	orf19.871		ORF|Uncharacterized	Ortholog(s) have GTPase activator activity, role in positive regulation of GTPase activity, positive regulation of TORC1 signaling and Lst4-Lst7 complex, cytosol, vacuolar membrane localization	1.21994	1.75746e-55
																C3_07780C	orf19.6171	NUP159	ORF|Uncharacterized	FG-nucleoporin component of central core of the nuclear pore complex (NPC); contributes to nucleocytoplasmic transport; rat catheter biofilm repressed	1.21934	1.86283e-27
																C2_04180C	orf19.804		ORF|Uncharacterized	Putative mitochondrial carrier family transporter; rat catheter biofilm induced	1.21189	2.19768e-18
																C2_03110W	orf19.5785		ORF|Uncharacterized	Protein of unknown function; upregulated in a cyr1 or ras1 null mutant; induced by nitric oxide	1.21177	0.0114893
																CR_06510W	orf19.715		ORF|Uncharacterized	Protein of unknown function; Hap43-induced; rat catheter and Spider biofilm induced	1.20439	2.20335e-11
																C3_04650W	orf19.5925		ORF|Uncharacterized	Ortholog of S. cerevisiae : AIM6, C. glabrata CBS138 : CAGL0C05533g, C. dubliniensis CD36 : Cd36_84610, C. parapsilosis CDC317 : CPAR2_404550 and Candida tenuis NRRL Y-1498 : CANTEDRAFT_115337	1.20206	0.00021467
																CR_04280C	orf19.516		ORF|Uncharacterized	S. cerevisiae ortholog Rft1p has role in glycolipid translocation, protein N-linked glycosylation and localizes to endoplasmic reticulum membrane; regulated by Sef1p-, Sfu1p-, and Hap43p	1.18724	4.89685e-18
																C2_01890W	orf19.1499	CTF1	ORF|Verified	Putative zinc-finger transcription factor, similar to A. nidulans FarA and FarB; activates genes required for fatty acid degradation; induced by oleate; null mutant displays carbon source utilization defects and slightly reduced virulence	1.18253	8.2007e-21
																C3_03760W	orf19.6941		ORF|Uncharacterized	Putative diacylglycerol acyltransferase; catalyzes the terminal step of triacylglycerol formation; flow model biofilm induced; Spider biofilm induced	1.18194	2.3141e-29
																C6_03270C	orf19.5615	AYR2	ORF|Uncharacterized	Putative NADPH-dependent 1-acyl dihydroxyacetone phosphate reductase; shows colony morphology-related gene regulation by Ssn6p	1.18052	2.35884e-13
																C3_00480C	orf19.5417	DOT5	ORF|Uncharacterized	Putative nuclear thiol peroxidase; alkaline downregulated; sumoylation target; Spider and flow model biofilm induced	1.18013	8.29318e-16
																C2_07070W	orf19.2262		ORF|Uncharacterized	Protein similar to quinone oxidoreductases; induced by benomyl treatment, nitric oxide; oxidative stress-induced via Cap1; stationary-phase enriched protein; Spider biofilm induced	1.1773	2.8049e-15
																C5_00930C	orf19.1974	TFS1	ORF|Uncharacterized	Putative carboxypeptidase y inhibitor; transcript regulated upon yeast-hypha switch; colony morphology-related gene regulation by Ssn6	1.17357	4.43235e-34
																C2_01210C	orf19.2003	HNM1	ORF|Verified	Putative choline/ethanolamine transporter; mutation confers hypersensitivity to toxic ergosterol analog; colony morphology-related gene regulation by Ssn6; clade-associated gene expression	1.16645	9.41392e-56
																C2_09710C	orf19.1381		ORF|Uncharacterized	Ortholog of S. cerevisiae/S. pombe Lsb5; predicted role in actin cortical patch localization, actin filament organization, endocytosis; flow model biofilm induced; Spider biofilm repressed	1.16245	2.98535e-15
																C2_09960W	orf19.1356		ORF|Uncharacterized	Ortholog(s) have thiosulfate sulfurtransferase activity, role in tRNA wobble position uridine thiolation and mitochondrion localization	1.15147	1.45182e-12
																C2_08660C	orf19.3610		ORF|Uncharacterized	Protein of unknown function; upregulation correlates with clinical development of fluconazole resistance; regulated by Sef1, Sfu1, and Hap43	1.15088	3.08145e-11
																C3_02360C	orf19.1608		ORF|Uncharacterized	Has domain(s) with predicted sulfuric ester hydrolase activity and role in metabolic process	1.14139	0.000489099
																C3_07290W	orf19.6769		ORF|Uncharacterized	Ortholog(s) have cytoplasm localization	1.13925	1.05876e-25
																C2_04110W	orf19.810		ORF|Uncharacterized	Ortholog(s) have DNA helicase activity, role in DNA unwinding involved in DNA replication, reciprocal meiotic recombination, synapsis and nucleus localization	1.13867	9.25917e-16
																C1_05910W	orf19.2458	SIP5	ORF|Uncharacterized	Protein of unknown function; flow model, rat catheter and Spider biofilm induced	1.13845	2.33118e-23
																CR_09500C	orf19.7345		ORF|Uncharacterized	Ortholog(s) have ATP binding activity and cytoplasm, nucleus localization	1.13723	2.43087e-23
																C1_09980C	orf19.4864		ORF|Uncharacterized	Ortholog(s) have acylglycerol lipase activity, serine hydrolase activity, role in triglyceride metabolic process and endoplasmic reticulum, lipid droplet, mitochondrial outer membrane, plasma membrane localization	1.13186	8.42362e-25
																C3_07490W	orf19.6739		ORF|Uncharacterized	Ortholog(s) have phosphopentomutase activity, role in guanosine catabolic process, inosine catabolic process, purine ribonucleoside salvage and cytoplasm, nucleus localization	1.13119	5.08525e-40
																C3_07940W	orf19.6189		ORF|Uncharacterized	Chalcone related protein family; flow model biofilm induced	1.12892	1.87993e-23
																C5_00450C	orf19.944	IFG3	ORF|Uncharacterized	Putative D-amino acid oxidase; Spider biofilm induced	1.12334	4.00082e-17
																CR_08600C	orf19.6434	PEX19	ORF|Uncharacterized	Ortholog(s) have peroxisome membrane targeting sequence binding activity	1.12272	1.24543e-39
																CR_05250C	orf19.562	FGR13	ORF|Verified|transposable element gene	Protein encoded in retrotransposon Zorro3 with a potential zinc finger; lacks an ortholog in S. cerevisiae; transposon mutation affects filamentous growth	1.12211	5.80832e-12
																CR_03280W	orf19.2396	IFR2	ORF|Verified	Zinc-binding dehydrogenase; induced by benomyl, ciclopirox olamine, alpha pheromone, Hap43; regulated by oxidative stress via Cap1, osmotic stress via Hog1; protein present in exponential and stationary phase; rat catheter biofilm repressed	1.11868	8.12873e-34
																C3_06520C	orf19.7441		ORF|Uncharacterized	Ortholog(s) have role in lipid homeostasis, nuclear envelope organization and cell periphery, endoplasmic reticulum, nuclear envelope localization	1.1156	6.28629e-08
																C1_00350C	orf19.6073	HMX1	ORF|Verified	Heme oxygenase; utilization of hemin iron; transcript induced by heat, low iron, or hemin; repressed by Efg1; induced by low iron; upregulated by Rim101 at pH 8; Hap43-induced; Spider and flow model biofilm induced	1.11526	1.36353e-24
																C1_11690W	orf19.1150		ORF|Uncharacterized	GATA-like transcription factor; oral infection induced; mutant has reduced capacity to damage oral epithelial cells; regulated by Gcn2 and Gcn4; Spider biofilm induced	1.11416	6.69887e-26
																C4_04250W	orf19.1424		ORF|Uncharacterized	Predicted membrane transporter, member of the oxalate:formate antiporter (OFA) family, major facilitator superfamily (MFS)	1.11405	1.37213e-25
																C4_06530C	orf19.2882	XUT1	ORF|Uncharacterized	Putative high-affinity, high-capacity xanthine-uric acid/H+ symporter; similar to A. nidulans UapA; member of the Nucleobase-Ascorbate Transporter/Nucleobase-Cation Symporter (NAT/NCS2) family; rat catheter biofilm induced	1.11279	0.00219976
																C4_00100C	orf19.5633		ORF|Uncharacterized	F-box domain-containing protein; flow model biofilm induced	1.10976	7.946e-17
																C1_07420C	orf19.4426	PEX3	ORF|Uncharacterized	Putative peroxisomal protein involved in targeting proteins into peroxisomes; possibly an essential gene, disruptants not obtained by UAU1 method	1.10472	5.70104e-42
																C2_01660C	orf19.1477		ORF|Uncharacterized	Protein of unknown function; possible ER protein; Hap43p-repressed; Spider biofilm induced	1.10275	2.15462e-24
																C3_07320W	orf19.6760	MDS3	ORF|Verified	TOR signaling pathway component; required for growth and hyphal formation at alkaline pH, for full virulence in a mouse model of systemic infection and for SD and Spider medium biofilm formation; role in chlamydospore formation	1.10115	1.24675e-25
																C3_07310C	orf19.6763	SLK19	ORF|Verified	Alkaline-induced protein of plasma membrane; affects cell aggregation, cell wall; similar to S. cerevisiae Slk19p (a kinetochore protein with roles in mitosis, meiosis); required for wild-type virulence in mouse; macrophage-downregulated	1.09766	9.75754e-27
																C4_05110C	orf19.740	HAP41	ORF|Verified	Putative Hap4-like transcription factor; Hap43-repressed; not required for response to low iron; induced by Mnl1 under weak acid stress; Spider biofilm induced	1.09592	2.35625e-28
																C1_05940W	orf19.2454	PHO87	ORF|Uncharacterized	Putative phosphate permease; transcript repressed by Rim101 at pH 8; regulated by white-opaque switch; caspofungin repressed; virulence-group-correlated expression; flow model biofilm induced	1.09544	7.58802e-27
																C3_07430W	orf19.6747		ORF|Uncharacterized	Ortholog(s) have acid phosphatase activity, role in dephosphorylation, intracellular sterol transport and cytoplasm, nucleus localization	1.09438	1.11128e-16
																C3_07400W	orf19.6751		ORF|Uncharacterized	Ortholog(s) have tRNA methyltransferase activity, role in cytoplasmic translation, tRNA methylation and cytoplasm localization	1.09267	9.95577e-34
																C4_01930C	orf19.4600		ORF|Uncharacterized	Protein of unknown function; possible mitochondrial protein; Spider biofilm induced	1.09235	1.8549e-25
																C3_07920W	orf19.6187		ORF|Uncharacterized	possible pseudouridine monophosphate glycosidase; overlaps orf19.6185 and orf19.618; has intron; Spider biofilm repressed	1.09062	6.26442e-08
																C7_00080C	orf19.7115	SAC7	ORF|Verified	Putative GTPase activating protein (GAP) for Rho1; repressed upon adherence to polystyrene; macrophage/pseudohyphal-repressed; transcript is upregulated in RHE model of oral candidiasis and in clinical oral candidiasis	1.08732	7.68956e-16
																C7_03780C	orf19.7204		ORF|Uncharacterized	Ortholog(s) have glyoxysome localization	1.0858	4.80529e-07
																C1_04750W	orf19.769	IFE1	ORF|Uncharacterized	Putative medium-chain alcohol dehydrogenase; rat catheter and Spider biofilm repressed	1.08222	0.00204793
																C2_02390W	orf19.1562		ORF|Uncharacterized	Protein of unknown function; flow model biofilm induced; Spider biofilm induced; repressed by alpha pheromone in SpiderM medium	1.08199	3.67369e-10
																C1_06520C	orf19.6261	BPH1	ORF|Uncharacterized	Ortholog of S. cerevisiae Bph1; a putative ortholog of human Chediak-Higashi syndrome protein and murine beige gene implicated in disease syndromes involving defective lysosomal trafficking; mutant is viable	1.08145	7.50209e-29
																C3_07750W	orf19.6710	UTP9	ORF|Verified	Small-subunit processome protein; Ssr1-induced; repressed by prostaglandins; physically interacts with TAP-tagged Nop1	1.07915	1.84458e-43
																C3_07230W	orf19.6778		ORF|Uncharacterized	Aminophospholipid translocase (flippase); maintains membrane lipid asymmetry in post-Golgi secretory vesicles; contributes to clathrin-coated vesicle formation and endocytosis; flow model biofilm repressed	1.07586	1.8272e-37
																CR_05040W	orf19.647.3		ORF|Dubious	Protein of unknown function; Spider biofilm induced	1.07309	0.000864281
																C2_06600W	orf19.35		ORF|Uncharacterized	Predicted kinase; rat catheter, flow model, Spider biofilm induced	1.06676	3.13817e-11
																CR_03290C	orf19.2395	IME2	ORF|Verified	Putative serine/threonine protein kinase; mutation confers hypersensitivity to amphotericin B	1.06416	0.039041
																C5_00430W	orf19.946	MET14	ORF|Uncharacterized	Putative adenylylsulfate kinase; predicted role in sulfur metabolism; possibly adherence-induced; protein present in exponential and stationary growth phase yeast; F-12/CO2 biofilm induced	1.06237	5.30477e-10
																C2_03050W	orf19.5796	SHE9	ORF|Uncharacterized	Protein with similarity to S. cerevisiae She9p, which inhibits growth when overproduced; gene has possible growth-regulation element; fungal-specific (no human or murine homolog)	1.06213	3.52722e-12
																C3_07900C	orf19.6186		ORF|Uncharacterized	Predicted protein of unknown function; overlaps orf19.6185	1.06138	1.82228e-08
																C7_02240W	orf19.6489	FMP45	ORF|Verified	Predicted membrane protein induced during mating; mutation confers hypersensitivity to toxic ergosterol analog, to amphotericin B; alkaline repressed; repressed by alpha pheromone in SpiderM medium; rat catheter, Spider biofilm induced	1.05795	0.00328202
																CR_04290W	orf19.517	HAP31	ORF|Verified	Putative CCAAT-binding transcription factor; regulates CYC1; required for resistance to rapamycin, copper; induced in high iron; repressed in low iron; Sef1, Sfu1, and Hap43 regulated; rat catheter and Spider biofilm induced	1.05685	0.0120181
																C1_08200W	orf19.5098	NTG1	ORF|Uncharacterized	Protein with strong similarity to both S. cerevisiae Ntg1 and Ntg2 DNA repair glycosylases; transcript induced by iron; Hap43-repressed gene; Spider biofilm induced	1.05668	1.66603e-13
																C3_07980C	orf19.6192		ORF|Dubious	Protein of unknown function; Plc1-regulated; transcript detected in high-resolution tiling arrays	1.05372	0.000669777
																C3_03110W	orf19.308		ORF|Uncharacterized	Ortholog(s) have role in nucleobase-containing compound transport, regulation of fungal-type cell wall organization, regulation of phospholipid translocation and fungal-type vacuole, plasma membrane localization	1.05349	3.31847e-18
																C6_01900C	orf19.3392	DOG1	ORF|Verified	Putative 2-deoxyglucose-6-phosphatase; haloacid dehalogenase hydrolase/phosphatase superfamily; similar to S. cerevisiae Dog1, Dog2, Hor1, Rhr2; regulated by Nrg1, Tup1; Spider biofilm repressed	1.05329	4.1978e-29
																CR_09750C	orf19.7547		ORF|Uncharacterized	Ortholog(s) have phosphatidylinositol-3-phosphate binding, ubiquitin protein ligase activity and role in cytoplasm protein quality control by the ubiquitin-proteasome system, protein ubiquitination	1.0511	1.1545e-11
																C3_07610W	orf19.6729	TIP120	ORF|Verified	Protein similar to human CAND1 (Cullin-Associated Nedd8-Dissociated) protein involved in regulation of SCF complexes; binds unnedddylated cullin Cdc53; mutants are viable	1.04387	3.53867e-28
																C1_00830W	orf19.6023		ORF|Uncharacterized	Protein with a predicted multidrug transporter domain; Hap43-repressed gene	1.0434	7.39496e-11
																C1_00410C	orf19.6066		ORF|Uncharacterized	Hexadecenal dehydrogenase; involved in the conversion of sphingosine 1-phosphate breakdown product hexadecenal to hexadecenoic acid; Spider biofilm induced	1.04332	4.16505e-30
																C3_07450C	orf19.6744		ORF|Uncharacterized	Has domain(s) with predicted endodeoxyribonuclease activity, producing 5'-phosphomonoesters activity	1.04	4.8733e-08
																C3_07030C	orf19.6797		ORF|Uncharacterized	Ortholog of C. dubliniensis CD36 : Cd36_86960, C. parapsilosis CDC317 : CPAR2_808800, Candida tenuis NRRL Y-1498 : CANTEDRAFT_113621 and Debaryomyces hansenii CBS767 : DEHA2F02486g	1.03774	3.74586e-22
																C3_07680W	orf19.6719		ORF|Verified	Putative nucleosome assembly protein; homozygous transposon insertion causes decreased colony wrinkling under filamentous growth-inducing conditions, but does not block true hyphal formation in liquid media	1.03723	1.18813e-52
																C3_04070C	orf19.918	CDR11	ORF|Uncharacterized	Putative transporter of PDR subfamily of ABC family; Gcn4-regulated; induced by Rim101 at pH 8; Spider biofilm induced	1.037	3.48918e-10
																C5_02570W	orf19.4270	MNN13	ORF|Uncharacterized	Predicted alpha-1,3-mannosyltransferase activity with a role in protein glycosylation; regulated by Sef1p-, Sfu1p-, and Hap43p	1.03628	3.782e-12
																C3_04930C	orf19.5962	HGT4	ORF|Verified	Glucose and galactose sensor; fermentation, filamentation, virulence roles; 20-member glucose transporter family; extended C terminus; high-glucose repressed; macrophage induced; flow model biofilm repressed; Spider biofilm induced	1.0338	5.65346e-19
																C5_04140W	orf19.3897		ORF|Uncharacterized	Protein of unknown function; decreased transcription is observed upon fluphenazine treatment or in an azole-resistant strain that overexpresses CDR1 and CDR2; transcription is repressed in response to alpha pheromone in SpiderM medium	1.03049	0.0245016
																CR_03710C	orf19.4370		ORF|Uncharacterized	Protein of unknown function; induced by nitric oxide; oxidative stress-induced via Cap1; fungal-specific (no human or murine homolog)	1.02315	5.57459e-16
																C3_07910W	orf19.6185		ORF|Uncharacterized	Putative pseudouridine-5'-phosphate glycosidase; overlaps orf19.6186 and orf19.6187; Spider biofilm repressed	1.02297	0.000295929
																C3_07650C	orf19.6723		ORF|Uncharacterized	Protein of unknown function; Spider biofilm induced	1.02092	5.91113e-26
																C3_07200C	orf19.6781	ZFU2	ORF|Verified	Zn(II)2Cys6 transcription factor; regulator of yeast form adherence; mutants display increased colonization of mouse kidneys; required for yeast cell adherence to silicone substrate; Spider biofilm induced	1.02089	4.14994e-09
																C1_07640C	orf19.2781		ORF|Uncharacterized	Protein with predicted serine/threonine kinase and tyrosine kinase domains; possibly an essential gene, disruptants not obtained by UAU1 method; Spider biofilm induced	1.0199	0.000106492
																C1_08650C	orf19.4723	FAD1	ORF|Uncharacterized	Ortholog(s) have ATP binding, FMN adenylyltransferase activity, magnesium ion binding activity, role in FAD biosynthetic process and cytoplasm localization	1.0194	3.21121e-22
																C4_05140C	orf19.744	GDB1	ORF|Uncharacterized	Putative glycogen debranching enzyme; expression is regulated upon white-opaque switch; regulated by Nrg1, Tup1; rat catheter biofilm repressed	1.01824	2.76778e-24
																CR_09710W	orf19.6591	PCD1	ORF|Uncharacterized	Ortholog(s) have 8-oxo-7,8-dihydroguanosine triphosphate pyrophosphatase activity, role in DNA repair and cytosol, peroxisome localization	1.01652	5.22956e-14
																C3_07740W	orf19.6712		ORF|Uncharacterized	Ortholog(s) have COPI-coated vesicle, Golgi apparatus localization	1.01533	5.471e-15
																C2_00420W	orf19.2089		ORF|Uncharacterized	Ortholog of Nyv1, v-SNARE component of the vacuolar SNARE complex involved in vesicle fusion in S. cerevisiae; Hap43-repressed gene	1.01372	7.12158e-26
																C1_01520C	orf19.3340	SOD2	ORF|Verified	Mitochondrial Mn-containing superoxide dismutase; protection against oxidative stress; homotetramer active; N-terminal 34 amino acids removed on mitochondrial import; H2O2-induced via Cap1p; Hap43p-, alkaline-downregulated, farnesol-induced	1.01346	2.56083e-33
																CR_04930W	orf19.1805	PEX14	ORF|Uncharacterized	Ortholog(s) have peroxisome matrix targeting signal-1 binding, peroxisome matrix targeting signal-2 binding, protein binding, bridging activity	1.0099	1.88937e-10
																C1_10450W	orf19.986	GLY1	ORF|Verified	L-threonine aldolase; complements glycine auxotrophy of S. cerevisiae shm1 shm2 gly1-1 triple mutant; macrophage/pseudohyphal-induced; the GLY1 locus has an RFLP and is triploid in strain SGY269; flow model biofilm induced	1.00898	1.43669e-27
																C3_07820W	orf19.6177		ORF|Uncharacterized	Protein of unknown function; Spider biofilm repressed	1.00782	3.9006e-09
																C4_05300W	orf19.1290	XKS1	ORF|Uncharacterized	Putative xylulokinase; Hap43-repressed; induced by prostaglandins; rat catheter biofilm repressed	1.00325	3.05495e-14
																CR_00300W	orf19.7503	CDA2	ORF|Uncharacterized	Putative chitin deacetylase; transcription is positively regulated by Tbf1p	1.0024	0.0235861
																CR_09680C	orf19.6595	RTA4	ORF|Verified	Protein similar to S. cerevisiae Rsb1p, involved in fatty acid transport; transposon mutation affects filamentous growth; alkaline downregulated; caspofungin induced; possibly an essential gene; Hap43p-repressed	-1.01129	0.00167288
																C3_01150C	orf19.158		ORF|Uncharacterized	Ortholog of S. cerevisiae Apd1; required for normal localization of actin patches and normal tolerance of sodium ions and hydrogen peroxide; Hap43-induced; Spider biofilm induced	-1.01363	0.000734778
																C2_04230W	orf19.797	BAT21	ORF|Uncharacterized	Putative branched chain amino acid aminotransferase; regulated by Gcn4, Gcn2; induced in response to amino acid starvation (3-aminotriazole treatment); early-stage flow model biofilm formation	-1.01591	1.39506e-32
																CR_07160C	orf19.733		ORF|Uncharacterized	Has domain(s) with predicted role in transmembrane transport and integral component of membrane localization	-1.03229	8.65897e-07
																C2_08870C	orf19.220	PIR1	ORF|Verified	1,3-beta-glucan-linked cell wall protein; N-mannosylated, O-glycosylated by Pmt1; cell wall defect in het mutant; Hog1/fluconazole/hypoxia induced; iron/Efg1/Plc1/temp regulated; flow model biofilm induced; hyphal, Spider biofilm repressed	-1.03511	5.0596e-07
																C2_10590W	orf19.5338	GAL4	ORF|Verified	Zn(II)2Cys6 transcription factor; involved in control of glycolysis; ortholog of S. cerevisiae Gal4, but not involved in regulation of galactose utilization genes; caspofungin repressed; Spider biofilm repressed	-1.04293	7.23708e-09
																C2_02030W	orf19.1517	ARO3	ORF|Verified	3-deoxy-D-arabinoheptulosonate-7-phosphate synthase; aromatic amino acid synthesis; GCN-regulated; feedback-inhibited by phe if expressed in S. cerevisiae; decreased in stationary phase; flow model biofilm repressed	-1.04545	1.29348e-83
																C3_01350C	orf19.1716	URA3	ORF|Verified	Orotidine-5'-phosphate decarboxylase; pyrimidine biosynthesis; gene used as genetic marker; decreased expression when integrated at ectopic chromosomal locations can cause defects in hyphal growth and virulence; Spider biofilm repressed	-1.04955	1.6094e-18
																C3_01370C	orf19.1714	PGA44	ORF|Uncharacterized	Putative GPI-anchored protein	-1.05283	0.0123975
																C2_05860C	orf19.5210		ORF|Uncharacterized	Putative Xbp1 transcriptional repressor; binds to cyclin gene promoters in S. cerevisiae; Hap43-repressed; possibly essential, disruptants not obtained by UAU1 method	-1.05455	0.000384844
																C6_00230W	orf19.1181		ORF|Uncharacterized	Has domain(s) with predicted catalytic activity and membrane localization	-1.05541	0.00558153
																C2_02200W	orf19.1536		ORF|Verified	Putative vacuolar transporter; Hap43-induced; required for normal filamentous growth; mRNA binds She3 and is localized to hyphal tips	-1.05935	1.05123e-18
																C7_03580C	orf19.6690		ORF|Uncharacterized	Protein of unknown function; Hap43-repressed gene	-1.06047	5.02014e-13
																C3_01940C	orf19.1654		ORF|Uncharacterized	Predicted membrane protein; induced by prostaglandins	-1.06457	3.25451e-33
																C1_00040W	orf19.6112	CTA2	ORF|Verified	Putative transcription factor; Med2 mediator domain; activates transcription in 1-hybrid assay in S. cerevisiae; repressed by Efg1; member of a family of telomere-proximal genes; Tbf1-induced	-1.06656	5.76934e-22
																C3_02310W	orf19.1614	MEP1	ORF|Verified	Ammonium permease; Mep1 more efficient permease than Mep2, Mep2 has additional regulatory role; 11 predicted transmembrane regions; low mRNA abundance; hyphal downregulated; flow model biofilm induced	-1.07029	0.011333
																CR_05940W	orf19.460	CEK2	ORF|Verified	MAP kinase required for wild-type efficiency of mating; component of the signal transduction pathway that regulates mating; ortholog of S. cerevisiae Fus3; induced by Cph1, pheromone; transposon mutation affects filamentous growth	-1.07877	0.00010742
																C3_02300W	orf19.1616	FGR23	ORF|Verified	Protein of unknown function; repressed by a1/alpha2 in white-phase cells, a-specific, alpha factor-induced; Hap43-repressed; flow model biofilm induced; Tn mutation affects filamentous growth;	-1.08103	7.77295e-10
																C2_07790C	orf19.2202		ORF|Uncharacterized	Protein of unknown function; induced by alpha pheromone in SpiderM medium	-1.09911	0.0125959
																C1_02990C	orf19.2990	XOG1	ORF|Verified	Exo-1,3-beta-glucanase; 5 glycosyl hydrolase family member; affects sensitivity to chitin and glucan synthesis inhibitors; not required for yeast-to-hypha transition or for virulence in mice; Hap43-induced; Spider biofilm induced	-1.10451	7.78246e-08
																C4_01010C	orf19.4688	DAG7	ORF|Verified	Secretory protein; a-specific, alpha-factor induced; mutation confers hypersensitivity to toxic ergosterol analog; fluconazole-induced; induced during chlamydospore formation in C. albicans and C. dubliniensis	-1.10607	5.32168e-14
																CR_09360W	orf19.7331	FCY24	ORF|Uncharacterized	Putative transporter; more similar to S. cerevisiae Tpn1, which is a vitamin B6 transporter, than to purine-cytosine permeases; transcription is regulated by Nrg1; Spider biofilm induced	-1.10635	0.0154879
																CR_09880W	orf19.7561	DEF1	ORF|Verified	RNA polymerase II regulator; role in filamentation, epithelial cell escape, dissemination in RHE model; induced by fluconazole, high cell density; Efg1/hyphal regulated; role in adhesion, hyphal growth on solid media; Spider biofilm induced	-1.10735	9.59283e-16
																C4_04080C	orf19.5302	PGA31	ORF|Verified	Cell wall protein; putative GPI anchor; expression regulated upon white-opaque switch; induced by Congo Red and cell wall regeneration; Bcr1-repressed in RPMI a/a biofilms	-1.11411	0.0280263
																CR_07480W	orf19.6117		ORF|Uncharacterized	S. pombe ortholog SPAC5D6.04 is a predicted auxin family transmembrane transporter; ketoconazole and hypoxia induced	-1.11943	7.96774e-05
																C4_06570C	orf19.2877	PDC11	ORF|Verified	Pyruvate decarboxylase; antigenic; on hyphal not yeast cell surface; Hap43, Gcn4, Efg1, Efh1, Hsf1 regulated; fluconazole, farnesol induced; amino acid starvation repressed; flow model biofilm induced; Spider biofilm repressed	-1.1261	0.00520068
																C2_06570C	orf19.33		ORF|Uncharacterized	Predicted ORF from Assembly 19; removed from Assembly 20; restored based on transcription data; similar to orf19.7550	-1.15146	3.59393e-05
																C1_01920W	orf19.4531	ROA1	ORF|Verified	Putative PDR-subfamily ABC transporter involved in sensitivity to azoles; Spider biofilm induced	-1.15625	1.31633e-29
																C2_04210W	orf19.799	STE4	ORF|Verified	Beta subunit of heterotrimeric G protein of mating signal transduction pathway; required for mating; transcript is specific to cells homozygous at MTL; induced by alpha pheromone; ortholog of S. cerevisiae Ste4	-1.15926	0.0305601
																C4_05250W	orf19.6864		ORF|Uncharacterized	Putative ubiquitin-protein ligase; role in protein ubiquitination; Spider biofilm induced	-1.15968	1.59543e-11
																C4_01100C	orf19.4679	AGP2	ORF|Uncharacterized	Amino acid permease; hyphal repressed; white-opaque switch regulated; induced in core caspofungin response, during cell wall regeneration, by flucytosine; regulated by Sef1, Sfu1, and Hap43; rat catheter and Spider biofilm induced	-1.16242	9.36688e-14
																C1_01930W	orf19.4530.1		ORF|Uncharacterized	Protein of unknown function; regulated by Nrg1, Tup1; Spider and flow model biofilm induced	-1.16245	0.00632804
																C1_03390W	orf19.3040	EHT1	ORF|Uncharacterized	Putative acyl-coenzymeA:ethanol O-acyltransferase; regulated by Sef1, Sfu1, and Hap43; induced by alpha pheromone in SpiderM medium; Spider biofilm induced; promoter bound by Ndt80	-1.16608	7.14676e-17
																C1_01610C	orf19.3351		ORF|Uncharacterized	Protein of unknown function; Hap43-induced; Spider biofilm induced	-1.17161	0.00258428
																CR_03840C	orf19.4355		ORF|Uncharacterized	Ortholog of C. dubliniensis CD36 : Cd36_29080, C. parapsilosis CDC317 : CPAR2_202490, Candida tenuis NRRL Y-1498 : CANTEDRAFT_112323 and Debaryomyces hansenii CBS767 : DEHA2F19184g	-1.17196	8.81861e-18
																C5_04560C	orf19.3940.1	CUP1	ORF|Verified	Metallothionein; involved in copper resistance; copper induced; Spider biofilm induced; flow model biofilm repressed	-1.17935	5.28613e-10
																C3_01280W	orf19.1723		ORF|Uncharacterized	Ortholog(s) have role in response to purine-containing compound and cytoplasm, nucleus localization	-1.18032	2.18099e-11
																C7_04360C	orf19.7127	TLO16	ORF|Verified	Member of a family of telomere-proximal genes of unknown function; may be spliced in vivo	-1.19516	2.5741e-07
																C5_02460C	orf19.4255	ECM331	ORF|Verified	GPI-anchored protein; mainly at plasma membrane, also at cell wall; Hap43, caspofungin-induced; Plc1-regulated; Hog1, Rim101-repressed; colony morphology-related regulated by Ssn6; induced by ketoconazole and hypoxia	-1.20059	1.71723e-07
																CR_03570C	orf19.4401	YVH1	ORF|Verified	Putative dual specificity phosphatase (phosphoserine/threonine and phosphotyrosine phosphatase); required for wild-type growth rate and for wild-type virulence in mouse model of systemic infection; Hap43p-induced gene	-1.20102	7.65916e-16
																C2_10780C	orf19.5362	PSO2	ORF|Uncharacterized	Putative DNA cross-link repair protein; expressed in opaque or white MTLa/MTLa or MTLalpha/MTLalpha, but not MTLa/MTLalpha cells; telomere-proximal gene; mutation does not affect white-to-opaque phenotypic switching	-1.21828	7.11458e-06
																C1_11080W	orf19.2308		ORF|Uncharacterized	Putative 6-phosphofructo-2-kinase; catalyzes synthesis of fructose-2,6-bisphosphate; Hap43-repressed; flow model, rat catheter and Spider biofilm induced	-1.22857	2.56557e-15
																C1_05520W	orf19.413		ORF|Uncharacterized	Protein of unknown function; induced by Sfu1; Spider biofilm induced	-1.2361	3.22356e-07
																C2_02960C	orf19.5808		ORF|Uncharacterized	Ortholog(s) have protein-lysine N-methyltransferase activity, role in peptidyl-lysine dimethylation, positive regulation of translational termination and cytoplasm localization	-1.23802	4.33694e-63
																CR_00620C	orf19.7469	ARG1	ORF|Verified	Argininosuccinate synthase; arginine synthesis; Gcn4, Rim101 regulated; induced by amino acid starvation (3-AT), benomyl treatment; stationary phase enriched protein; repressed in alkalinizing medium; rat catheter, Spider biofilm induced	-1.23987	1.11341e-08
																C1_03870C	orf19.4459		ORF|Verified	Predicted heme-binding stress-related protein; Tn mutation affects filamentous growth; induced during chlamydospore formation in C. albicans and C. dubliniensis; Spider biofilm induced	-1.24809	1.38176e-05
																C4_01250W	orf19.4664	NAT4	ORF|Verified	Putative histone acetyltransferase; involved in regulation of white-opaque switch; early-stage flow model biofilm induced; Spider biofilm induced	-1.25956	1.86522e-10
																C3_05320W	orf19.6968		ORF|Uncharacterized	Protein of unknown function; Hog1-repressed; Spider biofilm induced	-1.26926	2.26788e-72
																C2_06430C	orf19.21		ORF|Uncharacterized	Ortholog(s) have role in ethanol metabolic process and mitochondrial inner membrane localization	-1.27069	1.93628e-16
																C1_01360C	orf19.3325		ORF|Uncharacterized	Putative glycogen synthesis initiator; regulated by Efg1 and Efh1; Hog1-repressed; colony morphology-related gene regulation by Ssn6; induced by prostaglandins; flow model biofilm induced	-1.28262	1.29637e-11
																C5_05220W	orf19.4015	CAG1	ORF|Verified	heterotrimeric G protein alpha subunit; positive role in mating pheromone response; opaque-enriched transcript; transcript repressed by MTLa1-MTLalpha2; regulated by hemoglobin-responsive Hbr1 via MTL genes; rat catheter biofilm repressed	-1.30218	0.00159604
																CR_07070C	orf19.1816	ALS3	ORF|Verified	Cell wall adhesin; epithelial adhesion, endothelial invasion; alleles vary in adhesiveness; immunoprotective in mice; binds SspB adhesin of S. gordonii in mixed biofilm; induced in/required for Spider biofilm; flow model biofilm repressed	-1.30483	9.26993e-21
																C2_06970W	orf19.2251	AAH1	ORF|Verified	Adenine deaminase; purine salvage and nitrogen catabolism; colony morphology-related regulation by Ssn6; Hog1, CO2-induced; chlamydospore formation repressed in C. albicans and C. dubliniensis; rat catheter and F-12/CO2 biofilm induced	-1.31218	1.58706e-10
																C2_07720C	orf19.2210		ORF|Uncharacterized	Protein of unknown function; Spider biofilm induced	-1.31305	9.82403e-13
																C6_01510W	orf19.3433	OYE23	ORF|Uncharacterized	Putative NAPDH dehydrogenase; induced by nitric oxide, benomyl; oxidative stress-induced via Cap1; Hap43p-repressed; rat catheter biofilm induced	-1.33957	3.74742e-18
																C4_00720W	orf19.4170	CSP2	ORF|Verified	Putative cell wall associated protein; C. albicans and C. dubliniensis specific gene highly induced during chlamydospore development in both species; localized to chlamydospore cell wall; Hap43-repressed; Spider biofilm induced	-1.3396	0.00036478
																C4_03510C	orf19.3380	HWP2	ORF|Verified	GPI-anchored, glycosylated cell wall protein; required for biofilm formation, adhesion, filamentous growth on some media; expressed in hyphae; mutant delayed in virulence; regulated by Efg1, Tup1; similar to Hwp1 and Rbt1 domains	-1.34998	3.71803e-05
																C3_05610W	orf19.6996	MNN14	ORF|Uncharacterized	Predicted alpha-1,3-mannosyltransferase activity with a role in protein glycosylation; Hap43-repressed; Spider biofilm induced	-1.35226	1.8197e-28
																C1_02730W	orf19.2962		ORF|Uncharacterized	Protein of unknown function; Spider biofilm induced	-1.35407	5.13904e-08
																C6_03250W	orf19.5612	BMT4	ORF|Verified	Beta-mannosyltransferase; for elongation of beta-mannose chains on the acid-labile fraction of cell wall phosphopeptidomannan; 9-gene family member; regulated by Tsa1, Tsa1B; flow model biofilm induced; rat catheter biofilm repressed	-1.35621	0.000729093
																CR_10860C	orf19.7680	CTA26	ORF|Verified	Putative transcription factor/activator; Med2 mediator complex ddomain; transcript is upregulated in an RHE model of oral candidiasis; member of a family of telomere-proximal genes; Efg1, Hap43-repressed	-1.36006	5.26909e-28
																C3_03710W	orf19.6948	CCC1	ORF|Verified	Manganese transporter; required for normal filamentous growth; mRNA binds She3, localized to hyphal tips; repressed by NO, alkaline pH; colony morphology-related regulation by Ssn6; regulated by Sef1, Sfu1, Hap43; Spider biofilm induced	-1.36539	4.92078e-35
																CR_06550C	orf19.711		ORF|Uncharacterized	Protein of unknown function; induced by nitric oxide; predicted ORF from Assembly 19; removed from Assembly 20; restored based on transcription data	-1.36669	3.69684e-09
																C4_03500C	orf19.3378		ORF|Uncharacterized	Protein of unknown function; regulated by Tsa1, Tsa1B in minimal media at 37 degrees C	-1.39248	0.00152742
																CR_07220C	orf19.6148		ORF|Uncharacterized	Homolog of nuclear distribution factor NudE, NUDEL; regulates dynein targeting to microtubule plus ends; flow model biofilm repressed	-1.39956	1.23126e-14
																C7_02080W	orf19.6509		ORF|Uncharacterized	Ortholog(s) have glutathione disulfide oxidoreductase activity and cytosol localization	-1.40306	5.02646e-25
																C5_03270W	orf19.2652	TEF4	ORF|Uncharacterized	Putative translation elongation factor; genes encoding ribosomal subunits, translation factors, and tRNA synthetases are downregulated upon phagocytosis by murine macrophage	-1.40333	0.00302906
																C1_02250W	orf19.3682	CWH8	ORF|Uncharacterized	Putative dolichyl pyrophosphate (Dol-P-P) phosphatase; ketoconazole-induced; expression is increased in a fluconazole-resistant isolate; clade-associated gene expression; Hap43p-induced gene	-1.41122	5.49875e-13
																C1_09160W	orf19.4774	AOX1	ORF|Verified	Alternative oxidase; low abundance; constitutively expressed; one of two isoforms (Aox1p and Aox2p); involved in a cyanide-resistant respiratory pathway present in plants, protists, and some fungi, absent in S. cerevisiae; Hap43p-repressed	-1.42844	1.22619e-18
																C2_05460W	orf19.3575	CDC19	ORF|Verified	Pyruvate kinase at yeast cell surface; Gcn4/Hog1/GlcNAc regulated; Hap43/polystyrene adherence induced; repressed by phagocytosis/farnesol; hyphal growth role; stationary phase enriched; flow model biofilm induced; Spider biofilm repressed	-1.46161	8.30432e-07
																CR_04710W	orf19.1735		ORF|Uncharacterized	Ortholog(s) have U2-type spliceosomal complex localization	-1.464	9.87639e-07
																C3_04480C	orf19.5902	RAS2	ORF|Verified	Protein similar to S. cerevisiae Ras2; has opposite effects to Ras1; Tn mutation affects filamentous growth; rat catheter and Spider biofilm induced	-1.49161	0.00014513
																CR_09930W	orf19.7567		ORF|Uncharacterized	Protein of unknown function; induced by alpha pheromone in SpiderM medium	-1.5091	5.04037e-18
																C6_04320C	orf19.1090		ORF|Uncharacterized	Ortholog of C. parapsilosis CDC317 : CPAR2_601110, C. dubliniensis CD36 : Cd36_64660, Candida tenuis NRRL Y-1498 : CANTEDRAFT_119969 and Lodderomyces elongisporus NRLL YB-4239 : LELG_04881	-1.51224	2.08161e-24
																C6_00730W	orf19.3655		ORF|Uncharacterized	Ortholog of C. dubliniensis CD36 : Cd36_60640, C. parapsilosis CDC317 : CPAR2_602930, Candida tenuis NRRL Y-1498 : CANTEDRAFT_115038 and Pichia stipitis Pignal : PICST_31932	-1.52199	0.0428619
																C4_04790W	orf19.3801	FAV1	ORF|Uncharacterized	Protein with weak similarity to S. cerevisiae Fus2p; induced by alpha pheromone mating factor in MTLa/MTLa opaque cells	-1.54333	0.000194093
																CR_00010C	orf19.7545		ORF|Uncharacterized	Protein similarity to mutator-like element (MULE) transposase	-1.54583	2.97529e-08
																C2_01010W	orf19.2021	HGT8	ORF|Verified	High-affinity glucose transporter of the major facilitator superfamily; 20 members in the C. albicans glucose transporter family; 12 probable membrane-spanning segments; gene has intron; expressed in rich medium; flow model biofilm induced	-1.5475	4.56037e-27
																C4_06970C	orf19.3112	ZRT1	ORF|Verified	Putative zinc transporter; acts with Pra1 in sequestration of zinc from host tissues during infection; hyphal, macrophage-induced; alkaline induced upon adherence to polystyrene; induced in oralpharyngeal candidasis; Spider biofilm induced	-1.58633	0.000360488
																C2_04970W	orf19.3529	ABP2	ORF|Uncharacterized	Putative alpha-actinin-like protein; induced by alpha pheromone in SpiderM medium	-1.59057	5.31103e-22
																C1_10710C	orf19.2350		ORF|Verified	Protein similar to S. cerevisiae Yor378w; MFS family transporter; transposon mutation affects filamentous growth; null mutants are viable; fungal-specific (no human or murine homolog)	-1.59351	4.40869e-07
																C4_03940C	orf19.789	PYC2	ORF|Uncharacterized	Putative pyruvate carboxylase; binds biotin cofactor; repressed by Ssk1 response regulator, by benomyl treatment, or in an azole-resistant strain overexpressing MDR1; stationary phase enriched protein; flow model biofilm repressed	-1.59604	1.37603e-17
																C1_07030C	orf19.6202	RBT4	ORF|Verified	Pry family protein; required for virulence in mouse systemic/rabbit corneal infections; not filamentation; mRNA binds She3, is localized to hyphal tips; Hap43-induced; in both yeast and hyphal culture supernatants; Spider biofilm induced	-1.64772	9.14779e-18
																C1_06870C	orf19.6222.1		ORF|Uncharacterized	Ortholog of C. parapsilosis CDC317 : CPAR2_208910, Candida tenuis NRRL Y-1498 : CANTEDRAFT_114047, Debaryomyces hansenii CBS767 : DEHA2D14388g and Pichia stipitis Pignal : PICST_37629	-1.65486	0.0028627
																C5_03770C	orf19.1117		ORF|Uncharacterized	Protein similar to Candida boidinii formate dehydrogenase; virulence-group-correlated expression; Hap43-repressed; Spider biofilm repressed	-1.68955	0.00427987
																CR_06230W	orf19.3874		ORF|Uncharacterized	Predicted cation transmembrane transporter; Spider biofilm induced	-1.71668	1.28313e-48
																C5_03750W	orf19.1120	FAV2	ORF|Uncharacterized	Adhesin-like protein; induced by mating factor in MTLa/a opaque cells, in cyr1 null, in filaments; regulated by Nrg1, Rfg1, Tup1, Tec1, Efg1, Ntd80, Rob1, Brg1; induced in oralpharyngeal candidasis; Spider biofilm induced	-1.72927	5.32823e-19
																C7_00630C	orf19.7056		ORF|Uncharacterized	Putative protein of unknown function; transcript is upregulated in clinical isolates from HIV+ patients with oral candidiasis; regulated by Sef1, Sfu1, and Hap43	-1.7338	2.41659e-28
																C4_01160W	orf19.4674.1	CRD2	ORF|Verified	Metallothionein; for adaptation to growth in high copper; basal transcription is cadmium-repressed; Ssn6 regulated; complements copper sensitivity of an S. cerevisiae cup1 mutant; regulated by Sef1, Sfu1, and Hap43; Spider biofilm induced	-1.7428	8.9991e-37
																C3_01360C	orf19.1715	IRO1	ORF|Verified	Protein with a role in iron utilization, pathogenesis; both IRO1 and adjacent URA3 are mutated in strain CAI4; suppresses S. cerevisiae aft1 mutant low-iron growth defect; hyphal-induced; reports differ about iron regulation	-1.74452	3.00369e-91
																C7_03140W	orf19.5141		ORF|Uncharacterized	Ortholog of Candida albicans WO-1 : CAWG_05647	-1.74874	0.00159561
																CR_09350C	orf19.7330		ORF|Uncharacterized	Protein with a predicted heme oxygenase domain; Spider biofilm induced	-1.77859	0.0182236
																C7_00180W	orf19.7105	FAR1	ORF|Verified	Protein involved in regulation of pheromone-mediated mating; repressed by A1p and Alpha2p in white-phase cells; null mutant shows no pheromone response in opaque cells; overexpression causes enhanced pheromone response and cell cycle arrest	-1.78204	3.69118e-11
																CR_04210C	orf19.508	QDR1	ORF|Verified	Putative antibiotic resistance transporter; regulated by white-opaque switch, Nrg1, Tup1; Hap43, caspofungin repressed; repressed during chlamydospore formation; flow model biofilm induced; Spider biofilm repressed	-1.8124	1.12921e-05
																C1_08900W	orf19.4749		ORF|Uncharacterized	Protein of unknown function; hyphal-induced expression, regulated by Cyr1, Ras1, Efg1; Hap43-induced gene; Spider biofilm induced	-1.85493	3.95123e-63
																C4_01550C	orf19.4630	CPA1	ORF|Uncharacterized	Putative carbamoyl-phosphate synthase subunit; alkaline repressed; rat catheter, Spider and flow model biofilm induced	-1.8552	3.31891e-26
																C2_07910C	orf19.2191.1		ORF|Uncharacterized	Ortholog of C. dubliniensis CD36 : Cd36_11730, C. parapsilosis CDC317 : CPAR2_104195, Candida tenuis NRRL Y-1498 : CANTEDRAFT_109454 and Debaryomyces hansenii CBS767 : DEHA2C10076g	-1.87426	6.69977e-06
																C6_01990W	orf19.689	PLB1	ORF|Verified	Phospholipase B; host cell penetration and virulence in mouse systemic infection; Hog1-induced; signal sequence, N-glycosylation, and Tyr phosphorylation site; induced in fluconazole-resistant strains; rat catheter biofilm repressed	-1.88163	0.010448
																CR_04530W	orf19.543	FUM11	ORF|Uncharacterized	Fumarate hydratase; induced in high iron; protein in exponential and stationary-phase yeast cells, but higher in stationary phase; rat catheter biofilm repressed	-1.90109	2.76938e-40
																C1_13140C	orf19.4941	TYE7	ORF|Verified	bHLH transcription factor; control of glycolysis; required for biofilm formation; hyphally regulated by Cph1, Cyr1; flucytosine, Hog1 induced; amphotericin B, caspofungin repressed; induced in flow model biofilm and planktonic cultures	-1.9277	2.48458e-07
																C1_09290C	orf19.4788	ARG5,6	ORF|Verified	Arginine biosynthetic enzyme; processed in S. cerevisiae into 2 polypeptides with acetylglutamate kinase (Arg6) activity and acetylglutamate-phosphate reductase (Arg5) activity; Gcn4 regulated; alkaline repressed; Spider biofilm induced	-1.9578	1.15096e-37
																C3_03690W	orf19.6950		ORF|Uncharacterized	Putative vacuolar membrane transporter for cationic amino acids; Spider biofilm induced	-1.97714	6.67629e-06
																C6_01810W	orf19.3404		ORF|Uncharacterized	Protein of unknown function; transcription repressed by fluphenazine treatment	-2.09674	0.022491
																C5_02630C	orf19.4279	MNN1	ORF|Uncharacterized	Putative alpha-1,3-mannosyltransferase; of the mannosyltransferase complex; negatively regulated by Rim101; transcript elevated in chk1 and nik1 mutants, but not in sln1 mutant; Spider and flow model biofilm induced	-2.13235	4.11192e-21
																C6_00840W	orf19.85	GPX2	ORF|Uncharacterized	Similar to glutathione peroxidase; induced in high iron; alkaline induced by Rim101; induced by alpha factor or interaction with macrophage; regulated by Efg1; caspofungin repressed; Spider biofilm induced	-2.20931	1.82263e-56
																C3_05170W	orf19.5992	WOR2	ORF|Verified	Zn(II)2Cys6 transcription factor; regulator of white-opaque switching; required for maintenance of opaque state; Hap43-induced	-2.21032	2.08161e-24
																C4_04770C	orf19.3803	MNN22	ORF|Verified	Alpha-1,2-mannosyltransferase; required for normal cell wall mannan; regulated by Tsa1, Tsa1B at 37 deg; repressed in core stress response; NO, Hog1 induced; confers sensitivity to cell wall perturbing agents; Spider biofilm repressed	-2.23148	1.72876e-14
																C6_00440C	orf19.4215	FET34	ORF|Verified	Multicopper ferroxidase; induced by low iron, ciclopirox olamine, ketoconazole, hypoxia; alkaline induced by Rim101; repressed in fluconazole-resistant isolate; Sfu1, Hog1 repressed; complements S. cerevisiae fet3; Spider biofilm induced	-2.24527	1.50065e-57
																C2_08430C	orf19.3638	PGA46	ORF|Uncharacterized	Putative GPI-anchored protein; secreted; fluconazole-induced	-2.24591	0.019711
																CR_01330W	orf19.3221	CPA2	ORF|Uncharacterized	Putative arginine-specific carbamoylphosphate synthetase; protein enriched in stationary phase yeast cultures; rat catheter biofilm induced; Spider biofilm induced	-2.26301	1.66952e-48
																C1_10300W	orf19.4900	MNN12	ORF|Uncharacterized	Predicted alpha-1,3-mannosyltransferase activity with a role in protein glycosylation	-2.33695	5.50244e-66
																C3_00320W	orf19.5437	RHR2	ORF|Verified	Glycerol 3-phosphatase; roles in osmotic tolerance, glycerol accumulation in response to salt; Spider/flow model biofilm induced; regulated by macrophage, stress, yeast-hyphal switch, pheromone, Gcn4, Hog1, Nrg1, Tup1	-2.36895	9.29989e-12
																C6_02100W	orf19.3499		ORF|Uncharacterized	Secreted potein; Hap43-repressed; fluconazole-induced; regulated by Tsa1, Tsa1B under H2O2 stress conditions; induced by Mnl1p under weak acid stress; Spider biofilm induced	-2.40122	3.84407e-09
																C6_03170C	orf19.5604	MDR1	ORF|Verified	Plasma membrane MDR/MFS multidrug efflux pump; methotrexate is preferred substrate; overexpression in drug-resistant clinical isolates confers fluconazole resistance; repressed in young biofilms; rat catheter biofilm induced	-2.40145	2.36661e-56
																C7_00770W	orf19.7042		ORF|Uncharacterized	Protein of unknown function; induced by benomyl or in an azole-resistant strain overexpressing MDR1; induced by nitric oxide; Spider biofilm induced	-2.43596	6.586e-24
																C1_05760C	orf19.2475	PGA26	ORF|Verified	GPI-anchored adhesin-like protein of the cell wall; role in cell wall integrity; required for normal virulence; induced in high iron and during cell wall regeneration; Hap43-repressed	-2.48864	0.00119865
																C3_06660C	orf19.7455		ORF|Uncharacterized	Ortholog of C. dubliniensis CD36 : Cd36_86630 and Candida tropicalis MYA-3404 : CTRG_05698	-2.61513	1.79549e-11
																C2_00670C	orf19.2061		ORF|Dubious	Ortholog of Candida albicans WO-1 : CAWG_03846	-2.61585	0.0278752
																C2_08890W	orf19.217		ORF|Uncharacterized	Ortholog(s) have sequence-specific DNA binding activity	-2.66764	3.10326e-11
																C2_00680C	orf19.2060	SOD5	ORF|Verified	Cu-containing superoxide dismutase; protects against oxidative stress; induced by neutrophils, hyphal growth, caspofungin, osmotic/oxidative stress; oralpharyngeal candidiasis induced; rat catheter and Spider biofilm induced	-2.73014	3.46002e-22
																C4_00640W	orf19.4179		ORF|Uncharacterized	Putative adhesin-like protein	-2.75149	0.0199041
																C1_10150W	orf19.4884	WOR1	ORF|Verified	Transcription factor ("master switch") of white-opaque phenotypic switching; required to establish and maintain the opaque state; opaque-specific, nuclear; regulates its own expression; suggested role in regulation of adhesion factors	-2.79545	2.09713e-11
																C1_07040C	orf19.6200		ORF|Uncharacterized	Pry family pathogenesis-related protein; oral infection upregulated gene; mutant has reduced capacity to damage oral epithelial cells	-2.80026	1.35622e-08
																C2_10730W	orf19.5353		ORF|Uncharacterized	Ortholog of C. parapsilosis CDC317 : CPAR2_407790, C. dubliniensis CD36 : Cd36_24630, Candida orthopsilosis Co 90-125 : CORT_0C07130 and Spathaspora passalidarum NRRL Y-27907 : SPAPADRAFT_149801	-2.85137	0.0152651
																C2_08590W	orf19.3618	YWP1	ORF|Verified	Secreted yeast wall protein; possible role in dispersal in host; mutation increases adhesion and biofilm formation; propeptide; growth phase, phosphate, Ssk1/Ssn6/Efg1/Efh1/Hap43 regulated; mRNA binds She3; flow and Spider biofilm repressed	-2.86084	2.64605e-37
																CR_08510W	orf19.6420	PGA13	ORF|Verified	GPI-anchored cell wall protein involved in cell wall synthesis; required for normal cell surface properties; induced in oralpharyngeal candidasis; Spider biofilm induced; Bcr1-repressed in RPMI a/a biofilms	-3.06522	1.17138e-121
																C5_04250W	orf19.3908	MRV8	ORF|Uncharacterized	Protein of unknown function; Spider biofilm induced	-3.19211	0.0157157
																C2_08580W	orf19.3621		ORF|Uncharacterized	Possible pseudogene; similar to Ywp1p; ORF extended upstream from the initiating Met of orf19.3621 has a stop codon in the region corresponding to the Ywp1p signal peptide; disruption causes no apparent phenotype; no expression detected	-3.31216	0.0152211
																C4_00450C	orf19.5674	PGA10	ORF|Verified	GPI anchored membrane protein; utilization of hemin and hemoglobin for Fe in host; Rim101 at ph8/hypoxia/ketoconazole/ciclopirox/hypha-induced; required for RPMI biofilm formation, Bcr1-induced in a/a biofilm; rat catheter biofilm repressed	-3.41418	8.40147e-06
																C6_02710C	orf19.5542	SAP6	ORF|Verified	Biofilm-specific aspartyl protease; expressed during hyphal growth, oral carriage, infection; virulence role affecte by URA3; N-glycosylated; rat catheter biofilm induced	-3.5734	3.22322e-07
																C3_02660W	orf19.258		ORF|Uncharacterized	Protein of unknown function; Spider biofilm induced	-3.62844	0.0113509
																C1_06370C	orf19.6274	PBR1	ORF|Verified	Protein of unknown function; required for cohesion, adhesion, and RPMI biofilm formation; induced by alpha pheromone in white cells; fluconazole-induced; Spider biofilm induced	-3.87138	9.90637e-06
																C5_05180W	orf19.4011		ORF|Uncharacterized	Similar to S. pombe mug180, a predicted esterase/lipase; highly induced during chlamydospore formation in both C. albicans and C. dubliniensis; flow model biofilm induced	-4.065	2.95351e-10
																C1_04050C	orf19.4481	MFALPHA	ORF|Verified	Alpha factor mating pheromone precursor; three copies of pheromone that are proteolytically processed by Kex2p and possibly by Orf19.5851p; required for alpha cells to mate; expressed specifically in opaque phase MTLalpha/MTLalpha cells	-4.26862	0.000816105
																CR_09780C	orf19.7550	IFA14	ORF|Uncharacterized	Putative LPF family protein; Plc1-regulated; induced by alpha pheromone in SpiderM medium	-4.42672	5.08631e-36
																C3_03460C	orf19.344		ORF|Uncharacterized	Protein of unknown function; upregulated by fluphenazine treatment or in an azole-resistant strain that overexpresses CDR1 and CDR2; transcript possibly regulated by Tac1	-4.7144	1.67748e-06
																C6_03500C	orf19.5716	SAP4	ORF|Verified	Secreted aspartyl proteinase; sap4,5,6 mutant defective in protein utilization for nitrogen; virulence role complicated by URA3 effects; expressed during mucosal and systemic infections; N-glycosylated; rat catheter, Spider biofilm induced	-4.76723	7.45505e-11
																C6_03030W	orf19.5585	SAP5	ORF|Verified	Biofilm-specific aspartyl protease; virulence role effected by URA3; expressed during infection; mRNA localized to hyphal tip via She3; rat catheter and Spider biofilm induced	-4.88098	7.73459e-137
																C5_04480C	orf19.3932.1		ORF|Uncharacterized	Has domain(s) with predicted nucleic acid binding, nucleotide binding activity	-6.29551	2.88597e-84
																C5_02940C	orf19.4318	MIG1	ORF|Verified	C2H2 transcription factor; repressor; regulates genes for carbon source utilization; Tup1-dependent and independent functions; hyphal, Hap43 and caspofungin repressed; Spider and flow model biofilm induced	-7.74133	8.9196e-98
																C7_00400W	orf19.7080	LEU2	ORF|Verified	Isopropyl malate dehydrogenase; leucine biosynthesis; induced by human whole blood or PMNs; protein level decreases in stationary phase; GlcNAc-induced protein; flow model biofilm repressed	-8.20089	1.03004e-40
																C7_03570W	orf19.6689	ARG4	ORF|Verified	Argininosuccinate lyase, catalyzes the final step in the arginine biosynthesis pathway; alkaline downregulated; flow model biofilm induced; Spider biofilm induced	-8.7876	3.28574e-12
																C5_05320C	orf19.4026	HIS1	ORF|Verified	ATP phosphoribosyl transferase; enzyme of histidine biosynthesis; acid upregulated/alkaline repressed by Rim101; regulated by Gcn2, Gcn4; strain CA9 is a his1 mutant; flow model biofilm induced; Spider biofilm repressed	-8.96337	1.24807e-109
																C2_10540W	orf19.5326		ORF|Verified	Putative transcription factor with zinc finger DNA-binding motif; possible ortholog of S. cerevisiae Mig2p	-9.25935	7.34492e-14

## Sheet: Table S1B
S1 B. Significant differential expression of mig1Δ/Δ mig2Δ/Δ and wild-type strains in YPG media (DeSeq2 results, >2-fold, padj<0.05)
WT YPG / WT YPD					log2FoldChange	padj		mig1Δ/Δ mig2Δ/Δ YPG / WT YPG					log2FoldChange	padj		mig1Δ/Δ mig2Δ/Δ YPG / mig1Δ/Δ mig2Δ/Δ YPD					log2FoldChange	padj
C6_03600C	orf19.5728		ORF|Uncharacterized	Putative cytochrome P450; Spider biofilm induced	10.2083	1.78778e-14		C1_09580C	orf19.4821	LIP1	ORF|Verified	Secreted lipase, member of a lipase gene family whose members are expressed differentially in response to carbon source and during infection; may have a role in nutrition and/or in creating an acidic microenvironment	6.61053	4.87138e-53		C7_03560W	orf19.6688		ORF|Uncharacterized	Protein of unknown function; expression decreases by benomyl treatment or in an azole-resistant strain overexpressing MDR1; Spider biofilm induced	5.66018	1.16189e-07
C5_04210C	orf19.3904	MRV4	ORF|Uncharacterized	Protein of unknown function; Spider biofilm induced	8.56692	8.49989e-11		C1_08330C	orf19.5113	ADH2	ORF|Verified	Alcohol dehydrogenase; soluble in hyphae; expression regulated by white-opaque switching; regulated by Ssn6; indued by Mnl1 in weak acid stress; protein enriched in stationary phase yeast cultures; Spider biofilm induced	6.54478	6.05904e-181		C5_04210C	orf19.3904	MRV4	ORF|Uncharacterized	Protein of unknown function; Spider biofilm induced	5.48134	7.65907e-06
C3_05050W	orf19.5975	TRY4	ORF|Verified	C2H2 transcription factor; fluconazole-repressed; induced in ssr1 mutant; required for yeast cell adherence to silicone substrate; Spider biofilm induced	7.67718	2.85186e-18		CR_00930W	orf19.3263	ATO10	ORF|Uncharacterized	Putative fungal-specific transmembrane protein; rat catheter and Spider biofilm induced	6.38721	1.41531e-95		C1_01990W	orf19.4526	HSP30	ORF|Verified	Putative heat shock protein; fluconazole repressed; amphotericin B induced; Spider biofilm induced; rat catheter biofilm induced	4.9892	4.87429e-16
C4_04030W	orf19.5307	JEN2	ORF|Verified	Dicarboxylic acid transporter; regulated by glucose repression; induced by Rgt1; disruptants not obtained by UAU1 method; rat catheter and Spider biofilm induced	7.35257	3.02682e-178		C1_04270C	orf19.1062		ORF|Uncharacterized	Ortholog of C. dubliniensis CD36 : Cd36_04020, C. parapsilosis CDC317 : CPAR2_107000, Candida tenuis NRRL Y-1498 : CANTEDRAFT_113990 and Pichia stipitis Pignal : PICST_32780	5.5564	0.00187533		C1_11320C	orf19.670.2		ORF|Uncharacterized	Protein of unknown function; hypoxia, Hap43-repressed; ketoconazole induced; induced in oralpharyngeal candidasis; 16h flow model biofilm repressed, late-stage flow model biofilm induced; rat catheter and Spider biofilm induced	4.42628	8.98265e-25
C4_01070W	orf19.4682	HGT17	ORF|Uncharacterized	Putative MFS family glucose transporter; 20 members in C. albicans; 12 probable membrane-spanning segments; induced at low (0.2%, compared to 2%) glucose in rich media; Spider biofilm induced	7.09253	1.70714e-31		C1_14020W	orf19.7209		ORF|Uncharacterized	Putative Rho GDP dissociation inhibitor; induced by nitric oxide independent of Yhb1p	5.41606	2.97923e-25		C7_03740C	orf19.5503		ORF|Dubious	Putative protein of unknown function; transcript is upregulated in clinical isolates from HIV+ patients with oral candidiasis; Spider biofilm induced	4.42603	1.80466e-05
C4_04020C	orf19.5308		ORF|Uncharacterized	Protein of unknown function; induced by Rgt1	7.06322	1.58286e-25		C1_01440C	orf19.3330.3	POX18	ORF|Uncharacterized	Similar to Pox18, a peroxisomal protein; induced during chlamydospore formation in C. albicans and C. dubliniensis; A21 sequence updated based on new sequence and analysis, the allelic orf19.10841 was reinstated; Spider biofilm induced	5.15615	2.58299e-67		C1_04270C	orf19.1062		ORF|Uncharacterized	Ortholog of C. dubliniensis CD36 : Cd36_04020, C. parapsilosis CDC317 : CPAR2_107000, Candida tenuis NRRL Y-1498 : CANTEDRAFT_113990 and Pichia stipitis Pignal : PICST_32780	4.41	0.0210485
CR_10320W	orf19.7608		ORF|Uncharacterized	Protein of unknown function; fluconazole-repressed; Spider biofilm induced	7.03659	2.36213e-32		C5_01360W	orf19.1932	CFL4	ORF|Uncharacterized	C-terminus similar to ferric reductases; induced in low iron; Sfu1-repressed; ciclopirox olamine induced; colony morphology-related gene regulation by Ssn6; Hap43-repressed; Sef1-regulated	5.13603	2.29698e-18		C5_04370C	orf19.3923	PGA37	ORF|Uncharacterized	Putative GPI-anchored protein; Hap43-repressed; Spider biofilm induced	4.3915	0.00439407
C1_11320C	orf19.670.2		ORF|Uncharacterized	Protein of unknown function; hypoxia, Hap43-repressed; ketoconazole induced; induced in oralpharyngeal candidasis; 16h flow model biofilm repressed, late-stage flow model biofilm induced; rat catheter and Spider biofilm induced	6.78041	2.13986e-43		CR_08310C	orf19.6398		ORF|Uncharacterized	S. pombe ortholog SPBC460.04c is a predicted sulfonate/alpha-ketoglutare dioxygenase; induced by nitric oxide; Spider biofilm induced	4.79544	2.2891e-07		C1_05150C	orf19.450		ORF|Uncharacterized	Protein of unknown function	4.31566	0.00672653
C2_08260W	orf19.2220		ORF|Uncharacterized	Protein of unknown function; Hap43-repressed gene; by Rgt1; repressed in Spider biofilms by Bcr1, Tec1, Brg1, Rob1 and induced by Efg1, Ndt80; Spider biofilm induced	6.57763	1.19021e-08		C5_03060C	orf19.4335	TNA1	ORF|Verified	Putative nicotinic acid transporter; detected at germ tube plasma membrane by mass spectrometry; transcript induced upon phagocytosis by macrophage; rat catheter biofilm induced	4.39711	1.47825e-34		C6_03600C	orf19.5728		ORF|Uncharacterized	Putative cytochrome P450; Spider biofilm induced	3.95701	5.27376e-11
CR_00200W	orf19.7514	PCK1	ORF|Uncharacterized	Phosphoenolpyruvate carboxykinase; glucose, C-source, yeast-hypha, Hap43 regulated; fluconazole, phagocytosis, H2O2, oral candidasis, Spider/rat catheter/flow model biofilm induced; repressed in biofilm by Bcr1, Tec1, Ndt80, Rob1, Brg1	6.31023	0		C3_03570C	orf19.355		ORF|Uncharacterized	Has domain(s) with predicted oxidoreductase activity and role in oxidation-reduction process	4.38435	0.000115196		C2_08260W	orf19.2220		ORF|Uncharacterized	Protein of unknown function; Hap43-repressed gene; by Rgt1; repressed in Spider biofilms by Bcr1, Tec1, Brg1, Rob1 and induced by Efg1, Ndt80; Spider biofilm induced	3.75187	7.36393e-21
C1_02520W	orf19.2941	SCW4	ORF|Uncharacterized	Putative cell wall protein; substrate for Kex2p processing in vitro; expression regulated by white-opaque switch; alkaline repressed; possibly essential (UAU1 method); flow model biofilm induced; Spider biofilm induced	5.99404	2.36462e-36		C2_08360C	orf19.5121	OPT5	ORF|Verified	Oligopeptide transporter; fungal-specific (no human or murine homolog); induced by BSA, but not by tetrapeptide or pentapeptide	4.34104	0.0366039		C2_02570W	orf19.1582		ORF|Uncharacterized	Predicted membrane transporter; member of the drug:proton antiporter (12 spanner) (DHA1) family, major facilitator superfamily (MFS); mRNA binds She3	3.73769	7.21747e-11
C5_04370C	orf19.3923	PGA37	ORF|Uncharacterized	Putative GPI-anchored protein; Hap43-repressed; Spider biofilm induced	5.7217	6.04192e-05		C2_08170W	orf19.2168		ORF|Uncharacterized	Putative sterol deacetylase; flow model biofilm induced; rat catheter biofilm repressed	4.32196	7.34188e-121		C5_01360W	orf19.1932	CFL4	ORF|Uncharacterized	C-terminus similar to ferric reductases; induced in low iron; Sfu1-repressed; ciclopirox olamine induced; colony morphology-related gene regulation by Ssn6; Hap43-repressed; Sef1-regulated	3.54527	8.2212e-10
C1_12850W	orf19.4914.1	BLP1	ORF|Uncharacterized	Protein of unknown function, serum-induced	5.71231	1.04105e-22		C3_03580C	orf19.356	GTT13	ORF|Uncharacterized	Putative glutathione S-transferase; opaque-specific transcript; repressed by alpha pheromone in SpiderM medium; Spider biofilm induced	4.27632	4.09159e-94		C1_01440C	orf19.3330.3	POX18	ORF|Uncharacterized	Similar to Pox18, a peroxisomal protein; induced during chlamydospore formation in C. albicans and C. dubliniensis; A21 sequence updated based on new sequence and analysis, the allelic orf19.10841 was reinstated; Spider biofilm induced	3.54306	4.25669e-38
C1_13080W	orf19.4934	OP4	ORF|Verified	Ala- Leu- and Ser-rich protein; secreted; N-terminal hydrophobic region; possible glycosylation; opaque-specific transcript; repressed by alpha pheromone in opaque MTLa homozygotes; fluconazole-induced; Spider biofilm induced	5.67046	1.54505e-78		C3_05980C	orf19.7379	FAA2	ORF|Uncharacterized	Putative acyl CoA synthetase; expression regulated upon white-opaque switch; rat catheter biofilm induced; Spider biofilm induced	4.2594	3.98378e-152		C3_06780C	orf19.6826	SLF1	ORF|Uncharacterized	Putative polysome-associated RNA binding protein; macrophage-induced gene	3.46339	0.0589085
C1_02070W	orf19.3664	HSP31	ORF|Uncharacterized	Putative 30 kda heat shock protein; repressed during the mating process; rat catheter biofilm induced	5.46248	2.2709e-16		C3_06580W	orf19.7447	JEN1	ORF|Verified	Lactate transporter; induced by lactic acid, activated by Cat8; alkaline repressed by Rim101; localizes to plasma membrane; Spider biofilm induced	4.21314	3.5719e-38		C1_01510W	orf19.3337		ORF|Uncharacterized	Protein of unknown function; merged with orf19.3338; rat catheter, flow and Spider model biofilm induced; promoter bound by Bcr1, Efg1, Ndt80, and Rob1; orf19.3338 Bcr1-repressed in RPMI a/a biofilms	3.14735	8.7638e-20
CR_07170W	orf19.732		ORF|Uncharacterized	Possible dehydrogenase; flow model biofilm induced; rat catheter biofilm induced; Spider biofilm induced	5.37025	1.46378e-277		C2_09800C	orf19.1370		ORF|Uncharacterized	Protein of unknown function; expression regulated by white-opaque switch; repressed by alpha pheromone in SpiderM medium	4.19173	1.39748e-40		C5_04480C	orf19.3932.1		ORF|Uncharacterized	Has domain(s) with predicted nucleic acid binding, nucleotide binding activity	3.05512	2.29805e-18
C5_00540C	orf19.935	AGA1	ORF|Uncharacterized	Protein with some similarity to agglutinin subunit; expression regulated upon white-opaque switch; Spider biofilm induced	5.29734	9.92927e-79		C1_05890W	orf19.2460		ORF|Uncharacterized	Protein of unknown function; substrate for Kex2 processing in vitro; repressed by alpha pheromone in SpiderM medium; Spider biofilm induced; Bcr1-repressed in a/a RPMI biofilms	4.10805	2.48919e-79		C1_09580C	orf19.4821	LIP1	ORF|Verified	Secreted lipase, member of a lipase gene family whose members are expressed differentially in response to carbon source and during infection; may have a role in nutrition and/or in creating an acidic microenvironment	2.99108	2.95609e-24
C4_05580C	orf19.1239		ORF|Uncharacterized	Secreted protein; exogenously expressed protein is a substrate for Kex2 processing in vitro; fluconazole-regulated; Spider biofilm induced	5.25289	1.32277e-94		C3_05750C	orf19.7356		ORF|Uncharacterized	Ortholog of C. parapsilosis CDC317 : CPAR2_807080, C. dubliniensis CD36 : Cd36_85690, Candida orthopsilosis Co 90-125 : CORT_0C02090 and Candida albicans WO-1 : CAWG_02885	3.98005	3.63723e-49		C7_03310W	orf19.1344		ORF|Uncharacterized	Protein of unknown function; fluconazole-induced; Spider biofilm induced	2.91135	1.4726e-24
C6_00810C	orf19.3643		ORF|Uncharacterized	Protein of unknown function; Hap43-repressed gene	5.25277	0.000137755		C3_07160W	orf19.6784	PGA32	ORF|Uncharacterized	Putative GPI-anchored adhesin-like protein; induced in high iron; Spider biofilm induced	3.94658	1.18306e-153		C4_03460C	orf19.3373		ORF|Uncharacterized	Putative protein of unknown function; transcript upregulated in clinical isolates from HIV+ patients with oral candidiasis; Spider biofilm induced	2.90225	2.99091e-15
C3_01930W	orf19.1655	PXP2	ORF|Uncharacterized	Putative acyl-CoA oxidase; enzyme of fatty acid beta-oxidation; induced during macrophage infection; opaque specific transcript; putative peroxisome targeting signal; Spider biofilm induced	5.24663	3.42724e-68		C4_05580C	orf19.1239		ORF|Uncharacterized	Secreted protein; exogenously expressed protein is a substrate for Kex2 processing in vitro; fluconazole-regulated; Spider biofilm induced	3.89573	1.10063e-68		C7_00640C	orf19.7055		ORF|Dubious	Dubious open reading frame	2.84974	0.0940024
C5_04930C	orf19.3981	MAL31	ORF|Uncharacterized	Putative high-affinity maltose transporter; transcript is upregulated in clinical isolates from HIV+ patients with oral candidiasis; alkaline induced; Spider biofilm induced	5.17869	7.55952e-219		C4_04400C	orf19.1409.3		ORF|Uncharacterized	Protein of unknown function; Spider biofilm induced	3.89378	0.00486147		C1_11260C	orf19.675.1		ORF|Uncharacterized	Putative adhesin-like protein	2.84707	0.0174232
C2_02230C	orf19.1541		ORF|Uncharacterized	Protein with a globin-like domain; repressed by alpha pheromone in SpiderM medium; Spider biofilm induced	5.0515	1.47075e-78		C4_00530C	orf19.4189		ORF|Uncharacterized	Has domain(s) with predicted hydrolase activity	3.87414	0.0380414		C5_01990W	orf19.3172		ORF|Uncharacterized	Ortholog of C. dubliniensis CD36 : Cd36_51840, Candida tropicalis MYA-3404 : CTRG_05315 and Candida albicans WO-1 : CAWG_04584	2.81962	0.124745
CR_04220C	orf19.510		ORF|Uncharacterized	Protein of unknown function; Spider biofilm induced	4.9444	2.74357e-13		C3_07590W	orf19.6731		ORF|Uncharacterized	Protein of unknown function; repressed by alpha pheromone in SpiderM medium; Spider biofilm induced	3.87148	1.33767e-74		C2_00240C	orf19.2108	SOD6	ORF|Uncharacterized	Copper-containing superoxide dismutase; gene family includes SOD1, SOD4, SOD5, and SOD6; gene may contain an intron; Hap43-repressed; flow model and rat catheter biofilm induced	2.74306	2.07776e-05
C6_02890C	orf19.5565	HPD1	ORF|Verified	3-hydroxypropionate dehydrogenase; involved in degradation of toxic propionyl-CoA; rat catheter and Spider biofilm induced	4.83935	6.67907e-44		C5_04380C	orf19.3924		ORF|Uncharacterized	Ortholog of Candida albicans WO-1 : CAWG_04810	3.86973	1.20159e-10		C1_05620C	orf19.2492	STE3	ORF|Uncharacterized	Protein similar to S. cerevisiae Ste3p, the receptor for a-factor mating pheromone; alpha mating-type-specific transcription	2.7177	0.235027
C1_01990W	orf19.4526	HSP30	ORF|Verified	Putative heat shock protein; fluconazole repressed; amphotericin B induced; Spider biofilm induced; rat catheter biofilm induced	4.78903	1.52894e-15		C2_10150W	orf19.1766		ORF|Uncharacterized	Secreted protein; fluconazole-induced	3.81051	1.57678e-44		C3_04870W	orf19.5954		ORF|Uncharacterized	Ortholog(s) have enzyme activator activity, ubiquitin ligase activator activity	2.71211	0.264594
C3_04000C	orf19.2809	CTN3	ORF|Verified	Peroxisomal carnitine acetyl transferase; no obvious metabolic, hyphal, virulence defects in Ura+ strain; induced by macrophage engulfment, hyphal growth, starvation, nonfermentable carbon sources; rat catheter, Spider biofilm induced	4.71628	1.33811e-226		C7_02010C	orf19.6518		ORF|Uncharacterized	Predicted aldehyde dehydrogenase [NAD(P)+]; Spider biofilm induced	3.80617	2.81669e-97		C4_02910W	orf19.2704		ORF|Dubious	Ortholog of Candida albicans WO-1 : CAWG_03507	2.71176	0.295619
C1_02270C	orf19.3684		ORF|Uncharacterized	Putative oxidoreductase; Spider biofilm induced	4.62041	2.58438e-85		C6_00070C	orf19.6336	PGA25	ORF|Uncharacterized	Putative GPI-anchored adhesin-like protein; fluconazole-downregulated; induced in oralpharyngeal candidasis; Spider biofilm induced	3.80146	2.86725e-67		C6_03370W	orf19.5626		ORF|Uncharacterized	Protein of unknown function; Plc1-regulated; induced by Mnl1 under weak acid stress; flow model biofilm induced	2.68461	1.96976e-44
CR_05090C	orf19.644	HGT9	ORF|Uncharacterized	Putative glucose transporter of the major facilitator superfamily; the C. albicans glucose transporter family comprises 20 members; 12 probable membrane-spanning segments; induced at low (0.2%, compared to 2%) glucose in rich media; intron	4.5787	4.90278e-10		C3_05630W	orf19.6998	GTT1	ORF|Uncharacterized	Putative glutathione S-transferase; downregulated upon adherence to polystyrene; regulated upon white-opaque switching; induced in the presence of human neutrophils; oxidative stress-induced via Cap1p; regulated by Gcn2p, Gcn4p	3.79106	5.06215e-65		C1_13850C	orf19.5023	DAL7	ORF|Uncharacterized	Putative allantoate permease; mutant is viable	2.66222	5.51004e-05
C2_00240C	orf19.2108	SOD6	ORF|Uncharacterized	Copper-containing superoxide dismutase; gene family includes SOD1, SOD4, SOD5, and SOD6; gene may contain an intron; Hap43-repressed; flow model and rat catheter biofilm induced	4.54326	6.60242e-13		C2_04470W	orf19.4505	ADH3	ORF|Uncharacterized	Putative NAD-dependent (R,R)-butanediol dehydrogenase; regulated by white-opaque switch; induced by nitric oxide independent of Yhb1; Spider biofilm induced	3.78495	2.79493e-38		C2_00760C	orf19.2048		ORF|Uncharacterized	Proten of unknown function; transcript positively regulated by Sfu1; Hap43 repressed; Spider biofilm induced	2.65987	5.2245e-09
C7_03740C	orf19.5503		ORF|Dubious	Putative protein of unknown function; transcript is upregulated in clinical isolates from HIV+ patients with oral candidiasis; Spider biofilm induced	4.5391	0.00269254		C6_04490W	orf19.2133	LIP4	ORF|Verified	Secreted lipase, member of a differentially expressed lipase gene family with possible roles in nutrition and/or in creating an acidic microenvironment; expressed more strongly during mucosal infections than during systemic infections	3.73513	3.43358e-09		C2_10150W	orf19.1766		ORF|Uncharacterized	Secreted protein; fluconazole-induced	2.61609	3.40457e-24
C5_04440C	orf19.3931	SFC1	ORF|Verified	Putative succinate-fumarate transporter; involved in repression of growth on sorbose; alkaline induced; rat catheter biofilm induced; Spider biofilm induced	4.48895	0		C4_05730W	orf19.1258		ORF|Uncharacterized	Adhesin-like protein; regulated by Tsa1, Tsa1B in minimal media at 37 deg; clade-associated gene expression; induced by alpha pheromone in SpiderM medium; Hap43-induced; Spider biofilm repressed	3.6458	5.92278e-06		C6_04490W	orf19.2133	LIP4	ORF|Verified	Secreted lipase, member of a differentially expressed lipase gene family with possible roles in nutrition and/or in creating an acidic microenvironment; expressed more strongly during mucosal infections than during systemic infections	2.56714	1.27266e-05
C2_08290C	orf19.1354	UCF1	ORF|Uncharacterized	Upregulated by cAMP in filamentous growth; induced in high iron, decreased upon yeast-hypha switch; downregulation correlates with clinical fluconazole resistance; Ras1-regulated; Hap43-repressed; flow model biofilm induced	4.46447	1.38624e-09		C2_02230C	orf19.1541		ORF|Uncharacterized	Protein with a globin-like domain; repressed by alpha pheromone in SpiderM medium; Spider biofilm induced	3.60822	3.18485e-58		C4_02190C	orf19.4571		ORF|Uncharacterized	CoA-transferase family protein; rat catheter biofilm repressed	2.52976	0.00401369
C2_00250W	orf19.2107.1	STF2	ORF|Uncharacterized	Protein involved in ATP biosynthesis; repressed in hyphae; repressed by Efg1, Hap43; transcript upregulated in clinical isolates from HIV+ patients with oral candidiasis; rat catheter, flow model and Spider biofilm induced	4.46129	2.54256e-34		C5_04940W	orf19.3982		ORF|Verified	Maltase; induced during growth on sucrose; induced by alpha pheromone in SpiderM medium; early-stage flow model biofilm indced	3.60789	9.19551e-84		C5_02630C	orf19.4279	MNN1	ORF|Uncharacterized	Putative alpha-1,3-mannosyltransferase; of the mannosyltransferase complex; negatively regulated by Rim101; transcript elevated in chk1 and nik1 mutants, but not in sln1 mutant; Spider and flow model biofilm induced	2.4929	6.92459e-29
C3_00220W	orf19.5447	HGT19	ORF|Verified	Putative MFS glucose/myo-inositol transporter; 20 member family; 12 transmembrane segments, extended N terminus; expressed in rich medium; Hap43, phagocytosis, rat catheter, Spider and flow model biofilm induced	4.44407	5.35765e-153		CR_06460W	orf19.720	GST3	ORF|Uncharacterized	Glutathione S-transferase; expression regulated upon white-opaque switch; induced by human neutrophils; peroxide-induced; induced by alpha pheromone in SpiderM medium; Spider biofilm induced	3.59059	1.49657e-105		C1_05160C	orf19.449		ORF|Uncharacterized	Putative phosphatidyl synthase; stationary phase enriched protein; transcript repressed by yeast-hypha switch; Hap43-repressed; rat catheter, Spider and flow model biofilm induced	2.48843	1.80842e-51
C1_00190C	orf19.6084		ORF|Uncharacterized	Protein of unknown function; flow model biofilm induced; Spider biofilm induced	4.43953	4.43705e-27		C2_08520C	orf19.3626.1		ORF|Uncharacterized	Ortholog of C. parapsilosis CDC317 : CPAR2_406905, Candida orthopsilosis Co 90-125 : CORT_0C06265 and Candida tropicalis MYA-3404 : CTRG_05051	3.5203	5.18302e-19		C1_05080W	orf19.4063	GPT1	ORF|Verified	GABA/polyamine transporter; 9 to 11 membrane spanning segments; complements GABA uptake defect of an S. cerevisiae uga4 put4 gap1 triple mutant; complements growth of an S. cerevisiae spe1 mutant under polyamine limitation	2.44166	0.000195683
C2_00760C	orf19.2048		ORF|Uncharacterized	Proten of unknown function; transcript positively regulated by Sfu1; Hap43 repressed; Spider biofilm induced	4.43757	8.53147e-25		C2_03610W	orf19.857	FMO2	ORF|Uncharacterized	Protein with a monooxygenase domain; Spider biofilm induced	3.48342	4.42209e-28		C1_14020W	orf19.7209		ORF|Uncharacterized	Putative Rho GDP dissociation inhibitor; induced by nitric oxide independent of Yhb1p	2.43777	1.21518e-05
C2_06990W	orf19.2253		ORF|Uncharacterized	Protein of unknown function; expression regulated by white-opaque switch; repressed by alpha pheromone in SpiderM medium; Spider biofilm induced	4.38609	2.02134e-55		C5_00540C	orf19.935	AGA1	ORF|Uncharacterized	Protein with some similarity to agglutinin subunit; expression regulated upon white-opaque switch; Spider biofilm induced	3.45823	3.56212e-77		C3_03460C	orf19.344		ORF|Uncharacterized	Protein of unknown function; upregulated by fluphenazine treatment or in an azole-resistant strain that overexpresses CDR1 and CDR2; transcript possibly regulated by Tac1	2.37421	0.0450405
C4_03460C	orf19.3373		ORF|Uncharacterized	Putative protein of unknown function; transcript upregulated in clinical isolates from HIV+ patients with oral candidiasis; Spider biofilm induced	4.3097	8.93286e-38		CR_04220C	orf19.510		ORF|Uncharacterized	Protein of unknown function; Spider biofilm induced	3.42541	2.70694e-38		C3_06580W	orf19.7447	JEN1	ORF|Verified	Lactate transporter; induced by lactic acid, activated by Cat8; alkaline repressed by Rim101; localizes to plasma membrane; Spider biofilm induced	2.34143	1.77193e-12
C1_04500W	orf19.6844	ICL1	ORF|Verified	Isocitrate lyase; glyoxylate cycle enzyme; required for virulence in mice; induced upon phagocytosis by macrophage; farnesol regulated; Pex5-dependent peroxisomal localization; stationary phase enriched; rat catheter, Spider biofilm induced	4.29806	2.53313e-153		C1_05960W	orf19.2451	PGA45	ORF|Verified	Putative GPI-anchored cell wall protein; repressed in core caspofungin response; Hog1-induced; regulated by Ssn6; Mob2-dependent hyphal regulation; flow model biofilm induced	3.32958	9.40448e-19		C2_10040W	orf19.1778		ORF|Dubious	Dubious open reading frame	2.31756	0.168225
C1_07580C	orf19.2787	PRY1	ORF|Verified	Pry family pathogenesis-related protein; extracellular; opaque specific transcript; repressed by alpha pheromone in SpiderM medium; possibly essential, disruptants not obtained by UAU1 method; Spider biofilm induced	4.27759	2.99222e-23		C1_13080W	orf19.4934	OP4	ORF|Verified	Ala- Leu- and Ser-rich protein; secreted; N-terminal hydrophobic region; possible glycosylation; opaque-specific transcript; repressed by alpha pheromone in opaque MTLa homozygotes; fluconazole-induced; Spider biofilm induced	3.3204	1.11127e-32		C2_04010C	orf19.822	HSP21	ORF|Verified	Small heat shock protein; role in stress response and virulence; fluconazole-downregulated; induced in cyr1 or ras1 mutant; stationary phase enriched protein; detected in some, not all, biofilm extracts; Spider biofilm induced	2.31491	0.00172822
C4_02930W	orf19.2701		ORF|Uncharacterized	Protein of unknown function; Ras1 and Cyr1 repressed; rat catheter and Spider biofilm induced	4.22129	4.79521e-226		C4_05780C	orf19.1264	CFL2	ORF|Uncharacterized	Oxidoreductase; iron utilization; Sfu1/Sef1/Hap43/Nrg1/Tup1/Rim101 regulated; alkaline/low iron/fluphenazine/ciclopirox olamine, flucytosine, fluconazole, Spider/flow model/rat catheter biofilm induced; caspofungin/amphotericin B repressed	3.3104	1.39973e-27		C1_06150W	orf19.2430		ORF|Uncharacterized	Ortholog of Candida albicans WO-1 : CAWG_00792	2.27844	0.24599
CR_02490W	orf19.176	OPT4	ORF|Verified	Oligopeptide transporter; detected at germ tube plasma membrane; transcript inducede during phagocytosis by macrophages; fungal-specific; Hap43-repressed; merged with orf19.2292 in Assembly 20; rat catheter and Spider biofilm induced	4.0928	6.53671e-36		C1_07580C	orf19.2787	PRY1	ORF|Verified	Pry family pathogenesis-related protein; extracellular; opaque specific transcript; repressed by alpha pheromone in SpiderM medium; possibly essential, disruptants not obtained by UAU1 method; Spider biofilm induced	3.26101	6.11674e-33		C1_10370W	orf19.4908		ORF|Dubious	Dubious open reading frame	2.23696	0.380617
C1_09690W	orf19.4833	MLS1	ORF|Verified	Malate synthase; glyoxylate cycle enzyme; no mammalian homolog; regulated upon white-opaque switch; phagocytosis, strong oxidative stress induced; stationary phase enriched; flow model biofilm repressed; rat catheter, Spider biofilm induced	4.09035	0		C4_05700W	orf19.1255	ZCF5	ORF|Verified	Zn(II)2Cys6 transcription factor; colony morphology-related gene regulation by Ssn6	3.25044	2.26743e-243		C7_02040C	orf19.6514	CUP9	ORF|Verified	Transcription factor; represses SOK1 expression in response to farnesol inhibition; yeast-hypha switch repressed; ketoconazole-induced; Plc1-regulated; colony morphology-related Ssn6 regulation; Spider, flow model biofilm induced	2.21321	5.43054e-51
C6_01060C	orf19.111	CAN2	ORF|Uncharacterized	Basic amino acid permease; arginine metabolism; regulated by Nrg1/Tup1; caspofungin, flucytosine induced; colony morphology-related regulation by Ssn6; Hap43-repressed; rat catheter and Spider biofilm induced; promoter bound by Efg1	4.05113	3.52418e-179		CR_07540C	orf19.2624		ORF|Uncharacterized	Protein of unknown function; downregulated by fluphenazine treatment or in an azole-resistant strain that overexpresses CDR1 and CDR2	3.2476	0.0368088		C2_04000C	orf19.823		ORF|Uncharacterized	Protein of unknown function; Spider biofilm induced	2.18791	0.00454789
C3_03580C	orf19.356	GTT13	ORF|Uncharacterized	Putative glutathione S-transferase; opaque-specific transcript; repressed by alpha pheromone in SpiderM medium; Spider biofilm induced	4.05026	1.87808e-29		C2_03350W	orf19.893	PGA17	ORF|Uncharacterized	Putative GPI-anchored protein; exogenously expressed protein substrate for Kex2 processing in vitro; repressed by alpha pheromone in SpiderM medium; macrophage-induced; induced in oralpharyngeal candidiasis; Spider biofilm induced	3.20512	2.56466e-74		C2_09880C	orf19.1363		ORF|Uncharacterized	Putative protein of unknown function; Plc1-regulated; transcript induced by Mnl1 under weak acid stress; flow model, rat catheter, Spider biofilm induced	2.17292	1.5979e-15
CR_09920W	orf19.7566		ORF|Uncharacterized	Predicted amino acid transport domain; transcript upregulated in clinical strains from HIV+ patients with oral candidiasis; alkaline upregulated by Rim101; rat catheter, Spider and flow model biofilm induced	4.03907	2.82924e-226		C4_05870C	orf19.1274		ORF|Uncharacterized	Has domain(s) with predicted DNA binding, zinc ion binding activity, role in transcription, DNA-templated and nucleus localization	3.20255	2.64978e-189		CR_08990C	orf19.7296	SLP3	ORF|Verified	Plasma membrane protein implicated in stress response; similar to stomatin mechanoreception proteins; overexpression induces apoptotic-like cell death; absent from hyphal cells; induced by Rgt1; rat catheter and Spider biofilm induced	2.15974	6.1171e-34
C2_03350W	orf19.893	PGA17	ORF|Uncharacterized	Putative GPI-anchored protein; exogenously expressed protein substrate for Kex2 processing in vitro; repressed by alpha pheromone in SpiderM medium; macrophage-induced; induced in oralpharyngeal candidiasis; Spider biofilm induced	4.02664	1.73646e-78		CR_08920W	orf19.7288		ORF|Uncharacterized	Protein with predicted oxidoreductase and dehydrogenase domains; Hap43-repressed; Spider biofilm induced	3.18631	5.36733e-50		C1_12720C	orf19.6350		ORF|Uncharacterized	Ortholog of C. dubliniensis CD36 : Cd36_11890 and Candida albicans WO-1 : CAWG_00170	2.1533	0.316174
C1_07980C	orf19.5069		ORF|Uncharacterized	Ortholog of S. cerevisiae Sae3; meiosis specific protein involved in DMC1-dependent meiotic recombination in S. cerevisiae; Spider biofilm induced	4.02446	1.75146e-19		C4_02660W	orf19.2734		ORF|Uncharacterized	Protein with a glucose/ribitol dehydrogenase family domain; mutants are viable	3.16352	9.89418e-61		C2_08520C	orf19.3626.1		ORF|Uncharacterized	Ortholog of C. parapsilosis CDC317 : CPAR2_406905, Candida orthopsilosis Co 90-125 : CORT_0C06265 and Candida tropicalis MYA-3404 : CTRG_05051	2.13428	2.95113e-08
C2_08300C	orf19.1353		ORF|Dubious	Protein of unknown function; repressed by yeast-hypha switch; Ras1-regulated; oral infection induced; mutants defective in damage to oral epithelium; flow model biofilm induced; Spider biofilm induced	3.99586	2.40573e-07		C3_05640W	orf19.6999		ORF|Uncharacterized	Predicted oxidoreductase; rat catheter biofilm repressed	3.09603	0.00210674		C4_07000W	orf19.3109		ORF|Uncharacterized	Ortholog of C. dubliniensis CD36 : Cd36_46470, C. parapsilosis CDC317 : CPAR2_500900, Debaryomyces hansenii CBS767 : DEHA2B15730g and Candida tropicalis MYA-3404 : CTRG_03755	2.11798	0.374346
C1_05890W	orf19.2460		ORF|Uncharacterized	Protein of unknown function; substrate for Kex2 processing in vitro; repressed by alpha pheromone in SpiderM medium; Spider biofilm induced; Bcr1-repressed in a/a RPMI biofilms	3.97401	2.0934e-54		CR_10320W	orf19.7608		ORF|Uncharacterized	Protein of unknown function; fluconazole-repressed; Spider biofilm induced	3.08555	1.9449e-28		C2_06340W	orf19.5498	EFH1	ORF|Verified	APSES transcription factor; homodimer; minor role in transcriptional regulation vs Efg1; regulates filamentous growth, phenotypic switch; EFG1 and EFH1 genetically interact; expression interferes with mouse intestinal tract colonization	2.11508	0.225605
C1_07220W	orf19.4445		ORF|Verified	Protein of unknown function; Plc1p-regulated; expression induced early upon infection of reconstituted human epithelium (RHE), while expression of the C. dubliniensis ortholog is not; mutant is viable; Spider biofilm induced	3.92791	0		C1_02520W	orf19.2941	SCW4	ORF|Uncharacterized	Putative cell wall protein; substrate for Kex2p processing in vitro; expression regulated by white-opaque switch; alkaline repressed; possibly essential (UAU1 method); flow model biofilm induced; Spider biofilm induced	3.06524	1.79114e-36		C6_01060C	orf19.111	CAN2	ORF|Uncharacterized	Basic amino acid permease; arginine metabolism; regulated by Nrg1/Tup1; caspofungin, flucytosine induced; colony morphology-related regulation by Ssn6; Hap43-repressed; rat catheter and Spider biofilm induced; promoter bound by Efg1	2.11338	2.60741e-74
C3_06580W	orf19.7447	JEN1	ORF|Verified	Lactate transporter; induced by lactic acid, activated by Cat8; alkaline repressed by Rim101; localizes to plasma membrane; Spider biofilm induced	3.82849	6.36553e-15		C1_13850C	orf19.5023	DAL7	ORF|Uncharacterized	Putative allantoate permease; mutant is viable	3.06513	2.88991e-06		C7_02210W	orf19.6493		ORF|Uncharacterized	Ortholog of C. dubliniensis CD36 : Cd36_72020 and Candida albicans WO-1 : CAWG_05570	2.11083	0.291283
CR_07790C	orf19.3707	YHB1	ORF|Verified	Nitric oxide dioxygenase; acts in nitric oxide scavenging/detoxification; role in virulence in mouse; transcript activated by NO, macrophage interaction; Hap43, hypha repressed; mRNA binds She3	3.8073	9.74644e-20		C6_04620C	orf19.2160	NAG4	ORF|Verified	Putative transporter; fungal-specific; similar to Nag3p and to S. cerevisiae Ypr156Cp and Ygr138Cp; required for wild-type mouse virulence and wild-type cycloheximide resistance; gene cluster encodes enzymes of GlcNAc catabolism	3.04333	1.51944e-07		CR_07790C	orf19.3707	YHB1	ORF|Verified	Nitric oxide dioxygenase; acts in nitric oxide scavenging/detoxification; role in virulence in mouse; transcript activated by NO, macrophage interaction; Hap43, hypha repressed; mRNA binds She3	2.10814	2.19175e-06
C3_00810C	orf19.1288	FOX2	ORF|Verified	3-hydroxyacyl-CoA epimerase; fatty acid beta-oxidation; induced by phagocytosis; regulated by Mig1, by white-opaque switch, by DNA methylation; transcriptional activation by oleate requires Ctf1; rat catheter and Spider biofilm induced	3.79499	3.5553e-72		C6_00480C	orf19.4211	FET31	ORF|Verified	Putative multicopper oxidase; ketoconazole/caspofungin/amphotericin B repressed; Sef1/Sfu1/Hap43 regulated; reports differ if functional homolog of ScFet3; rat catheter and Spider biofilm induced	3.0339	1.5043e-37		C5_03890C	orf19.1105.3		ORF|Uncharacterized	Protein of unknown function	2.10575	0.322282
C6_00070C	orf19.6336	PGA25	ORF|Uncharacterized	Putative GPI-anchored adhesin-like protein; fluconazole-downregulated; induced in oralpharyngeal candidasis; Spider biofilm induced	3.77977	7.88765e-51		C2_06990W	orf19.2253		ORF|Uncharacterized	Protein of unknown function; expression regulated by white-opaque switch; repressed by alpha pheromone in SpiderM medium; Spider biofilm induced	3.00312	6.51863e-34		CR_08270W	orf19.6391		ORF|Uncharacterized	Protein of unknown function; transcript upregulated in azole-resistant strain overexpressing MDR1; Spider biofilm induced	2.09916	1.02221e-05
CR_05340C	orf19.5288	IFE2	ORF|Uncharacterized	Putative alcohol dehydrogenase; yeast-enriched transcript; Efg1-regulated; induced by prostaglandins, Hog1, fluconazole; rat catheter biofilm induced	3.769	2.39165e-12		C4_00120W	orf19.5635	PGA7	ORF|Verified	GPI-linked hyphal surface antigen; induced by ciclopirox olamine, ketoconazole, Rim101 at pH 8; Hap43, fluconazole; flow model biofilm induced; Spider biofilm induced; required for RPMI biofilm; Bcr1-induced in a/a biofilm	2.99729	1.69921e-60		C1_07980C	orf19.5069		ORF|Uncharacterized	Ortholog of S. cerevisiae Sae3; meiosis specific protein involved in DMC1-dependent meiotic recombination in S. cerevisiae; Spider biofilm induced	2.09461	4.99996e-08
CR_00150C	orf19.7520	POT1	ORF|Uncharacterized	Putative peroxisomal 3-oxoacyl CoA thiolase; transcript regulated by Nrg1 and Mig1; farnesol regulated; Hap43-repressed	3.76285	1.26703e-132		C3_05580C	orf19.6993	GAP2	ORF|Verified	General broad specificity amino acid permease; ketoconazole, flucytosine repressed; Ssy1-dependent histidine induction; regulated by Nrg1, Tup1; colony morphology-related gene regulation by Ssn6; Spider and flow model biofilm induced	2.98449	5.05467e-105		C2_08580W	orf19.3621		ORF|Uncharacterized	Possible pseudogene; similar to Ywp1p; ORF extended upstream from the initiating Met of orf19.3621 has a stop codon in the region corresponding to the Ywp1p signal peptide; disruption causes no apparent phenotype; no expression detected	2.08912	0.195799
C4_02230C	orf19.4567		ORF|Verified	Catechol 1,2-dioxygenase (1,2-CTD), involved in degradation of aromatic compounds; Spider biofilm induced	3.73737	0.000146945		C6_01060C	orf19.111	CAN2	ORF|Uncharacterized	Basic amino acid permease; arginine metabolism; regulated by Nrg1/Tup1; caspofungin, flucytosine induced; colony morphology-related regulation by Ssn6; Hap43-repressed; rat catheter and Spider biofilm induced; promoter bound by Efg1	2.96652	2.51769e-145		C5_03270W	orf19.2652	TEF4	ORF|Uncharacterized	Putative translation elongation factor; genes encoding ribosomal subunits, translation factors, and tRNA synthetases are downregulated upon phagocytosis by murine macrophage	2.08289	4.71065e-06
C1_07160C	orf19.4450.1		ORF|Uncharacterized	Protein conserved among the CTG-clade; 2 adjacent upstream SRE-1 elements; highly up-regulated in cecum-grown cells in a Cph2-dependent manner; Hap43-repressed; rat catheter, Spider and flow model biofilm induced	3.71698	1.89861e-22		C6_00080C	orf19.6329		ORF|Uncharacterized	Protein of unknown function; opaque-specific transcript; fluconazole-repressed; induced in cyr1 mutant and in oralpharyngeal candidasis; Spider biofilm induced	2.93602	2.69267e-63		C7_00770W	orf19.7042		ORF|Uncharacterized	Protein of unknown function; induced by benomyl or in an azole-resistant strain overexpressing MDR1; induced by nitric oxide; Spider biofilm induced	2.08236	8.80782e-17
C2_07900W	orf19.2192	GDH2	ORF|Uncharacterized	Putative NAD-specific glutamate dehydrogenase; fungal-specific; transcript regulated by Nrg1, Mig1, Tup1, and Gcn4; stationary phase enriched protein; flow model biofilm induced; Spider biofilm induced	3.68999	0		C4_02230C	orf19.4567		ORF|Verified	Catechol 1,2-dioxygenase (1,2-CTD), involved in degradation of aromatic compounds; Spider biofilm induced	2.90422	1.4814e-15		CR_05190W	orf19.555		ORF|Uncharacterized	Protein similar to S. cerevisiae Cis3p, which has a role cell-wall-related processes; predicted Kex2p substrate; possibly an essential gene, disruptants not obtained by UAU1 method	2.05732	0.405698
CR_01220W	orf19.3232		ORF|Verified	Putative transporter; mutation confers hypersensitivity to toxic ergosterol analog; fungal-specific (no human or murine homolog)	3.68918	4.1867e-17		C1_06860W	orf19.6224		ORF|Uncharacterized	RTA domain protein; predicted role in response to stress; Spider biofilm induced	2.88158	1.99181e-12		CR_00930W	orf19.3263	ATO10	ORF|Uncharacterized	Putative fungal-specific transmembrane protein; rat catheter and Spider biofilm induced	2.04961	2.62116e-13
CR_08270W	orf19.6391		ORF|Uncharacterized	Protein of unknown function; transcript upregulated in azole-resistant strain overexpressing MDR1; Spider biofilm induced	3.62019	3.26905e-10		C1_04500W	orf19.6844	ICL1	ORF|Verified	Isocitrate lyase; glyoxylate cycle enzyme; required for virulence in mice; induced upon phagocytosis by macrophage; farnesol regulated; Pex5-dependent peroxisomal localization; stationary phase enriched; rat catheter, Spider biofilm induced	2.87686	4.05946e-80		C6_01600W	orf19.3427		ORF|Dubious	Ortholog of Candida albicans WO-1 : CAWG_05207	2.0361	0.0444997
CR_00540C	orf19.7481	MDH1	ORF|Uncharacterized	Mitochondrial malate dehydrogenase; regulated by Mig1, Tup1, white-opaque switch, phagocytosis; induced in high iron; antigenic during murine and human infection; repressed in Spider biofilms by Bcr1, Tec1, Ndt80, Rob1, Brg1	3.59197	1.35699e-189		C2_04480W	orf19.4504		ORF|Uncharacterized	Has domain(s) with predicted oxidoreductase activity, zinc ion binding activity and role in oxidation-reduction process	2.85722	6.15567e-94		C4_02660W	orf19.2734		ORF|Uncharacterized	Protein with a glucose/ribitol dehydrogenase family domain; mutants are viable	2.03442	3.04916e-30
C3_01960C	orf19.1652	POX1-3	ORF|Uncharacterized	Predicted acyl-CoA oxidase; farnesol regulated; stationary phase enriched protein; Spider biofilm induced	3.57943	2.71786e-109		CR_04420C	orf19.532	RBR2	ORF|Uncharacterized	Cell wall protein; expression repressed by Rim101; transcript regulated upon white-opaque switching; repressed by alpha pheromone in SpiderM medium; macrophage-induced gene	2.85056	3.80877e-58		CR_07170W	orf19.732		ORF|Uncharacterized	Possible dehydrogenase; flow model biofilm induced; rat catheter biofilm induced; Spider biofilm induced	2.01617	8.63854e-37
C7_00290C	orf19.7093	HGT13	ORF|Uncharacterized	Predicted sugar transporter, involved in glycerol utilization; member of the major facilitator superfamily; 12 transmembrane; gene has intron; oxidative stress-induced via Cap1p; expressed in rich medium, 2% glucose	3.51732	5.24982e-68		C7_01540W	orf19.6574	ALK6	ORF|Uncharacterized	Putative cytochrome P-450 of N-alkane-induced detoxification; macrophage-induced gene	2.8491	2.68364e-50		C1_14190C	orf19.7227		ORF|Verified	Protein phosphatase inhibitor; Hap43-repressed; homozygous Tn insertion decreases colony wrinkling but does not block hyphal growth in liquid media; mutation confers hypersensitivity to toxic ergosterol analog; Spider biofilm induced	1.98919	2.69682e-08
C2_04190C	orf19.802	UGA1	ORF|Verified	Putative GABA transaminase; transcription regulated by Mig1 and Tup1; stationary phase enriched protein; rat catheter and Spider biofilm induced	3.50116	1.17425e-196		C7_02920W	orf19.5169		ORF|Uncharacterized	Has domain(s) with predicted amidase activity, carbon-nitrogen ligase activity, with glutamine as amido-N-donor activity	2.84291	9.19124e-27		C4_04400C	orf19.1409.3		ORF|Uncharacterized	Protein of unknown function; Spider biofilm induced	1.92165	0.129213
C5_05430W	orf19.4041	PEX4	ORF|Uncharacterized	Putative peroxisomal ubiquitin conjugating enzyme; regulated by Sef1, Sfu1, and Hap43; rat catheter biofilm induced; Spider biofilm induced	3.46506	4.18642e-90		C2_02570W	orf19.1582		ORF|Uncharacterized	Predicted membrane transporter; member of the drug:proton antiporter (12 spanner) (DHA1) family, major facilitator superfamily (MFS); mRNA binds She3	2.83826	1.35517e-08		C6_03670C	orf19.5735.3		ORF|Dubious	Protein of unknown function; Spider biofilm induced	1.9208	0.000379836
C1_06570W	orf19.6254	ANT1	ORF|Uncharacterized	Peroxisomal adenine nucleotide transporter; role in beta-oxidation of medium-chain fatty acid and peroxisome proliferation; rat catheter biofilm induced	3.44204	1.42989e-208		C2_01380W	orf19.1442	PLB4.5	ORF|Verified	Phospholipase B; Hog1-induced; regulated by Ssn6; putative GPI-anchor; repressed during cell wall regeneration; clade-associated gene expression; Hap43-induced; rat catheter and Spider biofilm repressed	2.82748	6.18911e-73		C2_09800C	orf19.1370		ORF|Uncharacterized	Protein of unknown function; expression regulated by white-opaque switch; repressed by alpha pheromone in SpiderM medium	1.9117	1.12249e-10
C4_05130C	orf19.742	ALD6	ORF|Uncharacterized	Putative aldehyde dehydrogenase; stationary phase enriched protein; expression regulated upon white-opaque switch; rat catheter biofilm induced; rat catheter and Spider biofilm induced	3.44179	5.23289e-95		CR_05090C	orf19.644	HGT9	ORF|Uncharacterized	Putative glucose transporter of the major facilitator superfamily; the C. albicans glucose transporter family comprises 20 members; 12 probable membrane-spanning segments; induced at low (0.2%, compared to 2%) glucose in rich media; intron	2.81499	3.6555e-26		CR_03670W	orf19.4366		ORF|Uncharacterized	Ortholog of C. dubliniensis CD36 : Cd36_28870, Candida tropicalis MYA-3404 : CTRG_00731 and Candida albicans WO-1 : CAWG_01703	1.89642	0.18559
CR_05170C	orf19.638	FDH1	ORF|Verified	Formate dehydrogenase; oxidizes formate to CO2; Mig1 regulated; induced by macrophages; fluconazole-repressed; repressed by Efg1 in yeast, not hyphal conditions; stationary phase enriched; rat catheter and Spider biofilm induced	3.40636	1.25736e-15		C7_03740C	orf19.5503		ORF|Dubious	Putative protein of unknown function; transcript is upregulated in clinical isolates from HIV+ patients with oral candidiasis; Spider biofilm induced	2.71529	0.000421115		C1_02670C	orf19.2957	MNN43	ORF|Verified	Protein required for transfer of mannosylphosphate; induced by alpha pheromone in SpiderM medium	1.88663	0.121685
CR_10790W	orf19.7668	MAL2	ORF|Verified	Alpha-glucosidase; hydrolyzes sucrose for sucrose utilization; transcript regulated by Suc1, induced by maltose, repressed by glucose; Tn mutation affects filamentous growth; upregulated in RHE model; rat catheter and Spider biofilm induced	3.39366	8.04781e-118		C4_05130C	orf19.742	ALD6	ORF|Uncharacterized	Putative aldehyde dehydrogenase; stationary phase enriched protein; expression regulated upon white-opaque switch; rat catheter biofilm induced; rat catheter and Spider biofilm induced	2.71183	3.6859e-64		C4_03430W	orf19.3369	MOH1	ORF|Uncharacterized	Ortholog of S. cerevisiae Moh1, essential for staionary phase growth; induced by alpha pheromone in SpiderM medium and by Mnl1 under weak acid stress; possibly essential (UAU1 method); flow model biofilm induced; Spider biofilm induced	1.86945	1.39941e-09
C3_05630W	orf19.6998	GTT1	ORF|Uncharacterized	Putative glutathione S-transferase; downregulated upon adherence to polystyrene; regulated upon white-opaque switching; induced in the presence of human neutrophils; oxidative stress-induced via Cap1p; regulated by Gcn2p, Gcn4p	3.39016	6.8663e-17		CR_07700W	orf19.1985		ORF|Uncharacterized	Has aminoglycoside phosphotransferase and protein kinase domains; rat catheter and flow model biofilm induced	2.70301	2.59685e-101		C2_08360C	orf19.5121	OPT5	ORF|Verified	Oligopeptide transporter; fungal-specific (no human or murine homolog); induced by BSA, but not by tetrapeptide or pentapeptide	1.83953	0.363145
C3_07830W	orf19.6178	FBP1	ORF|Verified	Fructose-1,6-bisphosphatase; key gluconeogenesis enzyme; regulated by Efg1, Ssn6; induced by phagocytosis; effects switch from glycolysis to gluconeogenesis in macrophage; rat flow model biofilm induced; overlaps orf19.6179	3.38316	2.92704e-103		C3_07580W	orf19.6731.1		ORF|Uncharacterized	Ortholog of C. dubliniensis CD36 : Cd36_87460, C. parapsilosis CDC317 : CPAR2_808260, Debaryomyces hansenii CBS767 : DEHA2F07084g and Pichia stipitis Pignal : psti_CGOB_00185	2.69856	9.3652e-10		CR_10320W	orf19.7608		ORF|Uncharacterized	Protein of unknown function; fluconazole-repressed; Spider biofilm induced	1.82938	3.02498e-10
C6_03670C	orf19.5735.3		ORF|Dubious	Protein of unknown function; Spider biofilm induced	3.37132	5.45031e-11		C7_03560W	orf19.6688		ORF|Uncharacterized	Protein of unknown function; expression decreases by benomyl treatment or in an azole-resistant strain overexpressing MDR1; Spider biofilm induced	2.69692	1.73123e-05		CR_08880C	orf19.7283		ORF|Uncharacterized	Protein of unknown function; rat catheter and Spider biofilm induced	1.81537	0.00129626
CR_04420C	orf19.532	RBR2	ORF|Uncharacterized	Cell wall protein; expression repressed by Rim101; transcript regulated upon white-opaque switching; repressed by alpha pheromone in SpiderM medium; macrophage-induced gene	3.371	4.07334e-63		C4_02210W	orf19.4569		ORF|Uncharacterized	Ortholog of C. dubliniensis CD36 : Cd36_42100, Debaryomyces hansenii CBS767 : DEHA2C14850g, Pichia stipitis Pignal : PICST_52615 and Spathaspora passalidarum NRRL Y-27907 : SPAPADRAFT_58608	2.67295	0.000219324		C4_06380W	orf19.2897	SOU2	ORF|Uncharacterized	Protein similar to Sou1; not required for utilization of L-sorbose; Spider biofilm induced	1.8139	0.0468503
C2_09800C	orf19.1370		ORF|Uncharacterized	Protein of unknown function; expression regulated by white-opaque switch; repressed by alpha pheromone in SpiderM medium	3.24946	4.40047e-07		CR_02020C	orf19.2602	OPT1	ORF|Verified	Oligopeptide transporter; transports 3-to-5-residue peptides; alleles are distinct, one has intron; suppresses S. cerevisiae ptr2-2 mutant defects; induced by BSA or peptides; Stp3p, Hog1p regulated; flow model biofilm induced	2.66956	1.17475e-18		C4_00640W	orf19.4179		ORF|Uncharacterized	Putative adhesin-like protein	1.81239	0.189205
C3_01460C	orf19.1704	FOX3	ORF|Uncharacterized	Putative peroxisomal 3-oxoacyl CoA thiolase; transcript regulated by white-opaque switch; Spider biofilm induced	3.23557	1.09645e-78		C2_05990C	orf19.4121		ORF|Uncharacterized	Predicted thioesterase/thiol ester dehydrase-isomerase; Spider biofilm induced	2.6568	7.08004e-131		CR_08830W	orf19.7279.1		ORF|Uncharacterized	Protein of unknown function; Spider biofilm induced	1.78094	2.1507e-07
C1_01980W	orf19.4527	HGT1	ORF|Verified	High-affinity MFS glucose transporter; induced by progesterone, chloramphenicol, benomyl; likely essential for growth; protein newly produced during adaptation to the serum; rat catheter and Spider biofilm induced	3.22233	8.58973e-165		C4_00080C	orf19.376		ORF|Uncharacterized	Protein of unknown function; Hap43-repressed; Spider biofilm induced	2.63469	6.92916e-49		CR_02240C	orf19.3746	OPT2	ORF|Verified	Oligopeptide transporter; induced upon phagocytosis by macrophage; macrophage/pseudohyphal-repressed after 16h; fluconazole-induced; virulence-group-correlated expression; Hap43-repressed	1.78037	2.23958e-10
C7_02010C	orf19.6518		ORF|Uncharacterized	Predicted aldehyde dehydrogenase [NAD(P)+]; Spider biofilm induced	3.22013	1.28669e-17		C3_03610W	orf19.360	FUR4	ORF|Uncharacterized	Putative uracil permease	2.63123	7.9973e-05		C4_02230C	orf19.4567		ORF|Verified	Catechol 1,2-dioxygenase (1,2-CTD), involved in degradation of aromatic compounds; Spider biofilm induced	1.76889	3.14195e-07
C1_11850W	orf19.5282		ORF|Uncharacterized	Protein of unknown function; Hap43-repressed gene; mRNA binds to She3; repressed in hyphae; Efg1 and Efh1 regulated; 5'-UTR intron; induced by Mnl1 under weak acid stress; rat catheter biofilm induced	3.21803	1.52538e-134		C2_08260W	orf19.2220		ORF|Uncharacterized	Protein of unknown function; Hap43-repressed gene; by Rgt1; repressed in Spider biofilms by Bcr1, Tec1, Brg1, Rob1 and induced by Efg1, Ndt80; Spider biofilm induced	2.60872	8.13122e-12		C4_06620C	orf19.2870		ORF|Uncharacterized	Protein of unknown function; rat catheter and Spider biofilm induced	1.75537	0.000772828
C6_03240W	orf19.5611		ORF|Uncharacterized	Predicted 3-methylbutanol:NAD(P) oxidoreductase and methylglyoxal reductase (NADPH-dependent); role in ergosterol metabolic process; early stage flow model biofilm induced; Spider biofilm induced	3.18771	8.59516e-72		C6_00960W	orf19.97	CAN1	ORF|Verified	Basic amino acid permease; complements lysine transport mutation; 10 predicted transmembrane regions, 3 predicted N-glycosylation sites; phagocytosis by macrophages induces transcript; rat catheter, Spider and flow model biofilm induced	2.58089	3.18326e-86		C7_02270W	orf19.6486	LDG3	ORF|Uncharacterized	Putative LDG family protein; F-12/CO2 early biofilm induced	1.75338	0.372135
C1_05160C	orf19.449		ORF|Uncharacterized	Putative phosphatidyl synthase; stationary phase enriched protein; transcript repressed by yeast-hypha switch; Hap43-repressed; rat catheter, Spider and flow model biofilm induced	3.09321	1.0896e-78		C7_03140W	orf19.5141		ORF|Uncharacterized	Ortholog of Candida albicans WO-1 : CAWG_05647	2.56988	0.000389872		C2_10540W	orf19.5326		ORF|Verified	Putative transcription factor with zinc finger DNA-binding motif; possible ortholog of S. cerevisiae Mig2p	1.75144	0.361077
C1_06810W	orf19.6229	CAT1	ORF|Verified	Catalase; resistance to oxidative stress, neutrophils, peroxide; role in virulence; regulated by iron, ciclopirox, fluconazole, carbon source, pH, Rim101, Ssn6, Hog1, Hap43, Sfu1, Sef1, farnesol, core stress response; Spider biofilm induced	3.07418	1.4832e-88		C4_02610C	orf19.2738	SUL2	ORF|Uncharacterized	Putative sulfate transporter; transcript negatively regulated by Sfu1; amphotericin B induced; F-12/CO2 and Spider biofilm induced	2.56832	1.11063e-12		C4_01480C	orf19.4636		ORF|Dubious	Predicted protein of unknown function; overlaps orf19.4636	1.75121	0.446102
C1_04460C	orf19.6838		ORF|Uncharacterized	Putative protein of unknown function, transcript upregulated in clinical isolates from HIV+ patients with oral candidiasis; Spider biofilm induced	3.07271	9.75015e-97		C1_13630W	orf19.5000	CYB2	ORF|Uncharacterized	Putative cytochrome b2 precursor; induced in high iron; alkaline repressed; colony morphology-related gene regulation by Ssn6; Hap43-repressed; pider biofilm induced	2.47531	2.05057e-18		C5_04490C	orf19.3934	CAR1	ORF|Verified	Arginase; arginine catabolism; transcript regulated by Nrg1, Mig1, Tup1; colony morphology-related regulation by Ssn6; alkaline induced; protein decreased in stationary phase; sumoylation target; flow model biofilm induced	1.74678	5.98095e-61
C1_08070W	orf19.5079	CDR4	ORF|Verified	Putative ABC transporter superfamily; fluconazole, Sfu1, Hog1, core stress response induced; caspofungin repressed; fluconazole resistance not affected by mutation or correlated with expression; rat catheter and flow model biofilm induced	3.04857	7.57183e-14		C2_01450C	orf19.1449		ORF|Uncharacterized	Protein of unknown function; induced in azole-resistant strain that overexpresses MDR1; protein present in exponential and stationary growth phase yeast cultures; Spider biofilm induced	2.46765	4.30063e-28		CR_06860C	orf19.1847	ARO10	ORF|Uncharacterized	Aromatic decarboxylase; Ehrlich fusel oil pathway of aromatic alcohol biosynthesis; alkaline repressed; protein abundance affected by URA3 expression in CAI-4 strain; Spider biofilm induced	1.74152	1.17048e-99
C1_09580C	orf19.4821	LIP1	ORF|Verified	Secreted lipase, member of a lipase gene family whose members are expressed differentially in response to carbon source and during infection; may have a role in nutrition and/or in creating an acidic microenvironment	3.04508	0.01481		C5_01670W	orf19.3208	DAL52	ORF|Uncharacterized	Putative allantoate permease; mutant is viable; similar but not orthologous to S. cerevisiae Dal5	2.44803	2.51303e-07		CR_07620W	orf19.6287	AAT21	ORF|Uncharacterized	Putative aspartate aminotransferase; stationary phase enriched protein; Gcn4-regulated; Spider biofilm induced	1.73605	3.68445e-80
C6_01490C	orf19.3435		ORF|Uncharacterized	Ortholog of Candida albicans WO-1 : CAWG_05215	3.03528	2.59115e-31		C5_03270W	orf19.2652	TEF4	ORF|Uncharacterized	Putative translation elongation factor; genes encoding ribosomal subunits, translation factors, and tRNA synthetases are downregulated upon phagocytosis by murine macrophage	2.42921	5.11397e-08		C2_03670W	orf19.853	SAP99	ORF|Uncharacterized	Putative secreted aspartyl protease; possible Kex2 substrate; induced by low iron; repressed by alpha pheromone in SpiderM medium; possibly essential (UAU1 method); regulated by Sef1, Sfu1, and Hap43; Spider biofilm induced	1.73552	0.000376273
CR_00930W	orf19.3263	ATO10	ORF|Uncharacterized	Putative fungal-specific transmembrane protein; rat catheter and Spider biofilm induced	3.01954	7.50934e-07		C6_03240W	orf19.5611		ORF|Uncharacterized	Predicted 3-methylbutanol:NAD(P) oxidoreductase and methylglyoxal reductase (NADPH-dependent); role in ergosterol metabolic process; early stage flow model biofilm induced; Spider biofilm induced	2.40154	2.23243e-107		C1_05690C	orf19.2481		ORF|Uncharacterized	Protein of unknown function; Spider biofilm induced	1.72939	0.46555
C2_09880C	orf19.1363		ORF|Uncharacterized	Putative protein of unknown function; Plc1-regulated; transcript induced by Mnl1 under weak acid stress; flow model, rat catheter, Spider biofilm induced	3.01551	2.69789e-28		C1_14120C	orf19.7218	RBE1	ORF|Verified	Pry family cell wall protein; Rim101, Efg1, Ssn6, alkaline repressed; O-glycosylation; no GPI anchor predicted; ketoconazol induced; regulated by Sef1, Sfu1, Hap4; flow model biofilm induced; rat catheter and Spider biofilm repressed	2.39748	7.04013e-17		C7_00350C	orf19.7085		ORF|Uncharacterized	Protein of unknown function; induced in core stress response; induced by cadmium stress via Hog1; oxidative stress-induced via Cap1; induced by Mnl1 under weak acid stress; macrophage-repressed; rat catheter and Spider biofilm induced	1.71746	1.72602e-20
C3_03470W	orf19.345		ORF|Uncharacterized	Succinate semialdehyde dehydrogenase; for utilization of gamma-aminobutyrate (GABA) as a nitrogen source; part of 4-aminobutyrate and glutamate degradation pathways; rat catheter biofilm induced	3.01349	3.11571e-59		C6_02890C	orf19.5565	HPD1	ORF|Verified	3-hydroxypropionate dehydrogenase; involved in degradation of toxic propionyl-CoA; rat catheter and Spider biofilm induced	2.3911	1.21387e-11		CR_02920C	orf19.2849	AQY1	ORF|Verified	Aquaporin water channel; osmotic shock resistance, WT freeze tolerance; virulent in mice; flucytosine repressed; flow model/RPMI/Spider/rat catheter biofilm induced; required for RPMI biofilm formation; Bcr1-induced in a/a RPMI biofilms	1.71092	7.84982e-07
C2_04470W	orf19.4505	ADH3	ORF|Uncharacterized	Putative NAD-dependent (R,R)-butanediol dehydrogenase; regulated by white-opaque switch; induced by nitric oxide independent of Yhb1; Spider biofilm induced	3.00295	1.84405e-07		CR_08830W	orf19.7279.1		ORF|Uncharacterized	Protein of unknown function; Spider biofilm induced	2.38886	4.7787e-13		CR_09940W	orf19.7568		ORF|Uncharacterized	Ortholog(s) have lipid droplet localization	1.70465	0.0163751
C5_02960C	orf19.4321		ORF|Dubious	Ortholog of Candida albicans WO-1 : CAWG_04677	2.99191	0.0226811		C1_11260C	orf19.675.1		ORF|Uncharacterized	Putative adhesin-like protein	2.38515	0.0221141		C4_02210W	orf19.4569		ORF|Uncharacterized	Ortholog of C. dubliniensis CD36 : Cd36_42100, Debaryomyces hansenii CBS767 : DEHA2C14850g, Pichia stipitis Pignal : PICST_52615 and Spathaspora passalidarum NRRL Y-27907 : SPAPADRAFT_58608	1.69946	0.0184309
CR_08830W	orf19.7279.1		ORF|Uncharacterized	Protein of unknown function; Spider biofilm induced	2.97512	8.41622e-18		C4_00130W	orf19.5636	RBT5	ORF|Verified	GPI-linked cell wall protein; hemoglobin utilization; Rfg1, Rim101, Tbf1, Fe regulated; Sfu1, Hog1, Tup1, serum, alkaline pH, antifungal drugs, geldamycin repressed; Hap43 induced; required for RPMI biofilms; Spider biofilm induced	2.3834	3.72797e-48		C6_00580W	orf19.4200		ORF|Dubious	Ortholog of Candida albicans WO-1 : CAWG_05300	1.68775	0.294727
C1_11950W	orf19.5270		ORF|Uncharacterized	Protein of unknown function; rat catheter biofilm induced	2.92886	2.45751e-58		C4_00830W	orf19.4157	SPS20	ORF|Uncharacterized	Peroxisomal 2,4-dienoyl-CoA reductase; stationary phase enriched protein; Spider biofilm induced	2.38082	8.30155e-87		C2_00680C	orf19.2060	SOD5	ORF|Verified	Cu-containing superoxide dismutase; protects against oxidative stress; induced by neutrophils, hyphal growth, caspofungin, osmotic/oxidative stress; oralpharyngeal candidiasis induced; rat catheter and Spider biofilm induced	1.68634	1.50103e-08
C5_03130W	orf19.4342	SUT1	ORF|Uncharacterized	Zn2Cys6 transcription factor involved in sterol uptake; flow model biofilm induced; Spider biofilm repressed	2.92381	2.49624e-62		CR_10200W	orf19.7596		ORF|Uncharacterized	Protein with a phosphoglycerate mutase family domain; Hap43-repressed gene	2.38007	0.000238633		C2_03120W	orf19.5784	AMO1	ORF|Uncharacterized	Putative peroxisomal copper amine oxidase	1.65979	7.91881e-19
C1_08770W	orf19.4735		ORF|Uncharacterized	Ornithine cyclodeaminase family protein; Sef1, Sfu1, and Hap43-regulated; ortholog of S. cerevisiae YGL159W and S. pombe SPAP11E10.01; rat catheter biofilm induced	2.88823	1.57537e-89		C3_03140C	orf19.313	DAL4	ORF|Uncharacterized	Putative allantoin permease; fungal-specific (no human or murine homolog)	2.37635	9.08365e-06		C7_02230W	orf19.6491		ORF|Dubious	Ortholog of Candida albicans WO-1 : CAWG_05572	1.65681	2.96273e-06
C2_05990C	orf19.4121		ORF|Uncharacterized	Predicted thioesterase/thiol ester dehydrase-isomerase; Spider biofilm induced	2.88371	8.46099e-95		C4_00110C	orf19.5634	FRP1	ORF|Verified	Ferric reductase; alkaline-induced by Rim101; iron-chelation-induced by CCAAT-binding factor; fluconazole-repressed; ciclopirox-, hypoxia-, Hap43-induced; colony morphology-related regulation by Ssn6; Spider and flow model biofilm induced	2.34641	4.91928e-31		C5_04930C	orf19.3981	MAL31	ORF|Uncharacterized	Putative high-affinity maltose transporter; transcript is upregulated in clinical isolates from HIV+ patients with oral candidiasis; alkaline induced; Spider biofilm induced	1.6566	6.54437e-40
C6_01500C	orf19.3434	TRY5	ORF|Verified	Zn(II)2Cys6 transcription factor; regulator of yeast form adherence; required for yeast cell adherence to silicone substrate	2.87765	6.6486e-88		C6_03470W	orf19.5711		ORF|Uncharacterized	Putative phosphatidylinositol transfer protein; possibly an essential gene, disruptants not obtained by UAU1 method	2.33865	9.55509e-81		CR_06460W	orf19.720	GST3	ORF|Uncharacterized	Glutathione S-transferase; expression regulated upon white-opaque switch; induced by human neutrophils; peroxide-induced; induced by alpha pheromone in SpiderM medium; Spider biofilm induced	1.63908	2.84881e-26
C5_02600W	orf19.4274	PUT1	ORF|Uncharacterized	Putative proline oxidase; alkaline upregulated by Rim101; flow model biofilm induced; Spider biofilm induced	2.87201	3.50851e-140		C7_04180W	orf19.7156	FAA2-3	ORF|Uncharacterized	Predicted acyl CoA synthetase	2.31352	2.51855e-83		C2_08090W	orf19.2177		ORF|Uncharacterized	Sef1p-, Sfu1p-, and Hap43p-regulated gene; overlaps IFM3/orf19.2176	1.6357	0.035701
C7_00280W	orf19.7094	HGT12	ORF|Verified	Glucose, fructose, mannose transporter; major facilitator superfamily; role in macrophage-induced hyphal growth; detected at germ tube plasma membrane by mass spectrometry; Snf3p-induced; 12 probable transmembrane segments	2.87137	2.72769e-24		C2_05130W	orf19.3544		ORF|Uncharacterized	Putative protein of unknown function; Hap43p-repressed gene	2.3114	8.34562e-28		C5_01260W	orf19.1943		ORF|Uncharacterized	Ortholog of C. parapsilosis CDC317 : CPAR2_302610, C. dubliniensis CD36 : Cd36_51070, Candida orthopsilosis Co 90-125 : CORT_0E04770 and Spathaspora passalidarum NRRL Y-27907 : SPAPADRAFT_50634	1.63529	2.99091e-15
C6_03370W	orf19.5626		ORF|Uncharacterized	Protein of unknown function; Plc1-regulated; induced by Mnl1 under weak acid stress; flow model biofilm induced	2.85627	7.88765e-51		CR_08670C	orf19.6443		ORF|Uncharacterized	Protein with an enoyl-CoA hydratase related domain; Spider biofilm induced	2.31093	2.75828e-89		C2_01140C	orf19.2010		ORF|Uncharacterized	Ortholog of C. dubliniensis CD36 : Cd36_16030, C. parapsilosis CDC317 : CPAR2_213800, Debaryomyces hansenii CBS767 : DEHA2A01320g and Pichia stipitis Pignal : PICST_29434	1.62379	0.0450405
C4_06620C	orf19.2870		ORF|Uncharacterized	Protein of unknown function; rat catheter and Spider biofilm induced	2.83113	1.37279e-05		C1_01240W	orf19.3311	IFD3	ORF|Uncharacterized	Putative aldo/keto reductase; Mig1-regulated	2.30649	2.58901e-43		C1_07220W	orf19.4445		ORF|Verified	Protein of unknown function; Plc1p-regulated; expression induced early upon infection of reconstituted human epithelium (RHE), while expression of the C. dubliniensis ortholog is not; mutant is viable; Spider biofilm induced	1.61085	8.38872e-103
C4_03820C	orf19.5037	HRQ2	ORF|Uncharacterized	Protein of unknown function; mutants are viable; rat catheter and Spider biofilm induced	2.81837	2.97019e-164		C2_02750C	orf19.5831		ORF|Uncharacterized	Ortholog of C. parapsilosis CDC317 : CPAR2_212260, C. dubliniensis CD36 : Cd36_17620, Candida orthopsilosis Co 90-125 : CORT_0A11590 and Candida tropicalis MYA-3404 : CTRG_01348	2.30354	7.032e-07		CR_01640C	orf19.2553		ORF|Uncharacterized	Protein similar to S. cerevisiae Pmr1p; amphotericin B induced; previously merged with orf19.2552 in Assembly 20; unmerged from orf19.2552 in a revision of Assembly 21	1.60721	0.260755
C6_02620C	orf19.5532		ORF|Uncharacterized	Protein of unknown function; Spider biofilm induced	2.79256	0.0191053		C4_03520C	orf19.1327	RBT1	ORF|Verified	Cell wall protein with similarity to Hwp1; required for virulence; predicted glycosylation; fluconazole, Tup1 repressed; farnesol, alpha factor, serum, hyphal and alkaline induced; Rfg1, Rim101-regulated	2.29369	5.03555e-19		CR_06990W	orf19.2366		ORF|Uncharacterized	Has domain(s) with predicted DNA binding activity and role in DNA integration	1.60171	0.354033
CR_02070C	orf19.2608	ADH5	ORF|Verified	Putative alcohol dehydrogenase; regulated by white-opaque switch; fluconazole-induced; antigenic in murine infection; regulated by Nrg1, Tup1; Hap43, macrophage repressed, flow model biofilm induced; Spider biofilm induced	2.76407	5.32586e-11		C3_07570C	orf19.6732		ORF|Uncharacterized	Ortholog(s) have role in phosphate ion transport	2.29009	1.54382e-67		C1_09400C	orf19.4802	FTH1	ORF|Uncharacterized	Protein similar to S. cerevisiae Fth1p, a high affinity iron transporter for intravacuolar stores of iron; repressed by Sfu1p, amphotericin B, caspofungin; induced by alkaline pH, ciclopirox olamine; regulated by Sef1p, Sfu1p, and Hap43p	1.59622	0.0100104
C5_04380C	orf19.3924		ORF|Uncharacterized	Ortholog of Candida albicans WO-1 : CAWG_04810	2.75455	6.98451e-05		C1_13870W	orf19.5025	MET3	ORF|Uncharacterized	ATP sulfurlyase; sulfate assimilation; repressed by Met, Cys, Sfu1, or in fluconazole-resistant isolate; Hog1, caspofungin, white phase-induced; induced on biofilm formation, even in presence of Met and Cys; Spider, F-12/CO2 biofilm induced	2.28783	1.6885e-24		C3_02790W	orf19.270		ORF|Uncharacterized	Ortholog of C. parapsilosis CDC317 : CPAR2_102150, C. dubliniensis CD36 : Cd36_82780, Pichia stipitis Pignal : psti_CGOB_00155 and Candida orthopsilosis Co 90-125 : CORT_0B03450	1.59532	3.58706e-20
C5_03730W	orf19.1122		ORF|Uncharacterized	Protein of unknown function; induced by alpha pheromone in SpiderM medium; Spider biofilm induced	2.75059	0.0221398		C4_00440C	orf19.5673	OPT7	ORF|Verified	Putative oligopeptide transporter; possibly transports GSH or related compounds; Hog1-induced; expression of OPT6, -7, or -8 does not suppress defect of mutant lacking OPT1-3; Hap43-repressed; F-12/CO2 early biofilm induced	2.28466	0.0314075		C2_00250W	orf19.2107.1	STF2	ORF|Uncharacterized	Protein involved in ATP biosynthesis; repressed in hyphae; repressed by Efg1, Hap43; transcript upregulated in clinical isolates from HIV+ patients with oral candidiasis; rat catheter, flow model and Spider biofilm induced	1.59373	6.82119e-05
C5_04880C	orf19.3974	PUT2	ORF|Uncharacterized	Putative delta-1-pyrroline-5-carboxylate dehydrogenase; alkaline upregulated; protein present in exponential and stationary growth phase yeast cultures; flow model biofilm induced; Spider biofilm induced	2.74407	1.4919e-119		C3_06730W	orf19.6830		ORF|Uncharacterized	Putative enoyl-CoA hydratase; Spider biofilm induced	2.27204	2.96457e-81		C2_04970W	orf19.3529	ABP2	ORF|Uncharacterized	Putative alpha-actinin-like protein; induced by alpha pheromone in SpiderM medium	1.58147	3.0133e-21
C1_06860W	orf19.6224		ORF|Uncharacterized	RTA domain protein; predicted role in response to stress; Spider biofilm induced	2.72076	0.00103437		C1_09240C	orf19.4783		ORF|Uncharacterized	Protein of unknown function; induced during chlamydospore formation in both C. albicans and C. dubliniensis	2.26213	3.4075e-54		C4_03890W	orf19.5045	PTP2	ORF|Verified	Predicted protein tyrosine phosphatase; involved in regulation of MAP kinase Hog1 activity; induced by Mnl1 under weak acid stress; rat catheter and Spider biofilm induced	1.57952	1.8151e-16
C1_13100W	orf19.4936.1		ORF|Uncharacterized	Putative adhesin-like protein; Spider biofilm induced	2.67288	3.60179e-50		C2_08590W	orf19.3618	YWP1	ORF|Verified	Secreted yeast wall protein; possible role in dispersal in host; mutation increases adhesion and biofilm formation; propeptide; growth phase, phosphate, Ssk1/Ssn6/Efg1/Efh1/Hap43 regulated; mRNA binds She3; flow and Spider biofilm repressed	2.25214	1.02633e-22		C4_06220C	orf19.2916		ORF|Uncharacterized	Ortholog of C. dubliniensis CD36 : Cd36_45740, C. parapsilosis CDC317 : CPAR2_401900, Candida tenuis NRRL Y-1498 : CANTEDRAFT_116046 and Pichia stipitis Pignal : PICST_28890	1.57489	0.246906
C1_14020W	orf19.7209		ORF|Uncharacterized	Putative Rho GDP dissociation inhibitor; induced by nitric oxide independent of Yhb1p	2.64729	7.7148e-06		C2_05950C	orf19.5215	TES15	ORF|Uncharacterized	Putative acyl-CoA thioesterase; Hap43-repressed; Spider biofilm induced	2.228	1.47746e-78		C3_03440C	orf19.341		ORF|Verified	Putative spermidine export pump; fungal-specific (no human or murine homolog)	1.57233	4.86554e-32
C1_02110C	orf19.3668	HGT2	ORF|Verified	Putative MFS glucose transporter; 20 member C. albicans glucose transporter family; 12 probable membrane-spanning segments; expressed in rich medium with 2% glucose; rat catheter and Spider biofilm induced	2.62974	3.17162e-67		C4_03540C	orf19.1325	ECM38	ORF|Uncharacterized	Putative gamma-glutamyltransferase; alkaline upregulated; Spider biofilm induced; possibly an essential gene, disruptants not obtained by UAU1 method	2.21812	1.07874e-58		C2_04190C	orf19.802	UGA1	ORF|Verified	Putative GABA transaminase; transcription regulated by Mig1 and Tup1; stationary phase enriched protein; rat catheter and Spider biofilm induced	1.56694	1.03476e-41
C3_00920W	orf19.6169	ATO1	ORF|Uncharacterized	Putative fungal-specific transmembrane protein; induced by Rgt1; Spider biofilm induced	2.6157	3.76773e-12		C5_01380W	orf19.1930	CFL5	ORF|Uncharacterized	Ferric reductase; induced in low iron; ciclopirox olamine, flucytosine induced; amphotericin B, Sfu1 repressed; Tbf1, Hap43 induced	2.20922	0.0335993		C4_02930W	orf19.2701		ORF|Uncharacterized	Protein of unknown function; Ras1 and Cyr1 repressed; rat catheter and Spider biofilm induced	1.55047	4.59512e-39
C6_03790C	orf19.5753	HGT10	ORF|Verified	Glycerol permease involved in glycerol uptake; member of the major facilitator superfamily; induced by osmotic stress, at low glucose in rich media, during cell wall regeneration; 12 membrane spans; Hap43p-induced gene	2.60044	2.07698e-69		C3_01420C	orf19.1709		ORF|Uncharacterized	Sterol carrier domain protein; alkaline downregulated; colony morphology-related gene regulation by Ssn6; Spider biofilm induced	2.20451	1.02476e-46		C1_06160W	orf19.2429		ORF|Uncharacterized	Protein of unknown function; induced by alpha pheromone in SpiderM medium	1.53695	0.045789
CR_07130C	orf19.10	ALK8	ORF|Verified	Alkane-inducible cytochrome P450; catalyzes hydroxylation of lauric acid to hydroxylauric acid; overproduction causes fluconazole resistance in WT and causes multidrug resistance in a cdr1 cdr2 double mutant; rat catheter biofilm repressed	2.59772	0.00026023		C4_02190C	orf19.4571		ORF|Uncharacterized	CoA-transferase family protein; rat catheter biofilm repressed	2.20021	0.00548595		C1_13100W	orf19.4936.1		ORF|Uncharacterized	Putative adhesin-like protein; Spider biofilm induced	1.53338	1.10301e-16
C1_03320C	orf19.3029	EHD3	ORF|Verified	Predicted 3-hydroxyisobutyryl-CoA hydrolase; mitochondrially localized; Spider biofilm induced	2.59127	6.58227e-145		C1_09690W	orf19.4833	MLS1	ORF|Verified	Malate synthase; glyoxylate cycle enzyme; no mammalian homolog; regulated upon white-opaque switch; phagocytosis, strong oxidative stress induced; stationary phase enriched; flow model biofilm repressed; rat catheter, Spider biofilm induced	2.17745	5.07945e-96		C3_03580C	orf19.356	GTT13	ORF|Uncharacterized	Putative glutathione S-transferase; opaque-specific transcript; repressed by alpha pheromone in SpiderM medium; Spider biofilm induced	1.52763	2.98028e-13
C1_12910W	orf19.4921.1		ORF|Uncharacterized	Protein of unknown function; Spider biofilm repressed	2.58888	1.7245e-28		CR_07250C	orf19.6143		ORF|Uncharacterized	Predicted long-chain-alcohol oxidase; Spider biofilm induced	2.14323	2.93728e-77		C3_05600W	orf19.6995	ATO6	ORF|Uncharacterized	Putative fungal-specific transmembrane protein	1.52249	0.00169298
C1_01240W	orf19.3311	IFD3	ORF|Uncharacterized	Putative aldo/keto reductase; Mig1-regulated	2.58588	4.81166e-40		C2_09070C	orf19.4066		ORF|Uncharacterized	Putative glycerol-3-phosphate acyltransferase; Hog1-repressed	2.1423	1.15289e-157		CR_03480W	orf19.4391		ORF|Uncharacterized	Ortholog of C. dubliniensis CD36 : Cd36_28730, Candida tropicalis MYA-3404 : CTRG_00749 and Candida albicans WO-1 : CAWG_01683	1.52042	0.22291
C4_02020W	orf19.4591	CAT2	ORF|Verified	Major carnitine acetyl transferase; intracellular acetyl-CoA transport; localized in peroxisomes and mitochondria; induced in macrophages; Hog1-repressed; stationary phase enriched; farnesol-upregulated in biofilm; Spider biofilm induced	2.54259	7.17808e-83		CR_08690C	orf19.6445	ECI1	ORF|Verified	Protein similar to S. cerevisiae Eci1p, which is involved in fatty acid oxidation; transposon mutation affects filamentous growth; expression is regulated upon white-opaque switching	2.11271	3.44718e-89		CR_10770W	orf19.7666		ORF|Uncharacterized	Predicted membrane transporter, member of the anion:cation symporter (ACS) family, major facilitator superfamily (MFS)	1.51821	0.0583681
C5_04690C	orf19.3954.1		ORF|Uncharacterized	Ortholog of C. parapsilosis CDC317 : CPAR2_101170, Candida tenuis NRRL Y-1498 : CANTEDRAFT_113855, Debaryomyces hansenii CBS767 : DEHA2G20240g and Pichia stipitis Pignal : psti_CGOB_00174	2.51862	1.56843e-11		C1_04350C	orf19.5203		ORF|Uncharacterized	Protein of unknown function; Hap43-induced gene	2.10825	3.1116e-50		C3_07590W	orf19.6731		ORF|Uncharacterized	Protein of unknown function; repressed by alpha pheromone in SpiderM medium; Spider biofilm induced	1.51696	3.82447e-14
C7_03560W	orf19.6688		ORF|Uncharacterized	Protein of unknown function; expression decreases by benomyl treatment or in an azole-resistant strain overexpressing MDR1; Spider biofilm induced	2.51499	0.0159741		C3_07760C	orf19.6709		ORF|Uncharacterized	Predicted alpha/beta hydrolase; Spider biofilm induced	2.10805	2.86564e-76		CR_00010C	orf19.7545		ORF|Uncharacterized	Protein similarity to mutator-like element (MULE) transposase	1.51453	9.93059e-08
C7_03280C	orf19.5125		ORF|Uncharacterized	Protein of unknown function; induced by ketoconazole; Spider, F-12/CO2 and flow model biofilm induced	2.49723	7.56926e-63		C1_02070W	orf19.3664	HSP31	ORF|Uncharacterized	Putative 30 kda heat shock protein; repressed during the mating process; rat catheter biofilm induced	2.10696	0.000248865		C1_06610C	orf19.6249	HAK1	ORF|Uncharacterized	Putative potassium transporter; similar to Schwanniomyces occidentalis Hak1p; amphotericin B induced; induced upon phagocytosis by macrophage; Hap43-repressed; rat catheter biofilm repressed	1.49642	1.9388e-05
CR_07700W	orf19.1985		ORF|Uncharacterized	Has aminoglycoside phosphotransferase and protein kinase domains; rat catheter and flow model biofilm induced	2.49165	3.64119e-65		C7_03310W	orf19.1344		ORF|Uncharacterized	Protein of unknown function; fluconazole-induced; Spider biofilm induced	2.09121	2.1482e-13		C1_10180C	orf19.4887	ECM21	ORF|Uncharacterized	Predicted regulator of endcytosis of plasma membrane proteins; fluconazole induced, alkaline induced by Rim101; repressed by caspofungin and in azole-resistant strain overexpressing MDR1; flow model, rat catheter and Spider biofilm induced	1.48776	1.5212e-18
C2_09280C	orf19.4090		ORF|Uncharacterized	Predicted membrane transporter, member of the fucose:proton symporter (FHS) family, major facilitator superfamily (MFS)	2.46839	1.86957e-09		CR_01200W	orf19.3234	OYE22	ORF|Uncharacterized	Putative NADPH dehydrogenase; rat catheter biofilm induced	2.08362	8.734e-37		C3_03570C	orf19.355		ORF|Uncharacterized	Has domain(s) with predicted oxidoreductase activity and role in oxidation-reduction process	1.48348	0.0885249
C3_03490W	orf19.347	RSN1	ORF|Uncharacterized	Protein of unknown function; flow model biofilm induced; Spider biofilm induced; induced during the mating process; Hap43-repressed	2.44418	2.73435e-37		C2_03670W	orf19.853	SAP99	ORF|Uncharacterized	Putative secreted aspartyl protease; possible Kex2 substrate; induced by low iron; repressed by alpha pheromone in SpiderM medium; possibly essential (UAU1 method); regulated by Sef1, Sfu1, and Hap43; Spider biofilm induced	2.05304	1.1174e-05		C5_02310C	orf19.4239		ORF|Uncharacterized	Planktonic growth-induced gene	1.4685	0.406147
CR_03510W	orf19.4394		ORF|Uncharacterized	Protein of unknown function; induced by alpha pheromone in SpiderM medium	2.44412	0.0291681		C2_06590C	orf19.34	GIT1	ORF|Verified	Glycerophosphoinositol permease; involved in utilization of glycerophosphoinositol as a phosphate source; Rim101-repressed; virulence-group-correlated expression	2.03869	0.000659503		C4_01390W	orf19.4647	HAP3	ORF|Verified	Predicted CCAAT-binding transcription factor that regulates respiration; Cap2-dependent induction in low iron; opaque specific, alkaline, ciclopirox olamine induced; regulated by Sef1, Sfu1, Hap43; Bcr1-regulated in RPMI a/a biofilms	1.46498	0.0139846
C2_10150W	orf19.1766		ORF|Uncharacterized	Secreted protein; fluconazole-induced	2.42751	2.46501e-07		CR_00180C	orf19.7517	CHT1	ORF|Verified	Chitinase; putative N-terminal catalytic domain; has secretory signal sequence; lacks S/T region and N-glycosylation motifs of Chs2p and Chs3p; alkaline downregulated; expression not detected in yeast-form or hyphal cells	2.02568	4.59727e-35		C4_04160W	orf19.5293		ORF|Uncharacterized	Ortholog of C. dubliniensis CD36 : Cd36_43710, C. parapsilosis CDC317 : CPAR2_402940, Candida tenuis NRRL Y-1498 : CANTEDRAFT_114940 and Debaryomyces hansenii CBS767 : DEHA2C09196g	1.46388	3.3295e-24
CR_07250C	orf19.6143		ORF|Uncharacterized	Predicted long-chain-alcohol oxidase; Spider biofilm induced	2.41094	2.67051e-58		C3_01930W	orf19.1655	PXP2	ORF|Uncharacterized	Putative acyl-CoA oxidase; enzyme of fatty acid beta-oxidation; induced during macrophage infection; opaque specific transcript; putative peroxisome targeting signal; Spider biofilm induced	2.0146	6.61674e-11		C2_07250C	orf19.2282		ORF|Uncharacterized	Ortholog(s) have cytoplasm localization	1.46157	2.16252e-09
C2_08170W	orf19.2168		ORF|Uncharacterized	Putative sterol deacetylase; flow model biofilm induced; rat catheter biofilm repressed	2.36417	8.08889e-25		C3_04000C	orf19.2809	CTN3	ORF|Verified	Peroxisomal carnitine acetyl transferase; no obvious metabolic, hyphal, virulence defects in Ura+ strain; induced by macrophage engulfment, hyphal growth, starvation, nonfermentable carbon sources; rat catheter, Spider biofilm induced	2.00462	3.89968e-71		C6_00070C	orf19.6336	PGA25	ORF|Uncharacterized	Putative GPI-anchored adhesin-like protein; fluconazole-downregulated; induced in oralpharyngeal candidasis; Spider biofilm induced	1.45256	3.26544e-10
CR_02360W	orf19.3733	IDP2	ORF|Uncharacterized	Isocitrate dehydrogenase; white-opaque switch regulated; morphology-regulation by Ssn6; protein in exponential and stationary phase yeast; Hap43-repressed; Spider biofilm repressed by Bcr1, Tec1, Ndt80, Rob1, Brg1; Spider biofilm induced	2.35464	4.8518e-94		C5_01260W	orf19.1943		ORF|Uncharacterized	Ortholog of C. parapsilosis CDC317 : CPAR2_302610, C. dubliniensis CD36 : Cd36_51070, Candida orthopsilosis Co 90-125 : CORT_0E04770 and Spathaspora passalidarum NRRL Y-27907 : SPAPADRAFT_50634	2.00077	1.60151e-22		C2_01630W	orf19.1473		ORF|Uncharacterized	2-hydroxyacid dehydrogenase domain-containing protein; Hap43-repressed gene; induced by alpha pheromone in SpiderM medium	1.44731	3.512e-12
C7_04180W	orf19.7156	FAA2-3	ORF|Uncharacterized	Predicted acyl CoA synthetase	2.33595	4.68995e-72		C1_04460C	orf19.6838		ORF|Uncharacterized	Putative protein of unknown function, transcript upregulated in clinical isolates from HIV+ patients with oral candidiasis; Spider biofilm induced	1.9978	1.51171e-50		C7_02240W	orf19.6489	FMP45	ORF|Verified	Predicted membrane protein induced during mating; mutation confers hypersensitivity to toxic ergosterol analog, to amphotericin B; alkaline repressed; repressed by alpha pheromone in SpiderM medium; rat catheter, Spider biofilm induced	1.44058	7.05546e-06
CR_08670C	orf19.6443		ORF|Uncharacterized	Protein with an enoyl-CoA hydratase related domain; Spider biofilm induced	2.32626	1.99144e-68		C1_05940W	orf19.2454	PHO87	ORF|Uncharacterized	Putative phosphate permease; transcript repressed by Rim101 at pH 8; regulated by white-opaque switch; caspofungin repressed; virulence-group-correlated expression; flow model biofilm induced	1.9923	5.99823e-84		C1_12560C	orf19.3760	DLH1	ORF|Verified	Functional homolog of S. cerevisiae Dmc1; a meiosis-specific protein required for repair of double-strand breaks and pairing between homologous chromosomes	1.43451	0.146892
C3_05580C	orf19.6993	GAP2	ORF|Verified	General broad specificity amino acid permease; ketoconazole, flucytosine repressed; Ssy1-dependent histidine induction; regulated by Nrg1, Tup1; colony morphology-related gene regulation by Ssn6; Spider and flow model biofilm induced	2.27924	2.53114e-24		C3_05290C	orf19.6008		ORF|Uncharacterized	S. cerevisiae ortholog YLL032C interacts with ribosomes; repressed by alpha pheromone in SpiderM medium	1.98093	2.5803e-46		C6_02510C	orf19.5520	ASG7	ORF|Uncharacterized	a-cell specific protein of unknown function; two predicted transmembrane domains; member of conserved Mcm1 regulon; induced by alpha pheromone in SpiderM medium	1.42708	0.00038727
C2_02970C	orf19.5806	ALD5	ORF|Uncharacterized	NAD-aldehyde dehydrogenase; decreased expression in fluconazole-resistant isolate, or in hyphae; biofilm induced; fluconazole-downregulated; protein abundance is affected by URA3 expression in the CAI-4 strain; stationary phase enriched	2.25603	3.83592e-82		C2_03110W	orf19.5785		ORF|Uncharacterized	Protein of unknown function; upregulated in a cyr1 or ras1 null mutant; induced by nitric oxide	1.96939	3.87188e-05		C3_07070C	orf19.6793		ORF|Uncharacterized	Protein of unknown function; Sef1, Sfu1, and Hap43 regulated; rat catheter and Spider biofilm induced	1.42519	5.27499e-08
C3_04070C	orf19.918	CDR11	ORF|Uncharacterized	Putative transporter of PDR subfamily of ABC family; Gcn4-regulated; induced by Rim101 at pH 8; Spider biofilm induced	2.24635	1.16943e-45		C6_01070C	orf19.113	CIP1	ORF|Verified	Possible oxidoreductase; transcript induced by cadmium but not other heavy metals, heat shock, yeast-hypha switch, oxidative stress (via Cap1), or macrophage interaction; stationary phase enriched protein; Spider biofilm induced	1.96015	1.03149e-13		C3_00050C	orf19.5468		ORF|Uncharacterized	Predicted ORF from Assembly 19; removed from Assembly 20; restored based on transcription data; almost identical to orf19.6113, orf19.4055, orf19.5370	1.42376	0.0164992
C4_00130W	orf19.5636	RBT5	ORF|Verified	GPI-linked cell wall protein; hemoglobin utilization; Rfg1, Rim101, Tbf1, Fe regulated; Sfu1, Hog1, Tup1, serum, alkaline pH, antifungal drugs, geldamycin repressed; Hap43 induced; required for RPMI biofilms; Spider biofilm induced	2.22562	1.18532e-41		CR_06660W	orf19.700	SEO1	ORF|Uncharacterized	Protein with similarity to permeases; Sfu1-repressed; flucytosine induced; induced by Mnl1 under weak acid stress; flow model biofilm repressed	1.93167	4.90128e-18		C1_07160C	orf19.4450.1		ORF|Uncharacterized	Protein conserved among the CTG-clade; 2 adjacent upstream SRE-1 elements; highly up-regulated in cecum-grown cells in a Cph2-dependent manner; Hap43-repressed; rat catheter, Spider and flow model biofilm induced	1.39901	0.000956275
C5_02690W	orf19.4287		ORF|Uncharacterized	Putative oxidoreductase; Hap43-repressed gene; clade-associated gene expression	2.22373	9.28407e-47		C2_09280C	orf19.4090		ORF|Uncharacterized	Predicted membrane transporter, member of the fucose:proton symporter (FHS) family, major facilitator superfamily (MFS)	1.89454	3.48099e-16		C1_01220C	orf19.3310		ORF|Uncharacterized	Protein of unknown function; Hap43-repressed; rat catheter and Spider biofilm induced	1.39263	0.000534674
C6_01450C	orf19.3439		ORF|Uncharacterized	Protein of unknown function; Cyr1-repressed; rat catheter and Spider biofilm induced	2.21657	1.15504e-54		C1_01740W	orf19.4551	CTN1	ORF|Verified	Carnitine acetyl transferase; required for growth on nonfermentable carbon sources, not for hyphal growth or virulence in mice; induced in macrophage; macrophage/pseudohyphal-repressed after 16 hr; rat catheter, Spider biofilm induced	1.86578	7.68751e-09		C2_00550W	orf19.2072		ORF|Uncharacterized	Ortholog(s) have (R)-carnitine transmembrane transporter activity, choline transmembrane transporter activity, ethanolamine transmembrane transporter activity	1.37812	0.329406
C1_13440C	orf19.4972	OFI1	ORF|Verified	Putative transcription factor with zinc finger DNA-binding motif, involved in regulation of white-opaque switching and filamentous growth	2.16524	9.13855e-11		C1_01220C	orf19.3310		ORF|Uncharacterized	Protein of unknown function; Hap43-repressed; rat catheter and Spider biofilm induced	1.86335	9.40094e-07		CR_06650C	orf19.699		ORF|Uncharacterized	Protein of unknown function; flow model, rat catheter, Spider biofilm induced	1.36573	0.200949
C1_01220C	orf19.3310		ORF|Uncharacterized	Protein of unknown function; Hap43-repressed; rat catheter and Spider biofilm induced	2.16383	1.23127e-07		C3_01460C	orf19.1704	FOX3	ORF|Uncharacterized	Putative peroxisomal 3-oxoacyl CoA thiolase; transcript regulated by white-opaque switch; Spider biofilm induced	1.8492	1.11821e-27		CR_08250C	orf19.6387	HSP104	ORF|Verified	Heat-shock protein; roles in biofilm and virulence; complements chaperone, prion activity in S. cerevisiae; guanidine-insensitive; heat shock/stress induced; repressed in farnesol-treated biofilm; sumoylation target; Spider biofilm induced	1.36478	4.64397e-21
CR_08690C	orf19.6445	ECI1	ORF|Verified	Protein similar to S. cerevisiae Eci1p, which is involved in fatty acid oxidation; transposon mutation affects filamentous growth; expression is regulated upon white-opaque switching	2.15728	5.72189e-64		C7_01170C	orf19.6899		ORF|Verified	Putative oxidoreductase; mutation confers hypersensitivity to toxic ergosterol analog; rat catheter and Spider biofilm induced	1.83708	1.44112e-26		C2_08290C	orf19.1354	UCF1	ORF|Uncharacterized	Upregulated by cAMP in filamentous growth; induced in high iron, decreased upon yeast-hypha switch; downregulation correlates with clinical fluconazole resistance; Ras1-regulated; Hap43-repressed; flow model biofilm induced	1.35263	0.125709
CR_02750C	orf19.2833	PGA34	ORF|Uncharacterized	Putative GPI-anchored protein; transcript repressed by alpha pheromone in SpiderM medium; induced in oralpharyngeal candidasis; flow model biofilm induced; Spider biofilm induced	2.15662	4.07563e-36		C2_03290W	orf19.899		ORF|Uncharacterized	Ortholog of C. dubliniensis CD36 : Cd36_18040, C. parapsilosis CDC317 : CPAR2_211790, Candida tenuis NRRL Y-1498 : CANTEDRAFT_109928 and Debaryomyces hansenii CBS767 : DEHA2E21010g	1.82992	2.03914e-45		C2_08820C	orf19.3589	SPO11	ORF|Verified	DNA endonuclease; required for genetic recombination between homologous chromosomes during the parasexual cycle; produced in mitotically dividing cells; similar to S. cerevisiae Spo11 which functions in recombination during meiosis	1.34605	0.0166836
C4_03430W	orf19.3369	MOH1	ORF|Uncharacterized	Ortholog of S. cerevisiae Moh1, essential for staionary phase growth; induced by alpha pheromone in SpiderM medium and by Mnl1 under weak acid stress; possibly essential (UAU1 method); flow model biofilm induced; Spider biofilm induced	2.13396	1.9131e-13		C1_10240C	orf19.4894		ORF|Uncharacterized	Protein with similarity to S. cerevisiae Yer010cp, a protein of unknown function belonging to the prokaryotic RraA family; repressed by benomyl; Hap43-induced; Spider biofilm induced	1.80976	2.31479e-68		C2_10070W	orf19.1774		ORF|Uncharacterized	Predicted dehydrogenase; transcript upregulated in an RHE model of oral candidiasis; virulence-group-correlated expression; Spider biofilm repressed	1.34556	0.0396144
C1_10240C	orf19.4894		ORF|Uncharacterized	Protein with similarity to S. cerevisiae Yer010cp, a protein of unknown function belonging to the prokaryotic RraA family; repressed by benomyl; Hap43-induced; Spider biofilm induced	2.1205	5.89024e-64		C3_05050W	orf19.5975	TRY4	ORF|Verified	C2H2 transcription factor; fluconazole-repressed; induced in ssr1 mutant; required for yeast cell adherence to silicone substrate; Spider biofilm induced	1.80322	1.52912e-30		C2_01380W	orf19.1442	PLB4.5	ORF|Verified	Phospholipase B; Hog1-induced; regulated by Ssn6; putative GPI-anchor; repressed during cell wall regeneration; clade-associated gene expression; Hap43-induced; rat catheter and Spider biofilm repressed	1.33717	2.60546e-17
CR_07140C	orf19.11		ORF|Uncharacterized	Protein of unknown function; transcript regulated by Mig1 and Tup1; rat catheter biofilm induced	2.12019	0.0170885		CR_05170C	orf19.638	FDH1	ORF|Verified	Formate dehydrogenase; oxidizes formate to CO2; Mig1 regulated; induced by macrophages; fluconazole-repressed; repressed by Efg1 in yeast, not hyphal conditions; stationary phase enriched; rat catheter and Spider biofilm induced	1.79468	5.5216e-05		C4_01300W	orf19.4657		ORF|Uncharacterized	Ortholog(s) have phosphoprotein phosphatase activity and role in negative regulation of phospholipid biosynthetic process, nuclear envelope organization, positive regulation of phosphatidate phosphatase activity, protein dephosphorylation	1.32756	1.13172e-20
C6_04310W	orf19.1089	PEX11	ORF|Uncharacterized	Putative peroxisomal membrane protein; role in fatty acid oxidation; expression is Tac1-regulated; Hms1p-dependent induction by geldamycin; Spider biofilm induced	2.11614	1.40605e-29		C7_00280W	orf19.7094	HGT12	ORF|Verified	Glucose, fructose, mannose transporter; major facilitator superfamily; role in macrophage-induced hyphal growth; detected at germ tube plasma membrane by mass spectrometry; Snf3p-induced; 12 probable transmembrane segments	1.78339	1.92434e-11		C3_05640W	orf19.6999		ORF|Uncharacterized	Predicted oxidoreductase; rat catheter biofilm repressed	1.31765	0.180272
C1_05080W	orf19.4063	GPT1	ORF|Verified	GABA/polyamine transporter; 9 to 11 membrane spanning segments; complements GABA uptake defect of an S. cerevisiae uga4 put4 gap1 triple mutant; complements growth of an S. cerevisiae spe1 mutant under polyamine limitation	2.11255	0.0218193		C1_06570W	orf19.6254	ANT1	ORF|Uncharacterized	Peroxisomal adenine nucleotide transporter; role in beta-oxidation of medium-chain fatty acid and peroxisome proliferation; rat catheter biofilm induced	1.78199	4.94489e-68		C3_05580C	orf19.6993	GAP2	ORF|Verified	General broad specificity amino acid permease; ketoconazole, flucytosine repressed; Ssy1-dependent histidine induction; regulated by Nrg1, Tup1; colony morphology-related gene regulation by Ssn6; Spider and flow model biofilm induced	1.31443	6.25821e-25
C2_04000C	orf19.823		ORF|Uncharacterized	Protein of unknown function; Spider biofilm induced	2.09329	0.00439481		C1_09060C	orf19.4763		ORF|Uncharacterized	Protein of unknown function; possibly membrane bound; mutants are viable; rat catheter biofilm repressed	1.77429	4.56287e-30		C3_05980C	orf19.7379	FAA2	ORF|Uncharacterized	Putative acyl CoA synthetase; expression regulated upon white-opaque switch; rat catheter biofilm induced; Spider biofilm induced	1.3093	9.06267e-15
C2_04110W	orf19.810		ORF|Uncharacterized	Ortholog(s) have DNA helicase activity, role in DNA unwinding involved in DNA replication, reciprocal meiotic recombination, synapsis and nucleus localization	2.06651	2.5042e-54		C1_05080W	orf19.4063	GPT1	ORF|Verified	GABA/polyamine transporter; 9 to 11 membrane spanning segments; complements GABA uptake defect of an S. cerevisiae uga4 put4 gap1 triple mutant; complements growth of an S. cerevisiae spe1 mutant under polyamine limitation	1.76575	0.00241448		C1_12020W	orf19.5264		ORF|Dubious	Dubious open reading frame	1.29585	0.330924
C1_14190C	orf19.7227		ORF|Verified	Protein phosphatase inhibitor; Hap43-repressed; homozygous Tn insertion decreases colony wrinkling but does not block hyphal growth in liquid media; mutation confers hypersensitivity to toxic ergosterol analog; Spider biofilm induced	2.06606	5.37363e-11		C2_02060C	orf19.1523	FMO1	ORF|Verified	Putative oxidoreductase; mutation confers hypersensitivity to toxic ergosterol analog, and to amphotericin B	1.74407	7.25963e-13		CR_03260W	orf19.2397.3		ORF|Verified	Putative aminotransferase; Hap43-repressed; homozygous Tn insertion decreases colony wrinkling in filament-inducing conditions, does not block true hypha formation in liquid media; rat catheter and Spider biofilm induced	1.29317	2.54995e-07
C2_05950C	orf19.5215	TES15	ORF|Uncharacterized	Putative acyl-CoA thioesterase; Hap43-repressed; Spider biofilm induced	2.06226	3.81067e-42		C4_03620C	orf19.1313	CDR3	ORF|Verified	Transporter of the Pdr/Cdr family of the ATP-binding cassette superfamily; transports phospholipids out-to-in; expressed in opaque-phase cells; induced by macrophage interaction; fluconazole-repressed; Spider biofilm induced	1.74255	2.04969e-36		C2_01270W	orf19.1996	CHA1	ORF|Verified	Similar to catabolic ser/thr dehydratases; repressed by Rim101; induced in low iron; regulated on white-opaque switch; filament induced; Tn mutation affects filamentation; flow model biofilm induced; Spider biofilm repressed	1.29225	1.94668e-35
C2_08330W	orf19.1350		ORF|Uncharacterized	Protein with a thioredoxin domain; predicted role in cell redox homeostasis; rat catheter and Spider biofilm induced	2.06018	5.82057e-37		C4_03670W	orf19.1311	SPO75	ORF|Uncharacterized	Ortholog(s) have role in ascospore wall assembly	1.735	0.000447047		C2_05250C	orf19.3554	AAT1	ORF|Uncharacterized	Aspartate aminotransferase; soluble protein in hyphae; macrophage-induced protein; alkaline upregulated; amphotericin B repressed; gene used for strain identification by multilocus sequence typing; farnesol-, Hap43p-induced; GlcNAc-induced	1.29013	1.01561e-47
C2_02390W	orf19.1562		ORF|Uncharacterized	Protein of unknown function; flow model biofilm induced; Spider biofilm induced; repressed by alpha pheromone in SpiderM medium	2.04956	3.91691e-35		C3_07640C	orf19.6724	FUM12	ORF|Uncharacterized	Putative fumarate hydratase; enzyme of citric acid cycle; fluconazole, Efg1 repressed; induced in high iron; protein present in exponential and stationary growth phase	1.73301	1.14542e-54		CR_08380C	orf19.6405		ORF|Uncharacterized	Protein of unknown function; decreased transcription is observed in an azole-resistant strain that overexpresses MDR1	1.28242	0.441974
C2_04010C	orf19.822	HSP21	ORF|Verified	Small heat shock protein; role in stress response and virulence; fluconazole-downregulated; induced in cyr1 or ras1 mutant; stationary phase enriched protein; detected in some, not all, biofilm extracts; Spider biofilm induced	2.04829	0.00415035		C3_01960C	orf19.1652	POX1-3	ORF|Uncharacterized	Predicted acyl-CoA oxidase; farnesol regulated; stationary phase enriched protein; Spider biofilm induced	1.72143	5.68423e-26		C1_05440C	orf19.419		ORF|Uncharacterized	Protein of unknown function; flow model biofilm induced; Spider biofilm induced	1.27746	0.000732276
C6_04620C	orf19.2160	NAG4	ORF|Verified	Putative transporter; fungal-specific; similar to Nag3p and to S. cerevisiae Ypr156Cp and Ygr138Cp; required for wild-type mouse virulence and wild-type cycloheximide resistance; gene cluster encodes enzymes of GlcNAc catabolism	2.04519	0.00136639		C5_02220C	orf19.4229		ORF|Uncharacterized	Putative polyphosphate phosphatase; role in hydrolysis of diphosphorylated inositol polyphosphates and diadenosine polyphosphates; Spider biofilm induced	1.71117	9.3743e-72		CR_03250C	orf19.2398		ORF|Uncharacterized	Protein of unknown function; Hap43-repressed; transcript increased in azole-resistant strain overexpressing CDR1 and CDR2; possibly regulated by Tac1; induced by Mnl1 in weak acid stress; flow model biofilm induced; Spider biofilm induced	1.27369	3.28882e-12
C4_00080C	orf19.376		ORF|Uncharacterized	Protein of unknown function; Hap43-repressed; Spider biofilm induced	2.04359	6.15477e-21		C3_07340W	orf19.6757	GCY1	ORF|Verified	Aldo/keto reductase; mutation confers hypersensitivity to toxic ergosterol analog; farnesol-repressed; stationary phase enriched protein; flow model biofilm induced; Spider biofilm repressed	1.70715	3.26159e-15		C6_03470W	orf19.5711		ORF|Uncharacterized	Putative phosphatidylinositol transfer protein; possibly an essential gene, disruptants not obtained by UAU1 method	1.27335	3.07234e-24
C7_02270W	orf19.6486	LDG3	ORF|Uncharacterized	Putative LDG family protein; F-12/CO2 early biofilm induced	2.04009	0.0382221		C5_02690W	orf19.4287		ORF|Uncharacterized	Putative oxidoreductase; Hap43-repressed gene; clade-associated gene expression	1.68209	2.00073e-29		C4_07040W	orf19.3105		ORF|Verified	Putative cytochrome P450 protein; possibly an essential gene, disruptants not obtained by UAU1 method	1.27126	0.116722
C3_00210C	orf19.5449		ORF|Uncharacterized	Predicted integral membrane protein; Spider biofilm induced	2.03505	2.89998e-66		C5_01300C	orf19.1939		ORF|Uncharacterized	Ortholog(s) have mRNA 3'-UTR binding activity, role in regulation of mRNA stability, regulation of phosphate metabolic process and cytoplasm localization	1.68034	1.69797e-05		C2_08300C	orf19.1353		ORF|Dubious	Protein of unknown function; repressed by yeast-hypha switch; Ras1-regulated; oral infection induced; mutants defective in damage to oral epithelium; flow model biofilm induced; Spider biofilm induced	1.26863	0.162468
C7_02920W	orf19.5169		ORF|Uncharacterized	Has domain(s) with predicted amidase activity, carbon-nitrogen ligase activity, with glutamine as amido-N-donor activity	2.02984	5.62282e-12		C1_04750W	orf19.769	IFE1	ORF|Uncharacterized	Putative medium-chain alcohol dehydrogenase; rat catheter and Spider biofilm repressed	1.66496	7.98091e-07		C1_12850W	orf19.4914.1	BLP1	ORF|Uncharacterized	Protein of unknown function, serum-induced	1.26533	0.0593282
CR_03260W	orf19.2397.3		ORF|Verified	Putative aminotransferase; Hap43-repressed; homozygous Tn insertion decreases colony wrinkling in filament-inducing conditions, does not block true hypha formation in liquid media; rat catheter and Spider biofilm induced	1.99722	6.54279e-15		C2_02970C	orf19.5806	ALD5	ORF|Uncharacterized	NAD-aldehyde dehydrogenase; decreased expression in fluconazole-resistant isolate, or in hyphae; biofilm induced; fluconazole-downregulated; protein abundance is affected by URA3 expression in the CAI-4 strain; stationary phase enriched	1.66471	4.247e-45		C3_05750C	orf19.7356		ORF|Uncharacterized	Ortholog of C. parapsilosis CDC317 : CPAR2_807080, C. dubliniensis CD36 : Cd36_85690, Candida orthopsilosis Co 90-125 : CORT_0C02090 and Candida albicans WO-1 : CAWG_02885	1.26514	1.04532e-08
C1_02530C	orf19.2942	DIP5	ORF|Verified	Dicarboxylic amino acid permease; mutation confers hypersensitivity to toxic ergosterol analog; induced upon phagocytosis by macrophage; Gcn4-regulated; upregulated by Rim101 at pH 8; rat catheter and Spider biofilm induced	1.99653	7.81328e-116		C3_04020C	orf19.2808	ZCF16	ORF|Verified	Predicted Zn(II)2Cys6 transcription factor; mutants are viable; rat catheter biofilm induced	1.66323	1.58534e-55		C5_04010C	orf19.3210		ORF|Uncharacterized	Predicted protein of unknown function; Plc1-regulated	1.25738	0.0418975
C2_06070W	orf19.4114	FAA2-1	ORF|Uncharacterized	Predicted long chain fatty acid CoA ligase; upregulated upon phagocytosis; induced by nitric oxide independent of Yhb1	1.98829	2.58892e-56		C2_05440W	orf19.3573	PEX6	ORF|Uncharacterized	Ortholog(s) have ATPase activity, protein heterodimerization activity, role in fatty acid metabolic process, protein import into peroxisome matrix, receptor recycling, replicative cell aging and cytosol, peroxisome localization	1.65764	1.49633e-84		C1_13460W	orf19.4976		ORF|Dubious	Ortholog of Candida albicans WO-1 : CAWG_00105	1.25631	0.419506
C3_06730W	orf19.6830		ORF|Uncharacterized	Putative enoyl-CoA hydratase; Spider biofilm induced	1.98038	4.09472e-41		C1_03320C	orf19.3029	EHD3	ORF|Verified	Predicted 3-hydroxyisobutyryl-CoA hydrolase; mitochondrially localized; Spider biofilm induced	1.65609	3.64679e-69		C1_08070W	orf19.5079	CDR4	ORF|Verified	Putative ABC transporter superfamily; fluconazole, Sfu1, Hog1, core stress response induced; caspofungin repressed; fluconazole resistance not affected by mutation or correlated with expression; rat catheter and flow model biofilm induced	1.2537	0.00587342
CR_08990C	orf19.7296	SLP3	ORF|Verified	Plasma membrane protein implicated in stress response; similar to stomatin mechanoreception proteins; overexpression induces apoptotic-like cell death; absent from hyphal cells; induced by Rgt1; rat catheter and Spider biofilm induced	1.97828	6.08554e-30		C4_02500C	orf19.2752	ADR1	ORF|Verified	C2H2 transcription factor; ortholog of S. cerevisiae Adr1 but mutant phenotype suggests a different set of target genes; transposon mutation affects filamentous growth; Spider biofilm induced	1.64799	1.01326e-90		C1_09690W	orf19.4833	MLS1	ORF|Verified	Malate synthase; glyoxylate cycle enzyme; no mammalian homolog; regulated upon white-opaque switch; phagocytosis, strong oxidative stress induced; stationary phase enriched; flow model biofilm repressed; rat catheter, Spider biofilm induced	1.25357	9.04621e-32
CR_02240C	orf19.3746	OPT2	ORF|Verified	Oligopeptide transporter; induced upon phagocytosis by macrophage; macrophage/pseudohyphal-repressed after 16h; fluconazole-induced; virulence-group-correlated expression; Hap43-repressed	1.96915	2.34105e-11		CR_02400W	orf19.3727	PHO112	ORF|Verified	Phytase, implicated in hyphal morphogenesis and virulence; associated with cell surface; Rim101-repressed; DTT-extractable; N-glycosylated; Hap43-induced	1.64317	0.00498643		CR_02490W	orf19.176	OPT4	ORF|Verified	Oligopeptide transporter; detected at germ tube plasma membrane; transcript inducede during phagocytosis by macrophages; fungal-specific; Hap43-repressed; merged with orf19.2292 in Assembly 20; rat catheter and Spider biofilm induced	1.25039	0.000524343
C1_10050W	orf19.4872		ORF|Uncharacterized	Protein of unknown function; induced by Mnl1 under weak acid stress; Hap43-induced; mutant is viable	1.96631	0.0152903		C3_00810C	orf19.1288	FOX2	ORF|Verified	3-hydroxyacyl-CoA epimerase; fatty acid beta-oxidation; induced by phagocytosis; regulated by Mig1, by white-opaque switch, by DNA methylation; transcriptional activation by oleate requires Ctf1; rat catheter and Spider biofilm induced	1.6417	3.27232e-14		C1_08350C	orf19.5114.1		ORF|Uncharacterized	Ortholog of C. dubliniensis CD36 : Cd36_02630, C. parapsilosis CDC317 : CPAR2_206910, Candida tenuis NRRL Y-1498 : cten_CGOB_00051 and Pichia stipitis Pignal : psti_CGOB_00173	1.23699	0.000202772
CR_07620W	orf19.6287	AAT21	ORF|Uncharacterized	Putative aspartate aminotransferase; stationary phase enriched protein; Gcn4-regulated; Spider biofilm induced	1.95861	3.28903e-100		CR_07820W	orf19.3711		ORF|Uncharacterized	Protein with monooxygenase domains; flow model biofilm induced	1.63053	4.83281e-05		C6_03240W	orf19.5611		ORF|Uncharacterized	Predicted 3-methylbutanol:NAD(P) oxidoreductase and methylglyoxal reductase (NADPH-dependent); role in ergosterol metabolic process; early stage flow model biofilm induced; Spider biofilm induced	1.22966	1.72571e-30
CR_06510W	orf19.715		ORF|Uncharacterized	Protein of unknown function; Hap43-induced; rat catheter and Spider biofilm induced	1.93893	8.51444e-30		C1_05950C	orf19.2452		ORF|Uncharacterized	Protein of unknown function; induced in high iron; repressed in core caspofungin response; ketoconazole-repressed; colony morphology-related gene regulation by Ssn6; possibly subject to Kex2 processing	1.6116	7.67768e-31		C6_02620C	orf19.5532		ORF|Uncharacterized	Protein of unknown function; Spider biofilm induced	1.22932	0.269891
CR_01630C	orf19.2552		ORF|Uncharacterized	Protein similar to S. cerevisiae Pmr1p; amphotericin B induced; previously merged with orf19.2553; unmerged from orf19.2553 in a revision of Assembly 21	1.9315	0.000334691		C4_04140W	orf19.5295		ORF|Uncharacterized	Protein with a predicted endonuclease/exonuclease/phosphatase family domain and a carbon catabolite repressor protein 4 domain; induced by alpha pheromone in SpiderM medium	1.60094	1.09946e-24		C1_01780C	orf19.4546	HOL4	ORF|Uncharacterized	Putative ion transporter; alkaline induced by Rim101; Plc1-regulated; caspofungin repressed; rat catheter and Spider biofilm induced	1.22221	1.57418e-15
C1_08370W	orf19.5118	SDS24	ORF|Uncharacterized	Protein similar to S. cerevisiae Sds24 involved in cell separation during budding; transcript regulated by Mig1 and Tup1; fluconazole-induced; flow model biofilm induced	1.9248	3.32801e-53		C2_02980C	orf19.5805	DLD1	ORF|Uncharacterized	Putative D-lactate dehydrogenase; white cell-specific trancript; colony morphology-related gene regulation by Ssn6; Hap43-repressed; rat catheter biofilm induced; Spider biofilm repressed	1.59705	2.19953e-16		C2_02750C	orf19.5831		ORF|Uncharacterized	Ortholog of C. parapsilosis CDC317 : CPAR2_212260, C. dubliniensis CD36 : Cd36_17620, Candida orthopsilosis Co 90-125 : CORT_0A11590 and Candida tropicalis MYA-3404 : CTRG_01348	1.22172	0.00806297
CR_08880C	orf19.7283		ORF|Uncharacterized	Protein of unknown function; rat catheter and Spider biofilm induced	1.91799	0.000522809		C2_10350C	orf19.1743	ACS1	ORF|Uncharacterized	Acetyl-CoA synthetase; induced by human neutrophils; fluconazole-repressed; regulated by Nrg1/Mig1; colony morphology-related gene regulation by Ssn6; only in stationary phase cultures; rat catheter biofilm repressed, Spider biofilm induced	1.59597	1.31074e-62		C2_02530W	orf19.1577		ORF|Uncharacterized	Has domain(s) with predicted DNA binding transcription factor activity, sequence-specific DNA binding, zinc ion binding activity and role in regulation of transcription, DNA-templated	1.22074	0.414837
CR_06030C	orf19.3852		ORF|Uncharacterized	Has domain(s) with predicted carbohydrate binding, catalytic activity and role in carbohydrate metabolic process	1.89638	1.22833e-05		C2_06070W	orf19.4114	FAA2-1	ORF|Uncharacterized	Predicted long chain fatty acid CoA ligase; upregulated upon phagocytosis; induced by nitric oxide independent of Yhb1	1.59169	7.15757e-45		C1_08400C	orf19.385	GCV2	ORF|Uncharacterized	Glycine decarboxylase P subunit; protein of glycine catabolism; repressed by Efg1; Hog1-induced; induced by Rim101 at acid pH; transcript induced in elevated CO2; stationary phase enriched protein	1.20391	7.59466e-50
C5_04130C	orf19.3895	CHT2	ORF|Verified	GPI-linked chitinase; required for normal filamentous growth; repressed in core caspofungin response; fluconazole, Cyr1, Efg1, pH-regulated; mRNA binds She3 and is localized to yeast-form buds and hyphal tips; Spider biofilm repressed	1.8786	5.22072e-60		C1_12140W	orf19.5250		ORF|Uncharacterized	Has domain(s) with predicted cofactor binding activity	1.58669	4.436e-44		C4_01170C	orf19.4673	BMT9	ORF|Uncharacterized	Beta-mannosyltransferase, 9-gene family that includes characterized genes BMT1, BMT2, BMT3, and BMT4 with roles in beta-1,2-mannosylation of cell wall phosphopeptidomannan; regulated by Sef1, Sfu1, Hap43; rat catheter biofilm repressed	1.20055	0.00269504
C3_02750W	orf19.265		ORF|Uncharacterized	Protein with a ribonuclease III domain; flow model biofilm induced; Spider biofilm induced	1.86954	0.00215786		CR_00150C	orf19.7520	POT1	ORF|Uncharacterized	Putative peroxisomal 3-oxoacyl CoA thiolase; transcript regulated by Nrg1 and Mig1; farnesol regulated; Hap43-repressed	1.57965	9.14467e-25		C1_13470W	orf19.4979	KNS1	ORF|Uncharacterized	Protein kinase involved in negative regulation of PolIII transcription; effector kinase of the TOR signaling pathway, phosphorylates Rpc53p to regulate ribosome and tRNA biosynthesis; Spider and flow model biofilm induced	1.19327	5.66548e-07
C1_09440W	orf19.4807		ORF|Uncharacterized	Ortholog(s) have inorganic diphosphatase activity, role in aerobic respiration and mitochondrion localization	1.82555	1.02472e-41		C4_05770C	orf19.1263	CFL1	ORF|Verified	Protein similar to ferric reductase Fre10p; possible functional homolog of S. cerevisiae Fre1p (reports differ); transcription is negatively regulated by Sfu1p, copper, amphotericin B, caspofungin; induced by ciclopirox olamine	1.57383	9.91936e-26		C1_05960W	orf19.2451	PGA45	ORF|Verified	Putative GPI-anchored cell wall protein; repressed in core caspofungin response; Hog1-induced; regulated by Ssn6; Mob2-dependent hyphal regulation; flow model biofilm induced	1.18787	0.00507617
CR_05480W	orf19.3518		ORF|Uncharacterized	Ortholog(s) have dicarboxylic acid transmembrane transporter activity, role in mitochondrial transport and mitochondrial inner membrane localization	1.82461	1.9245e-64		CR_02920C	orf19.2849	AQY1	ORF|Verified	Aquaporin water channel; osmotic shock resistance, WT freeze tolerance; virulent in mice; flucytosine repressed; flow model/RPMI/Spider/rat catheter biofilm induced; required for RPMI biofilm formation; Bcr1-induced in a/a RPMI biofilms	1.57348	1.93738e-06		CR_09780C	orf19.7550	IFA14	ORF|Uncharacterized	Putative LPF family protein; Plc1-regulated; induced by alpha pheromone in SpiderM medium	1.18581	0.00963432
CR_08920W	orf19.7288		ORF|Uncharacterized	Protein with predicted oxidoreductase and dehydrogenase domains; Hap43-repressed; Spider biofilm induced	1.82071	3.04346e-16		C1_13670W	orf19.5005	OSM2	ORF|Uncharacterized	Putative mitochondrial fumarate reductase; regulated by Ssn6p, Gcn2p, and Gcn4p; Hog1p-downregulated; stationary phase enriched protein; Hap43p-repressed gene	1.56501	4.69941e-09		C1_06350W	orf19.6276		ORF|Uncharacterized	Protein of unknown function; rat catheter biofilm repressed	1.18194	5.99565e-18
C4_03890W	orf19.5045	PTP2	ORF|Verified	Predicted protein tyrosine phosphatase; involved in regulation of MAP kinase Hog1 activity; induced by Mnl1 under weak acid stress; rat catheter and Spider biofilm induced	1.81865	4.21661e-22		C1_03460C	orf19.3048		ORF|Uncharacterized	Protein of unknown function; repressed by alpha pheromone in SpiderM medium	1.56409	1.27288e-21		C1_00880W	orf19.6017		ORF|Uncharacterized	Protein of unknown function; Spider biofilm induced	1.17504	2.55293e-17
C2_05180W	orf19.3548.1	WH11	ORF|Verified	White-phase yeast transcript; expression in opaques increases virulence/switching; mutant switches as WT; Hap43, hypoxia, ketoconazol induced; required for RPMI biofilm; Bcr1-induced in RPMI a/a biofilm; rat catheter, Spider biofilm induced	1.81367	1.50547e-06		C3_00750W	orf19.5380	LYS144	ORF|Verified	Zn(II)2Cys6 transcription factor; has similarity to S. cerevisiae Lys14, involved in the regulation of lysine biosynthesis genes	1.56354	4.46936e-69		C6_02950C	orf19.5573		ORF|Uncharacterized	Protein of unknown function; expression downregulated in an ssr1 null mutant	1.17342	0.14533
C5_02110W	orf19.4216		ORF|Verified	Putative heat shock protein; decreased expression in hyphae; transcription is increased in populations of cells exposed to fluconazole over multiple generations; overexpression increases resistance to farnesol and azoles	1.80872	4.16251e-09		C7_00290C	orf19.7093	HGT13	ORF|Uncharacterized	Predicted sugar transporter, involved in glycerol utilization; member of the major facilitator superfamily; 12 transmembrane; gene has intron; oxidative stress-induced via Cap1p; expressed in rich medium, 2% glucose	1.54661	3.95079e-29		C4_05580C	orf19.1239		ORF|Uncharacterized	Secreted protein; exogenously expressed protein is a substrate for Kex2 processing in vitro; fluconazole-regulated; Spider biofilm induced	1.1663	1.24876e-06
C1_01440C	orf19.3330.3	POX18	ORF|Uncharacterized	Similar to Pox18, a peroxisomal protein; induced during chlamydospore formation in C. albicans and C. dubliniensis; A21 sequence updated based on new sequence and analysis, the allelic orf19.10841 was reinstated; Spider biofilm induced	1.80624	9.87847e-05		C2_05070W	orf19.3538	FRE9	ORF|Uncharacterized	Ferric reductase; alkaline induced; ciclopirox olamine; Hap43-induced	1.54458	5.76387e-07		C2_02230C	orf19.1541		ORF|Uncharacterized	Protein with a globin-like domain; repressed by alpha pheromone in SpiderM medium; Spider biofilm induced	1.15848	1.70874e-06
C1_10450W	orf19.986	GLY1	ORF|Verified	L-threonine aldolase; complements glycine auxotrophy of S. cerevisiae shm1 shm2 gly1-1 triple mutant; macrophage/pseudohyphal-induced; the GLY1 locus has an RFLP and is triploid in strain SGY269; flow model biofilm induced	1.80167	1.93369e-86		C5_04490C	orf19.3934	CAR1	ORF|Verified	Arginase; arginine catabolism; transcript regulated by Nrg1, Mig1, Tup1; colony morphology-related regulation by Ssn6; alkaline induced; protein decreased in stationary phase; sumoylation target; flow model biofilm induced	1.51729	8.34719e-47		C7_03280C	orf19.5125		ORF|Uncharacterized	Protein of unknown function; induced by ketoconazole; Spider, F-12/CO2 and flow model biofilm induced	1.15272	1.36708e-16
C2_08390W	orf19.1433		ORF|Uncharacterized	Protein of unknown function; Hap43-repressed; colony morphology-related gene regulation by Ssn6; Spider biofilm induced	1.7942	1.48636e-36		C7_03280C	orf19.5125		ORF|Uncharacterized	Protein of unknown function; induced by ketoconazole; Spider, F-12/CO2 and flow model biofilm induced	1.51376	8.73069e-29		C7_01430C	orf19.6586		ORF|Verified	Protein of unknown function; transcript induced by benomyl or in azole-resistant strain overexpressing MDR1; Ssn6 colony morphology-related regulation; induced by NO; Hap43-repressed; rat catheter and flow model biofilm induced	1.14651	3.0549e-20
C7_03310W	orf19.1344		ORF|Uncharacterized	Protein of unknown function; fluconazole-induced; Spider biofilm induced	1.78107	1.31362e-09		CR_08860W	orf19.7281	PDK2	ORF|Verified	Putative pyruvate dehydrogenase kinase; mutation confers hypersensitivity to amphotericin B	1.51275	5.42308e-111		C6_01070C	orf19.113	CIP1	ORF|Verified	Possible oxidoreductase; transcript induced by cadmium but not other heavy metals, heat shock, yeast-hypha switch, oxidative stress (via Cap1), or macrophage interaction; stationary phase enriched protein; Spider biofilm induced	1.14592	3.6957e-05
C4_02220C	orf19.4568	ZCF25	ORF|Uncharacterized	Putative Zn(II)2Cys6 transcription factor	1.76503	2.17706e-15		C4_02110W	orf19.4580		ORF|Uncharacterized	Protein of unknown function; Hap43-repressed gene	1.51158	8.50496e-46		C1_01710W	orf19.3360		ORF|Uncharacterized	Protein of unknown function; flow model biofilm induced; Spider biofilm induced	1.14552	9.00289e-20
C3_05980C	orf19.7379	FAA2	ORF|Uncharacterized	Putative acyl CoA synthetase; expression regulated upon white-opaque switch; rat catheter biofilm induced; Spider biofilm induced	1.7622	1.38358e-24		C3_00400C	orf19.5426		ORF|Uncharacterized	Putative patatin-like phospholipase; macrophage-regulated gene; fungal-specific (no human or murine homolog)	1.50987	1.25843e-29		CR_00530W	orf19.7482		ORF|Uncharacterized	Ortholog of C. parapsilosis CDC317 : CPAR2_803740, C. dubliniensis CD36 : Cd36_25640, Lodderomyces elongisporus NRLL YB-4239 : LELG_00467 and Candida orthopsilosis Co 90-125 : CORT_0A03760	1.1425	0.440192
C3_02790W	orf19.270		ORF|Uncharacterized	Ortholog of C. parapsilosis CDC317 : CPAR2_102150, C. dubliniensis CD36 : Cd36_82780, Pichia stipitis Pignal : psti_CGOB_00155 and Candida orthopsilosis Co 90-125 : CORT_0B03450	1.76029	1.38442e-24		C3_04630W	orf19.5921		ORF|Uncharacterized	Ortholog(s) have glyoxysome localization	1.50953	2.1333e-59		C3_03490W	orf19.347	RSN1	ORF|Uncharacterized	Protein of unknown function; flow model biofilm induced; Spider biofilm induced; induced during the mating process; Hap43-repressed	1.13212	8.7973e-09
C4_00150C	orf19.5640	PEX5	ORF|Verified	Pex5p family protein; required for PTS1-mediated peroxisomal protein import, fatty acid beta-oxidation; similar to S. cerevisiae Pas10p peroxisomal targeting receptor; macrophage/pseudohyphal-repressed; Hap43p-repressed	1.75657	9.32283e-71		C2_07580W	orf19.1867		ORF|Uncharacterized	Putative malate permease; induced during macrophage infection; regulated by Gcn2 and Gcn4; putative peroxisome targeting signal; Hap43-repressed; Spider biofilm induced	1.49447	1.40357e-09		C4_05440C	orf19.1800		ORF|Uncharacterized	Protein of unknown function; Spider biofilm induced	1.12772	1.41734e-07
C7_02240W	orf19.6489	FMP45	ORF|Verified	Predicted membrane protein induced during mating; mutation confers hypersensitivity to toxic ergosterol analog, to amphotericin B; alkaline repressed; repressed by alpha pheromone in SpiderM medium; rat catheter, Spider biofilm induced	1.75564	1.46283e-07		C3_07600W	orf19.6730		ORF|Uncharacterized	Ortholog(s) have nucleolus localization	1.49381	3.69713e-27		C2_07900W	orf19.2192	GDH2	ORF|Uncharacterized	Putative NAD-specific glutamate dehydrogenase; fungal-specific; transcript regulated by Nrg1, Mig1, Tup1, and Gcn4; stationary phase enriched protein; flow model biofilm induced; Spider biofilm induced	1.12712	2.10113e-37
C4_03620C	orf19.1313	CDR3	ORF|Verified	Transporter of the Pdr/Cdr family of the ATP-binding cassette superfamily; transports phospholipids out-to-in; expressed in opaque-phase cells; induced by macrophage interaction; fluconazole-repressed; Spider biofilm induced	1.7523	6.40336e-33		C3_05360C	orf19.6973		ORF|Uncharacterized	ATP-dependent LON protease family member; Hap43-repressed gene; regulated by Gcn2 and Gcn4; Spider biofilm induced	1.49135	1.16552e-36		C7_02920W	orf19.5169		ORF|Uncharacterized	Has domain(s) with predicted amidase activity, carbon-nitrogen ligase activity, with glutamine as amido-N-donor activity	1.1237	8.93794e-05
C2_04940C	orf19.3526	ITR1	ORF|Verified	MFS inositol transporter; uptake of exogenous inositol; 12 transmembrane motifs; expressed in rich medium; fluconazole, caspofungin repressed; possibly essential (UAU1 method); flow model, rat catheter and Spider biofilm induced	1.75206	8.21107e-18		C2_03120W	orf19.5784	AMO1	ORF|Uncharacterized	Putative peroxisomal copper amine oxidase	1.48325	1.29058e-16		CR_07540C	orf19.2624		ORF|Uncharacterized	Protein of unknown function; downregulated by fluphenazine treatment or in an azole-resistant strain that overexpresses CDR1 and CDR2	1.12138	0.477034
C7_01510W	orf19.6578		ORF|Uncharacterized	Predicted membrane transporter; vesicular neurotransmitter (VNT) family, major facilitator superfamily (MFS); repressed in core caspofungin response; induced in oralpharyngeal candidasis; Spider biofilm induced	1.74113	4.32013e-30		C2_10480W	orf19.5323	MDH1-3	ORF|Uncharacterized	Predicted malate dehydrogenase; farnesol regulated; protein present in exponential and stationary growth phase yeast; Hap43p-repressed gene	1.48131	1.55995e-98		CR_00040C	orf19.7539.1		ORF|Uncharacterized	Putative adhesin-like protein; transcription detected in high-resolution tiling array experiments	1.1195	2.21839e-12
C2_02580W	orf19.1584		ORF|Uncharacterized	Predicted MFS membrane transporter; monocarboxylate porter family member; colony morphology-related gene regulation by Ssn6; flow model biofilm induced; Spider biofilm induced	1.73767	9.01134e-37		C1_00190C	orf19.6084		ORF|Uncharacterized	Protein of unknown function; flow model biofilm induced; Spider biofilm induced	1.47883	1.23237e-12		C2_06600W	orf19.35		ORF|Uncharacterized	Predicted kinase; rat catheter, flow model, Spider biofilm induced	1.1194	4.22521e-13
C5_02080C	orf19.3160	HSP12	ORF|Verified	Heat-shock protein; induced by osmotic/oxidative/cadmium stress, fluphenazine treatment, low iron, CDR1 and CDR2 overexpression, or ssn6 or ssk1 null mutation; overexpression increases resistance to farnesol and azoles	1.73723	5.81304e-09		C4_02930W	orf19.2701		ORF|Uncharacterized	Protein of unknown function; Ras1 and Cyr1 repressed; rat catheter and Spider biofilm induced	1.47837	3.80403e-36		C1_10430W	orf19.984	PHO8	ORF|Uncharacterized	Putative repressible vacuolar alkaline phosphatase; Rim101-induced transcript; regulated by Tsa1, Tsa1B in minimal media at 37 deg; possibly adherence-induced	1.11767	0.00236562
C2_04480W	orf19.4504		ORF|Uncharacterized	Has domain(s) with predicted oxidoreductase activity, zinc ion binding activity and role in oxidation-reduction process	1.72785	2.80455e-25		CR_04870C	orf19.6306		ORF|Verified	Trimethylaminobutyraldehyde dehydrogenase, the third enzyme of the carnitine biosynthesis pathway	1.47464	1.80685e-23		C1_05950C	orf19.2452		ORF|Uncharacterized	Protein of unknown function; induced in high iron; repressed in core caspofungin response; ketoconazole-repressed; colony morphology-related gene regulation by Ssn6; possibly subject to Kex2 processing	1.11519	8.79663e-15
C1_13670W	orf19.5005	OSM2	ORF|Uncharacterized	Putative mitochondrial fumarate reductase; regulated by Ssn6p, Gcn2p, and Gcn4p; Hog1p-downregulated; stationary phase enriched protein; Hap43p-repressed gene	1.72691	1.4861e-10		C5_03710C	orf19.1124		ORF|Uncharacterized	Protein of unknown function; flow model biofilm induced; Spider biofilm induced	1.47362	7.01686e-23		C1_13080W	orf19.4934	OP4	ORF|Verified	Ala- Leu- and Ser-rich protein; secreted; N-terminal hydrophobic region; possible glycosylation; opaque-specific transcript; repressed by alpha pheromone in opaque MTLa homozygotes; fluconazole-induced; Spider biofilm induced	1.10852	0.000338752
C3_04020C	orf19.2808	ZCF16	ORF|Verified	Predicted Zn(II)2Cys6 transcription factor; mutants are viable; rat catheter biofilm induced	1.72126	2.88777e-47		CR_05210W	orf19.557		ORF|Uncharacterized	Protein of unknown function; Hap43-repressed; Spider biofilm repressed	1.46724	6.75548e-07		C4_03670W	orf19.1311	SPO75	ORF|Uncharacterized	Ortholog(s) have role in ascospore wall assembly	1.10055	0.0325603
C3_01130C	orf19.2515		ORF|Uncharacterized	ZZ-type zinc finger protein; rat catheter and Spider biofilm induced	1.71462	3.51141e-21		C3_04840C	orf19.5952		ORF|Uncharacterized	Protein of unknown function; induced by nitric oxide independent of Yhb1; Sef1, Sfu1, and Hap43-induced; rat catheter and Spider biofilm induced	1.46525	1.21593e-05		C2_06990W	orf19.2253		ORF|Uncharacterized	Protein of unknown function; expression regulated by white-opaque switch; repressed by alpha pheromone in SpiderM medium; Spider biofilm induced	1.0992	4.474e-05
CR_04900C	orf19.6302	PGA39	ORF|Uncharacterized	Putative GPI-anchored protein	1.71232	5.16317e-05		C1_01510W	orf19.3337		ORF|Uncharacterized	Protein of unknown function; merged with orf19.3338; rat catheter, flow and Spider model biofilm induced; promoter bound by Bcr1, Efg1, Ndt80, and Rob1; orf19.3338 Bcr1-repressed in RPMI a/a biofilms	1.46391	7.17006e-07		C7_03760W	orf19.5502		ORF|Uncharacterized	Ortholog of C. dubliniensis CD36 : Cd36_73420, Debaryomyces hansenii CBS767 : DEHA2A05456g, Pichia stipitis Pignal : PICST_30999 and Candida guilliermondii ATCC 6260 : PGUG_00155	1.09286	5.38363e-12
C4_03670W	orf19.1311	SPO75	ORF|Uncharacterized	Ortholog(s) have role in ascospore wall assembly	1.71171	0.0234086		C1_06160W	orf19.2429		ORF|Uncharacterized	Protein of unknown function; induced by alpha pheromone in SpiderM medium	1.45472	0.0437574		C6_04310W	orf19.1089	PEX11	ORF|Uncharacterized	Putative peroxisomal membrane protein; role in fatty acid oxidation; expression is Tac1-regulated; Hms1p-dependent induction by geldamycin; Spider biofilm induced	1.09005	8.10132e-11
CR_00610W	orf19.7472	IFF4	ORF|Verified	Adhesin-like cell surface protein; putative GPI-anchor; null mutant germ tubes show decreased adhesion to plastic substrate; mutants are viable; Hap43-repressed gene	1.7076	2.36462e-36		CR_03710C	orf19.4370		ORF|Uncharacterized	Protein of unknown function; induced by nitric oxide; oxidative stress-induced via Cap1; fungal-specific (no human or murine homolog)	1.42579	4.10376e-32		C6_00960W	orf19.97	CAN1	ORF|Verified	Basic amino acid permease; complements lysine transport mutation; 10 predicted transmembrane regions, 3 predicted N-glycosylation sites; phagocytosis by macrophages induces transcript; rat catheter, Spider and flow model biofilm induced	1.08737	2.05929e-18
C5_04490C	orf19.3934	CAR1	ORF|Verified	Arginase; arginine catabolism; transcript regulated by Nrg1, Mig1, Tup1; colony morphology-related regulation by Ssn6; alkaline induced; protein decreased in stationary phase; sumoylation target; flow model biofilm induced	1.69937	2.1248e-55		C7_00090C	orf19.7114	CSA1	ORF|Verified	Surface antigen on elongating hyphae and buds; strain variation in repeat number; ciclopirox, filament induced, alkaline induced by Rim101; Efg1-, Cph1, Hap43-regulated; required for WT RPMI biofilm formation; Bcr1-induced in a/a biofilms	1.41574	1.55243e-08		C1_13440C	orf19.4972	OFI1	ORF|Verified	Putative transcription factor with zinc finger DNA-binding motif, involved in regulation of white-opaque switching and filamentous growth	1.08607	0.000183293
C3_02810C	orf19.272	FAA21	ORF|Uncharacterized	Predicted acyl CoA synthetase; upregulated upon phagocytosis; transcript regulated by Nrg1 and Mig1	1.69649	4.36146e-30		C4_00160C	orf19.5641	CAR2	ORF|Verified	Ornithine aminotransferase; arginine metabolism; alkaline induced; mutant sensitivite to toxic ergosterol analog, to amphotericin B; exponential and stationary phase yeast; flow model biofilm induced; rat catheter, Spider biofilm repressed	1.41506	1.36908e-41		C2_09070C	orf19.4066		ORF|Uncharacterized	Putative glycerol-3-phosphate acyltransferase; Hog1-repressed	1.08166	6.62335e-41
C2_02060C	orf19.1523	FMO1	ORF|Verified	Putative oxidoreductase; mutation confers hypersensitivity to toxic ergosterol analog, and to amphotericin B	1.69491	4.23871e-08		C5_00430W	orf19.946	MET14	ORF|Uncharacterized	Putative adenylylsulfate kinase; predicted role in sulfur metabolism; possibly adherence-induced; protein present in exponential and stationary growth phase yeast; F-12/CO2 biofilm induced	1.41412	5.15368e-17		C1_10450W	orf19.986	GLY1	ORF|Verified	L-threonine aldolase; complements glycine auxotrophy of S. cerevisiae shm1 shm2 gly1-1 triple mutant; macrophage/pseudohyphal-induced; the GLY1 locus has an RFLP and is triploid in strain SGY269; flow model biofilm induced	1.06351	3.31595e-30
C1_13630W	orf19.5000	CYB2	ORF|Uncharacterized	Putative cytochrome b2 precursor; induced in high iron; alkaline repressed; colony morphology-related gene regulation by Ssn6; Hap43-repressed; pider biofilm induced	1.68928	1.21075e-08		C3_07300W	orf19.6766	NOP13	ORF|Uncharacterized	Ortholog of S. cerevisiae Nop13; a nucleolar protein found in preribosomal complexes; Hap43-induced gene; rat catheter biofilm induced	1.41405	5.68339e-19		C2_10240W	orf19.1756	GPD1	ORF|Verified	Glycerol-3-phosphate dehydrogenase; glycerol biosynthesis; regulated by Efg1; regulated by Tsa1, Tsa1B under H2O2 stress conditions; Sflow model and Spider biofilm induced	1.06081	2.34821e-37
C1_08330C	orf19.5113	ADH2	ORF|Verified	Alcohol dehydrogenase; soluble in hyphae; expression regulated by white-opaque switching; regulated by Ssn6; indued by Mnl1 in weak acid stress; protein enriched in stationary phase yeast cultures; Spider biofilm induced	1.68595	1.17675e-11		C4_04320W	orf19.1415	FRE10	ORF|Verified	Major cell-surface ferric reductase under low-iron conditions; 7 transmembrane regions and a secretion signal predicted; Tup1, Rim101, Ssn6, Hog1, caspofungin repressed; ciclopirox olamine induced; rat catheter biofilm induced	1.38207	5.10512e-06		C2_02390W	orf19.1562		ORF|Uncharacterized	Protein of unknown function; flow model biofilm induced; Spider biofilm induced; repressed by alpha pheromone in SpiderM medium	1.05292	6.12328e-10
C1_12140W	orf19.5250		ORF|Uncharacterized	Has domain(s) with predicted cofactor binding activity	1.68138	5.10557e-31		C1_00140W	orf19.6092	KEL1	ORF|Verified	Kelch repeat domain-containing protein; localizes to sites of polarized growth; mutant colonies exhibit slightly decreased filamentation ratio; not required for buccal epithelial cell adherence or virulence in mice	1.3805	3.86618e-20		C7_01510W	orf19.6578		ORF|Uncharacterized	Predicted membrane transporter; vesicular neurotransmitter (VNT) family, major facilitator superfamily (MFS); repressed in core caspofungin response; induced in oralpharyngeal candidasis; Spider biofilm induced	1.0473	5.84103e-11
C2_05130W	orf19.3544		ORF|Uncharacterized	Putative protein of unknown function; Hap43p-repressed gene	1.67686	3.2468e-09		C4_00200C	orf19.5645	MET15	ORF|Verified	O-acetylhomoserine O-acetylserine sulfhydrylase; sulfur amino acid synthesis; immunogenic; Hog1, adherence-induced; brown color of mutant in Pb(2+) medium a visual selection; chlamydospore formation induced, F-12/CO2 biofilm induced	1.37703	2.6667e-19		CR_00300W	orf19.7503	CDA2	ORF|Uncharacterized	Putative chitin deacetylase; transcription is positively regulated by Tbf1p	1.04649	0.00502407
CR_03580C	orf19.4384.1		ORF|Uncharacterized	Putative MFS transporter; predicted ORF in Assembly 20; removed from Assembly 21; restored based on conservation among several Candida species	1.66908	3.52103e-14		C3_07070C	orf19.6793		ORF|Uncharacterized	Protein of unknown function; Sef1, Sfu1, and Hap43 regulated; rat catheter and Spider biofilm induced	1.37085	6.92357e-08		C1_07640C	orf19.2781		ORF|Uncharacterized	Protein with predicted serine/threonine kinase and tyrosine kinase domains; possibly an essential gene, disruptants not obtained by UAU1 method; Spider biofilm induced	1.04642	4.59853e-06
C4_01940W	orf19.4599	PHO89	ORF|Uncharacterized	Putative phosphate permease; transcript regulated upon white-opaque switch; alkaline induced by Rim101; possibly adherence-induced; F-12/CO2 model, rat catheter and Spider biofilm induced	1.66811	5.86819e-05		C1_10110W	orf19.4880		ORF|Uncharacterized	Protein of unknown function; flow model biofilm induced	1.36961	4.01478e-10		C3_04070C	orf19.918	CDR11	ORF|Uncharacterized	Putative transporter of PDR subfamily of ABC family; Gcn4-regulated; induced by Rim101 at pH 8; Spider biofilm induced	1.04562	2.12582e-10
C2_05250C	orf19.3554	AAT1	ORF|Uncharacterized	Aspartate aminotransferase; soluble protein in hyphae; macrophage-induced protein; alkaline upregulated; amphotericin B repressed; gene used for strain identification by multilocus sequence typing; farnesol-, Hap43p-induced; GlcNAc-induced	1.65969	5.20189e-79		C7_01380W	orf19.6919		ORF|Uncharacterized	Ortholog of C. dubliniensis CD36 : Cd36_71210, C. parapsilosis CDC317 : CPAR2_702710, Candida tenuis NRRL Y-1498 : CANTEDRAFT_116256 and Debaryomyces hansenii CBS767 : DEHA2E17732g	1.36363	0.041245		CR_02510W	orf19.173		ORF|Verified	C2H2 transcription factor; induced by Mnl1 under weak acid stress	1.04191	7.2513e-31
CR_08860W	orf19.7281	PDK2	ORF|Verified	Putative pyruvate dehydrogenase kinase; mutation confers hypersensitivity to amphotericin B	1.65579	4.24292e-105		C1_09440W	orf19.4807		ORF|Uncharacterized	Ortholog(s) have inorganic diphosphatase activity, role in aerobic respiration and mitochondrion localization	1.35641	1.1862e-27		C3_01640C	orf19.1679		ORF|Uncharacterized	Ortholog of C. dubliniensis CD36 : Cd36_81550, C. parapsilosis CDC317 : CPAR2_503570, Candida tenuis NRRL Y-1498 : cten_CGOB_00261 and Debaryomyces hansenii CBS767 : DEHA2D15378g	1.03962	0.14756
C2_08520C	orf19.3626.1		ORF|Uncharacterized	Ortholog of C. parapsilosis CDC317 : CPAR2_406905, Candida orthopsilosis Co 90-125 : CORT_0C06265 and Candida tropicalis MYA-3404 : CTRG_05051	1.65505	0.00436568		C4_04860W	orf19.3793		ORF|Uncharacterized	Protein of unknown function; mRNA binds She3; regulated by Nrg1; upregulated in a cyr1 or ras1 mutant	1.35197	2.15019e-23		CR_03730C	orf19.4372		ORF|Uncharacterized	Predicted transmembrane transporter; rat catheter and Spider biofilm induced	1.03141	4.72948e-07
CR_00330C	orf19.7500	PXA1	ORF|Uncharacterized	Putative peroxisomal, half-size adrenoleukodystrophy protein (ALD or ALDp) subfamily ABC family transporter	1.64784	1.56416e-77		C2_09140C	orf19.4076	MET10	ORF|Uncharacterized	Sulfite reductase; role in sulfur amino acid metabolism; induced by human whole blood or PMNs; Hog1-induced; possibly adherence-induced; flow model, Spider model, F-12/CO2 biofilm induced	1.3517	6.10099e-36		C5_04980W	orf19.3988		ORF|Uncharacterized	Putative adhesin-like protein; induced by Mnl1 under weak acid stress; rat catheter and Spider biofilm induced	1.02626	0.063561
CR_03250C	orf19.2398		ORF|Uncharacterized	Protein of unknown function; Hap43-repressed; transcript increased in azole-resistant strain overexpressing CDR1 and CDR2; possibly regulated by Tac1; induced by Mnl1 in weak acid stress; flow model biofilm induced; Spider biofilm induced	1.64741	1.59041e-20		C6_01430C	orf19.3441	FRP6	ORF|Uncharacterized	Putative ammonia transport protein; regulated by Nrg1 and Tup1; regulated by Ssn6; induced by human neutrophils	1.3442	1.88372e-28		C2_05180W	orf19.3548.1	WH11	ORF|Verified	White-phase yeast transcript; expression in opaques increases virulence/switching; mutant switches as WT; Hap43, hypoxia, ketoconazol induced; required for RPMI biofilm; Bcr1-induced in RPMI a/a biofilm; rat catheter, Spider biofilm induced	1.02614	0.0132986
C7_03150W	orf19.5140		ORF|Uncharacterized	Protein of unknown function; rat catheter and Spider biofilm induced	1.63273	1.62556e-16		C4_02200C	orf19.4570		ORF|Uncharacterized	Ortholog of C. dubliniensis CD36 : Cd36_42090, Debaryomyces hansenii CBS767 : DEHA2C14872g, Pichia stipitis Pignal : PICST_74821 and Spathaspora passalidarum NRRL Y-27907 : SPAPADRAFT_58607	1.33758	4.87941e-14		C1_12910W	orf19.4921.1		ORF|Uncharacterized	Protein of unknown function; Spider biofilm repressed	1.01683	5.20393e-07
C5_01360W	orf19.1932	CFL4	ORF|Uncharacterized	C-terminus similar to ferric reductases; induced in low iron; Sfu1-repressed; ciclopirox olamine induced; colony morphology-related gene regulation by Ssn6; Hap43-repressed; Sef1-regulated	1.63152	0.0491359		C3_04200W	orf19.5862	AFP99	ORF|Uncharacterized	Protein related to arginases; downregulated upon adherence to polystyrene; regulated by Gcn2p and Gcn4p	1.33114	2.98995e-06		C3_07670W	orf19.6720		ORF|Verified	P-Loop domain-containing protein of unknown function; transposon mutation affects filamentous growth; Spider biofilm induced	1.01488	1.68597e-09
C4_03500C	orf19.3378		ORF|Uncharacterized	Protein of unknown function; regulated by Tsa1, Tsa1B in minimal media at 37 degrees C	1.62291	2.62562e-06		CR_06300C	orf19.3884	FGR50	ORF|Verified	Protein lacking an ortholog in S. cerevisiae; transposon mutation affects filamentous growth; Spider biofilm repressed	1.33032	1.89683e-07		C4_00090W	orf19.377	PHR3	ORF|Uncharacterized	Putative beta-1,3-glucanosyltransferase with similarity to the A. fumigatus GEL family; fungal-specific (no human or murine homolog); possibly an essential gene, disruptants not obtained by UAU1 method	1.01269	0.27929
C1_01840C	orf19.4539		ORF|Uncharacterized	Protein with a Rho GDP-dissociation inhibitor domain; Hap43-repressed gene; Spider biofilm induced	1.61662	5.2139e-57		C3_03470W	orf19.345		ORF|Uncharacterized	Succinate semialdehyde dehydrogenase; for utilization of gamma-aminobutyrate (GABA) as a nitrogen source; part of 4-aminobutyrate and glutamate degradation pathways; rat catheter biofilm induced	1.32269	3.03845e-15		C4_05770C	orf19.1263	CFL1	ORF|Verified	Protein similar to ferric reductase Fre10p; possible functional homolog of S. cerevisiae Fre1p (reports differ); transcription is negatively regulated by Sfu1p, copper, amphotericin B, caspofungin; induced by ciclopirox olamine	1.01225	5.03575e-11
C1_02170C	orf19.3674	GAL102	ORF|Verified	UDP-glucose 4,6-dehydratase; role in mannosylation of cell wall proteins; mutation confers hypersensitivity to toxic ergosterol analog; overlaps orf19.3673; Spider biofilm induced	1.61039	9.9841e-11		C6_03560W	orf19.5723	POX1	ORF|Uncharacterized	Predicted acyl-CoA oxidase; regulated upon white-opaque switch; upregulated upon phagocytosis; Spider biofilm induced	1.32044	3.44944e-22		C2_08590W	orf19.3618	YWP1	ORF|Verified	Secreted yeast wall protein; possible role in dispersal in host; mutation increases adhesion and biofilm formation; propeptide; growth phase, phosphate, Ssk1/Ssn6/Efg1/Efh1/Hap43 regulated; mRNA binds She3; flow and Spider biofilm repressed	1.01152	4.19032e-05
C1_02120C	orf19.3669	SHA3	ORF|Verified	Putative ser/thr kinase involved in glucose transport; Tn mutation affects filamentous growth; fluconazole-induced; ketoconazole-repressed; induced in by alpha pheromone in SpiderM; possibly essential; flow model biofilm induced	1.60018	8.70215e-25		C4_04840C	orf19.3795	AGP3	ORF|Uncharacterized	Putative serine transporter; possible role in assimilation of sulfur; F-12/CO2 early biofilm induced	1.32014	4.97623e-07		C6_03060W	orf19.5588	PGA60	ORF|Uncharacterized	Putative GPI-anchored adhesin-like protein; hyphal-induced expression	1.00282	0.00142524
CR_08250C	orf19.6387	HSP104	ORF|Verified	Heat-shock protein; roles in biofilm and virulence; complements chaperone, prion activity in S. cerevisiae; guanidine-insensitive; heat shock/stress induced; repressed in farnesol-treated biofilm; sumoylation target; Spider biofilm induced	1.593	2.92654e-29		CR_00040C	orf19.7539.1		ORF|Uncharacterized	Putative adhesin-like protein; transcription detected in high-resolution tiling array experiments	1.31837	1.99941e-17		C4_02740W	orf19.2724		ORF|Uncharacterized	Protein of unknown function; flow model, rat catheter and Spider biofilm induced; Hap43-repressed	1.00257	3.33435e-11
C1_10180C	orf19.4887	ECM21	ORF|Uncharacterized	Predicted regulator of endcytosis of plasma membrane proteins; fluconazole induced, alkaline induced by Rim101; repressed by caspofungin and in azole-resistant strain overexpressing MDR1; flow model, rat catheter and Spider biofilm induced	1.58694	4.01449e-22		C6_04190C	orf19.1075		ORF|Uncharacterized	Protein of unknown function; Spider biofilm induced	1.30725	0.000405627		C7_01170C	orf19.6899		ORF|Verified	Putative oxidoreductase; mutation confers hypersensitivity to toxic ergosterol analog; rat catheter and Spider biofilm induced	1.00249	9.53748e-09
C1_02150W	orf19.3672	GAL10	ORF|Verified	UDP-glucose 4-epimerase; galactose utilization; mutant has cell wall defects and increased filamentation; GlcNAc-, fluconazole- and ketoconazole-induced; stationary phase enriched protein; rat catheter and flow model biofilm induced	1.585	3.99862e-56		CR_07270C	orf19.6141	HGT16	ORF|Uncharacterized	Putative glucose transporter of the major facilitator superfamily; the C. albicans glucose transporter family comprises 20 members; 12 probable membrane-spanning segments; gene has intron; expressed in rich medium with 2% glucose	1.3056	2.07577e-27		CR_04220C	orf19.510		ORF|Uncharacterized	Protein of unknown function; Spider biofilm induced	1.00232	0.000290855
C3_04730C	orf19.5933		ORF|Uncharacterized	Protein of unknown function; transcript induced by benomyl treatment	1.58017	0.0176363		C4_01090C	orf19.4680		ORF|Verified	Possile protease; mutation confers hypersensitivity to toxic ergosterol analog	1.30362	6.60921e-12		CR_02750C	orf19.2833	PGA34	ORF|Uncharacterized	Putative GPI-anchored protein; transcript repressed by alpha pheromone in SpiderM medium; induced in oralpharyngeal candidasis; flow model biofilm induced; Spider biofilm induced	-1.00065	1.21578e-08
C1_09650W	orf19.4828		ORF|Uncharacterized	WD repeat domain protein; Hap43-repressed gene; flow model biofilm induced	1.57869	5.7485e-40		C4_02020W	orf19.4591	CAT2	ORF|Verified	Major carnitine acetyl transferase; intracellular acetyl-CoA transport; localized in peroxisomes and mitochondria; induced in macrophages; Hog1-repressed; stationary phase enriched; farnesol-upregulated in biofilm; Spider biofilm induced	1.30019	2.1317e-22		C5_03910C	orf19.1105		ORF|Uncharacterized	Ortholog of C. parapsilosis CDC317 : CPAR2_302980, C. dubliniensis CD36 : Cd36_53630, Pichia stipitis Pignal : PICST_32155 and Candida orthopsilosis Co 90-125 : CORT_0E05120	-1.00324	0.253234
CR_10840C	orf19.7676	XYL2	ORF|Verified	D-xylulose reductase; immunogenic in mice; soluble protein in hyphae; induced by caspofungin, fluconazole, Hog1 and during cell wall regeneration; Mnl1-induced in weak acid stress; stationary phase enriched; flow model biofilm induced	1.56314	2.2306e-07		CR_04480C	orf19.539	LAP3	ORF|Uncharacterized	Putative aminopeptidase; positively regulated by Sfu1; clade-associated gene expression; virulence-group-correlated expression; induced by alpha pheromone in SpiderM medium; Hap43-induced; Spider and flow model biofilm induced	1.29579	2.27912e-12		C3_07900C	orf19.6186		ORF|Uncharacterized	Predicted protein of unknown function; overlaps orf19.6185	-1.00334	1.70541e-07
CR_03730C	orf19.4372		ORF|Uncharacterized	Predicted transmembrane transporter; rat catheter and Spider biofilm induced	1.55986	1.17847e-15		C3_07750W	orf19.6710	UTP9	ORF|Verified	Small-subunit processome protein; Ssr1-induced; repressed by prostaglandins; physically interacts with TAP-tagged Nop1	1.29528	7.12601e-62		CR_07800W	orf19.3708	SAP2	ORF|Verified	Major secreted aspartyl proteinase; utilization of protein as nitrogen source; role in virulence complicated by URA3 effects; immunoprotective; regulated by growth, albumin, drugs, white cell-type; flow model biofilm induced	-1.00424	0.413109
C5_04980W	orf19.3988		ORF|Uncharacterized	Putative adhesin-like protein; induced by Mnl1 under weak acid stress; rat catheter and Spider biofilm induced	1.54521	0.000440191		C1_09100W	orf19.4767	ZCF28	ORF|Verified	Zn(II)2Cys6 transcription factor; required for yeast cell adherence to silicone substrate; Spider biofilm induced	1.28796	8.29615e-06		C5_02360C	orf19.4244		ORF|Uncharacterized	Ortholog of Candida albicans WO-1 : CAWG_04619	-1.0052	0.0769595
C1_13450W	orf19.4975	HYR1	ORF|Verified	GPI-anchored hyphal cell wall protein; macrophage-induced; repressed by neutrophils; resistance to killing by neutrophils, azoles; regulated by Rfg1, Efg1, Nrg1, Tup1, Cyr1, Bcr1, Hap43; Spider and flow model biofilm induced	1.53726	1.60887e-18		C1_11950W	orf19.5270		ORF|Uncharacterized	Protein of unknown function; rat catheter biofilm induced	1.28111	3.20778e-27		C5_00050W	orf19.5694		ORF|Uncharacterized	Predicted ORF from Assembly 19; removed from Assembly 20; restored based on transcription data	-1.00719	1.49407e-12
C2_06600W	orf19.35		ORF|Uncharacterized	Predicted kinase; rat catheter, flow model, Spider biofilm induced	1.53276	1.05665e-22		C6_01420C	orf19.3442		ORF|Uncharacterized	Putative oxidoreductase; Hap43-repressed gene	1.27677	4.53891e-30		C7_03300C	orf19.1345	LIP8	ORF|Verified	Secreted lipase, member of a differentially expressed lipase gene family with possible roles in nutrition and/or in creating an acidic microenvironment; LIP5 and LIP8 are expressed at all stages of both mucosal and systemic infection	-1.01665	0.425767
C2_00680C	orf19.2060	SOD5	ORF|Verified	Cu-containing superoxide dismutase; protects against oxidative stress; induced by neutrophils, hyphal growth, caspofungin, osmotic/oxidative stress; oralpharyngeal candidiasis induced; rat catheter and Spider biofilm induced	1.51936	1.82349e-07		C2_05150W	orf19.3546	PEX2	ORF|Uncharacterized	Ortholog(s) have ubiquitin-protein transferase activity, role in fatty acid metabolic process, protein import into peroxisome matrix, protein polyubiquitination and peroxisomal importomer complex, peroxisomal membrane localization	1.27111	8.92161e-52		C7_00630C	orf19.7056		ORF|Uncharacterized	Putative protein of unknown function; transcript is upregulated in clinical isolates from HIV+ patients with oral candidiasis; regulated by Sef1, Sfu1, and Hap43	-1.02479	5.83491e-09
C1_06230C	orf19.1826	MDM34	ORF|Uncharacterized	Putative zinc finger transcription factor; macrophage-downregulated; flow model biofilm induced; flow model and Spider biofilm induced	1.51565	1.12633e-43		C4_01300W	orf19.4657		ORF|Uncharacterized	Ortholog(s) have phosphoprotein phosphatase activity and role in negative regulation of phospholipid biosynthetic process, nuclear envelope organization, positive regulation of phosphatidate phosphatase activity, protein dephosphorylation	1.26584	1.79774e-19		C1_14450C	orf19.7263		ORF|Uncharacterized	Putative X-Pro aminopeptidase; Spider biofilm repressed	-1.02762	1.10466e-09
C5_03770C	orf19.1117		ORF|Uncharacterized	Protein similar to Candida boidinii formate dehydrogenase; virulence-group-correlated expression; Hap43-repressed; Spider biofilm repressed	1.51384	0.000972904		C2_08870C	orf19.220	PIR1	ORF|Verified	1,3-beta-glucan-linked cell wall protein; N-mannosylated, O-glycosylated by Pmt1; cell wall defect in het mutant; Hog1/fluconazole/hypoxia induced; iron/Efg1/Plc1/temp regulated; flow model biofilm induced; hyphal, Spider biofilm repressed	1.26302	7.44515e-10		C6_03630W	orf19.5731	PAD1	ORF|Uncharacterized	Putative phenylacrylic acid decarboxylase; repressed by Rgt1p	-1.03709	4.10303e-10
C5_03870C	orf19.1107		ORF|Uncharacterized	Protein of unknown function; Spider biofilm induced	1.50213	2.78835e-71		C3_07830W	orf19.6178	FBP1	ORF|Verified	Fructose-1,6-bisphosphatase; key gluconeogenesis enzyme; regulated by Efg1, Ssn6; induced by phagocytosis; effects switch from glycolysis to gluconeogenesis in macrophage; rat flow model biofilm induced; overlaps orf19.6179	1.25598	1.46031e-15		CR_02630C	orf19.2822		ORF|Uncharacterized	Essential component of the conserved oligomeric Golgi complex; role in fusion of transport vesicles to Golgi compartments; rat catheter biofilm repressed	-1.04663	0.124119
C3_07640C	orf19.6724	FUM12	ORF|Uncharacterized	Putative fumarate hydratase; enzyme of citric acid cycle; fluconazole, Efg1 repressed; induced in high iron; protein present in exponential and stationary growth phase	1.49636	5.01187e-40		C4_02490W	orf19.2753	ZCF15	ORF|Uncharacterized	Predicted Zn(II)2Cys6 transcription factor of unknown function; rat catheter biofilm induced	1.24829	2.41921e-42		C6_03700W	orf19.5741	ALS1	ORF|Verified	Cell-surface adhesin; adhesion, virulence, immunoprotective roles; band at hyphal base; Rfg1, Ssk1, Spider biofilm induced; flow model biofilm repressed; CAI-4 strain background effects; promoter bound Bcr1, Tec1, Efg1, Ndt80, and Brg1	-1.05925	0.0200788
C4_05700W	orf19.1255	ZCF5	ORF|Verified	Zn(II)2Cys6 transcription factor; colony morphology-related gene regulation by Ssn6	1.496	1.94019e-31		C6_02940C	orf19.5572		ORF|Uncharacterized	Protein of unknown function; Spider biofilm repressed	1.2481	7.4342e-18		C6_01780C	orf19.3406		ORF|Uncharacterized	Predicted chloride transporter; member of conserved Mcm1 regulon; Spider biofilm repressed	-1.06317	2.49629e-08
C4_00830W	orf19.4157	SPS20	ORF|Uncharacterized	Peroxisomal 2,4-dienoyl-CoA reductase; stationary phase enriched protein; Spider biofilm induced	1.48855	5.06361e-25		C2_08510W	orf19.3627		ORF|Uncharacterized	Ortholog of C. dubliniensis CD36 : Cd36_22640, C. parapsilosis CDC317 : CPAR2_406910, Candida tenuis NRRL Y-1498 : CANTEDRAFT_104937 and Debaryomyces hansenii CBS767 : DEHA2D02706g	1.24673	7.35116e-11		C5_03050C	orf19.4334	PGA58	ORF|Uncharacterized	Putative GPI-anchored protein; transcription is positively regulated by Tbf1p	-1.07087	0.046253
C6_04220C	orf19.1078	HBR2	ORF|Verified	Putative alanine glyoxylate aminotransferase; regulated by Gcn4p and hemoglobin; stationary phase enriched protein	1.4885	4.07563e-36		C3_06520C	orf19.7441		ORF|Uncharacterized	Ortholog(s) have role in lipid homeostasis, nuclear envelope organization and cell periphery, endoplasmic reticulum, nuclear envelope localization	1.24613	4.4928e-10		CR_08310C	orf19.6398		ORF|Uncharacterized	S. pombe ortholog SPBC460.04c is a predicted sulfonate/alpha-ketoglutare dioxygenase; induced by nitric oxide; Spider biofilm induced	-1.07095	0.352431
C6_02790C	orf19.5552		ORF|Uncharacterized	Putative transcriptional regulator of ribonucleotide reductase genes; Spider biofilm induced	1.48736	2.44727e-18		C7_00060C	orf19.7118		ORF|Uncharacterized	Ortholog(s) have adenylate kinase activity, nucleoside triphosphate adenylate kinase activity, role in nucleotide metabolic process and mitochondrial inner membrane, mitochondrial matrix localization	1.24435	2.52598e-50		C1_00070W	orf19.6105	MVD	ORF|Verified	Mevalonate diphosphate decarboxylase; functional homolog of S. cerevisiae Erg19; possible drug target; regulated by carbon source, yeast-hypha switch, growth phase, antifungals; gene has intron; rat catheter, Spider biofilm repressed	-1.07328	1.63982e-15
C3_01320C	orf19.1719	SGA1	ORF|Uncharacterized	Putative glucoamylase; induced in oralpharyngeal candidasis; rat catheter and Spider biofilm induced	1.48722	2.95626e-33		C6_03530C	orf19.5719		ORF|Uncharacterized	Predicted ORF from Assembly 19; removed from Assembly 20; subsequently reinstated in Assembly 21 and merged with orf19.1020 based on comparative genome analysis	1.24148	1.51056e-16		C4_04320W	orf19.1415	FRE10	ORF|Verified	Major cell-surface ferric reductase under low-iron conditions; 7 transmembrane regions and a secretion signal predicted; Tup1, Rim101, Ssn6, Hog1, caspofungin repressed; ciclopirox olamine induced; rat catheter biofilm induced	-1.07593	0.000653535
C1_02040C	orf19.3661		ORF|Uncharacterized	Putative deubiquitinating enzyme; induced by Mnl1 under weak acid stress	1.4857	1.3881e-42		C2_03370W	orf19.889	THI20	ORF|Uncharacterized	Putative trifunctional enzyme of thiamine biosynthesis, degradation and salvage; Spider biofilm induced	1.24101	4.17508e-07		C4_06710W	orf19.3139		ORF|Uncharacterized	Putative NADP-dependent oxidoreductase; Hap43-repressed; induced by benomyl treatment; oxidative stress-induced via Cap1; rat catheter biofilm repressed	-1.08155	3.36371e-22
CR_04820W	orf19.6311		ORF|Uncharacterized	Protein of unknown function; Hap43-induced; rat catheter and Spider biofilm induced	1.48509	0.00117048		CR_06140W	orf19.3869		ORF|Uncharacterized	Protein of unknown function; regulated by Tsa1, Tsa1B in minimal media at 37 degrees C; shows colony morphology-related gene regulation by Ssn6; Spider biofilm induced	1.23633	3.42642e-17		C3_01180C	orf19.3156		ORF|Uncharacterized	Protein of unknown function; induced by Mnl1 under weak acid stress	-1.08305	6.41931e-17
C1_07080W	orf19.6196		ORF|Uncharacterized	Component of the SWI/SNF and RSC chromatin remodeling complexes; suggested role in chromosome maintenance; Spider biofilm induced	1.47923	7.11586e-26		C6_02010C	orf19.691	GPD2	ORF|Verified	Surface protein similar to glycerol 3-P dehydrogenase; binds host Factor H, FHL-1, plasminogen; regulated by Ssn6, Nrg1, Efg1; induced by cell wall regeneration, macrophage/pseudohyphal growth, core stress response; Spider biofilm induced	1.23171	3.55308e-27		C3_06870W	orf19.6814	TDH3	ORF|Verified	NAD-linked glyceraldehyde-3-phosphate dehydrogenase; binds fibronectin, laminin; at cell surface; antigenic in infection; farnesol-repressed; stationary phase-enriched; GlcNAc-induced; flow model biofilm induced; Spider biofilm repressed	-1.09261	5.7311e-05
C1_03270W	orf19.3021		ORF|Uncharacterized	Putative protein of unknown function; Hap43-repressed gene; Spider biofilm induced	1.47488	4.43221e-18		C3_07610W	orf19.6729	TIP120	ORF|Verified	Protein similar to human CAND1 (Cullin-Associated Nedd8-Dissociated) protein involved in regulation of SCF complexes; binds unnedddylated cullin Cdc53; mutants are viable	1.2305	5.52583e-40		C7_00090C	orf19.7114	CSA1	ORF|Verified	Surface antigen on elongating hyphae and buds; strain variation in repeat number; ciclopirox, filament induced, alkaline induced by Rim101; Efg1-, Cph1, Hap43-regulated; required for WT RPMI biofilm formation; Bcr1-induced in a/a biofilms	-1.09382	2.88951e-05
C2_06680W	orf19.1224	FRP3	ORF|Verified	Putative ammonium transporter; upregulated in the presence of human neutrophils; fluconazole-downregulated; repressed by nitric oxide; Spider biofilm induced; rat catheter biofilm repressed	1.47296	3.18172e-23		C3_04030C	orf19.2805	PEX8	ORF|Uncharacterized	Putative peroxisomal biogenesis factor; expression regulated during planktonic growth	1.22956	2.819e-28		C1_00290W	orf19.6078	POL93	ORF|Uncharacterized|transposable element gene	Predicted ORF in retrotransposon Tca8 with similarity to the Pol region of retrotransposons encoding reverse transcriptase, protease and integrase; downregulated in response to ciclopirox olamine; F-12/CO2 early biofilm induced	-1.1029	7.0595e-06
C2_06060C	orf19.4115		ORF|Dubious	Ortholog of Candida albicans WO-1 : CAWG_04349	1.47054	0.00752615		C2_00880W	orf19.2036		ORF|Uncharacterized	Predicted dihydrodiol dehydrogenase; ortholog of S. pombe SPAC513.06c; flow model and rat catheter biofilm repressed	1.21069	6.91517e-20		C6_04320C	orf19.1090		ORF|Uncharacterized	Ortholog of C. parapsilosis CDC317 : CPAR2_601110, C. dubliniensis CD36 : Cd36_64660, Candida tenuis NRRL Y-1498 : CANTEDRAFT_119969 and Lodderomyces elongisporus NRLL YB-4239 : LELG_04881	-1.10728	1.44552e-08
CR_01980C	orf19.2599	CRC1	ORF|Verified	Mitochondrial carnitine carrier protein	1.46594	1.30336e-29		C3_07170C	orf19.6783		ORF|Verified	Putative geranylgeranyltransferase regulatory component	1.21028	5.65076e-57		C2_06060C	orf19.4115		ORF|Dubious	Ortholog of Candida albicans WO-1 : CAWG_04349	-1.10977	0.0077233
C2_01450C	orf19.1449		ORF|Uncharacterized	Protein of unknown function; induced in azole-resistant strain that overexpresses MDR1; protein present in exponential and stationary growth phase yeast cultures; Spider biofilm induced	1.45682	2.26802e-08		C1_08570C	orf19.403	PCL2	ORF|Uncharacterized	Cyclin homolog; reduced expression observed upon depletion of Cln3; farnesol regulated; periodic mRNA expression, peak at cell-cycle G1/S phase; Hap43-induced; rat catheter biofilm repressed	1.20729	5.78526e-21		C3_03010C	orf19.297	DTD2	ORF|Uncharacterized	Ortholog(s) have D-leucyl-tRNA(Leu) deacylase activity, D-tyrosyl-tRNA(Tyr) deacylase activity, role in D-leucine catabolic process, D-tyrosine catabolic process, tRNA metabolic process and cytoplasm localization	-1.12774	1.85203e-17
C2_09710C	orf19.1381		ORF|Uncharacterized	Ortholog of S. cerevisiae/S. pombe Lsb5; predicted role in actin cortical patch localization, actin filament organization, endocytosis; flow model biofilm induced; Spider biofilm repressed	1.45625	8.27034e-24		C1_11630C	orf19.1156	FUS1	ORF|Uncharacterized	Membrane protein required for mating; ortholog of S. cerevisiae Fus1; transcript induced by Cph1 in cells homozygous for the MTLa locus; alpha factor induced	1.2035	5.68493e-07		CR_03790C	orf19.4377	KRE1	ORF|Verified	Cell wall glycoprotein; beta glucan synthesis; increases glucan content in S. cerevisiae kre1, complements killer toxin sensitivity; caspofungin induced; Spider/rat catheter/flow model biofilm induced; Bcr1-repressed in RPMI a/a biofilms	-1.12823	2.93168e-18
CR_04960C	orf19.633	CRG1	ORF|Verified	Methyltransferase involved in sphingolipid homeostasis, methylates a drug cantharidin; decreased expression in hyphae compared to yeast; expression regulated during planktonic growth; flow model biofilm induced; Hap43-repressed gene	1.45373	1.05032e-13		C1_11890W	orf19.5278		ORF|Uncharacterized	Protein of unknown function; Spider biofilm induced	1.20197	1.15153e-40		C6_01130W	orf19.120		ORF|Uncharacterized	Has domain(s) with predicted protein C-terminal S-isoprenylcysteine carboxyl O-methyltransferase activity, role in C-terminal protein methylation and integral component of membrane localization	-1.12846	1.75323e-05
[truncated: 238 more rows]

## Sheet: Table S1C
S1 C. Intersections of signifcantly up-regulated genes between the mig1Δ/Δ, mig2Δ/Δ, and mig1Δ/Δ mig2Δ/Δ datasets compared to wild-type in YPD
[truncated: 261 more rows]

[truncated: 4 more sheets: Table S1D, Table S1E, Table S1F, Table S1G]
