# Supplementary material for: Roles of Candida albicans Mig1 and Mig2 in glucose repression, pathogenicity traits, and SNF1 essentiality
Source: PLoS Genet. 2020 Jan 21;16(1):e1008582. doi: 10.1371/journal.pgen.1008582 (PMC6994163; doi:10.1371/journal.pgen.1008582)
Supplement: S2 Table — GO terms associated with gene subsets are provided. (XLSX) [file pgen.1008582.s009.xlsx]

## Sheet: Contents
GO term analysis of differentially expressed genes from RNA-Seq datasets: 2A. GO term analysis of up-regulated genes in YPD 2B. GO term analysis of down-regulated genes in YPD 2C. GO term analysis of regulated genes in YPG 2D. GO term analysis of shared upregulated genes between mig1Δ/Δ mig2Δ/Δ vs wild-type YPD, wild-type YPG vs wild-type YPD, wild-type engulfed by macrophages vs non-engulfed (PM…

## Sheet: Table S2A
2A. GO term analysis of up-regulated genes in YPD
Shared up-regulated genes between mig1Δ/Δ, mig2Δ/Δ, and mig1Δ/Δ mig2Δ/Δ,
Process	GOID	GO_term	Cluster frequency	Background frequency	Corrected P-value	False discovery rate	Gene(s) annotated to the term	Directly Annotated GOID List
	43648	dicarboxylic acid metabolic process	4 out of 48 genes, 8.3%	29 out of 6473 background genes, 0.4%	0.01263	0.02	GDH2:C3_03470W_A:FUM12:PUT2	9450:55114:6520:19551:6537:30448:6561:6540:10133:6099:6807:34599:6106
	6536	glutamate metabolic process	3 out of 48 genes, 6.2%	11 out of 6473 background genes, 0.2%	0.01387	0.01	GDH2:C3_03470W_A:PUT2	9450:55114:6520:19551:6537:30448:6561:6540:10133:34599:6807
	9065	glutamine family amino acid catabolic process	3 out of 48 genes, 6.2%	11 out of 6473 background genes, 0.2%	0.01387	0.0067	GDH2:C3_03470W_A:PUT2	9450:55114:6520:19551:6537:30448:6561:6540:10133:34599:6807
	43649	dicarboxylic acid catabolic process	2 out of 48 genes, 4.2%	3 out of 6473 background genes, 0.0%	0.03682	0.025	GDH2:C3_03470W_A	9450:55114:6520:19551:6540:34599:6807
	6538	glutamate catabolic process	2 out of 48 genes, 4.2%	3 out of 6473 background genes, 0.0%	0.03682	0.02	GDH2:C3_03470W_A	9450:55114:6520:19551:6540:34599:6807
	44282	small molecule catabolic process	6 out of 48 genes, 12.5%	113 out of 6473 background genes, 1.7%	0.03831	0.0167	ANT1:GDH2:C3_03470W_A:GCY1:C3_07490W_A:PUT2	55114:6520:6537:6166:30448:5975:6635:6148:6561:6540:15867:10133:6807:7031:9450:19551:46115:42843:35690:34599:19568
Function	GOID	GO_term	Cluster frequency	Background frequency	Corrected P-value	False discovery rate	Gene(s) annotated to the term	Directly Annotated GOID List
	16620	oxidoreductase activity, acting on the aldehyde or oxo group of donors, NAD or NADP as acceptor	3 out of 48 genes, 6.2%	18 out of 6473 background genes, 0.3%	0.01184	0.12	ALD5:C3_03470W_A:PUT2	4030:4029:16620:9013:3842
	16798	hydrolase activity, acting on glycosyl bonds	4 out of 48 genes, 8.3%	52 out of 6473 background genes, 0.8%	0.02275	0.12	GCA2:C3_07910W_A:C3_07920W_A:MAL2	4575:44654:4553:43169:16798:44653:32450:4574
	16903	oxidoreductase activity, acting on the aldehyde or oxo group of donors	3 out of 48 genes, 6.2%	26 out of 6473 background genes, 0.4%	0.03619	0.0933	ALD5:C3_03470W_A:PUT2	4030:4029:16620:9013:3842
Component	None
Shared up-regulated genes between mig2Δ/Δ, and mig1Δ/Δ mig2Δ/Δ
Process	GOID	GO_term	Cluster frequency	Background frequency	Corrected P-value	False discovery rate	Gene(s) annotated to the term	Directly Annotated GOID List
	9062	fatty acid catabolic process	10 out of 115 genes, 8.7%	18 out of 6473 background genes, 0.3%	2.38e-11	0	ICL1:MLS1:MDH1-3:FOX2:POX1-3:SPS20:CAT2:SFC1:POT1:ECI1	6097:45333:44011:5975:9062:9437:45733:6635:42760:15744:6099:30447:6084:46456:55085:15976:42758:6108:6735:15741:9405:30437
	72329	monocarboxylic acid catabolic process	13 out of 115 genes, 11.3%	42 out of 6473 background genes, 0.6%	4.25e-11	0	UGA2:ICL1:MLS1:C1_10240C_A:MDH1-3:FOX2:POX1-3:SPS20:CAT2:SFC1:POT1:FDH1:ECI1	6097:42183:55114:45333:44011:5975:9062:9437:19619:45733:15942:6635:42760:6546:15744:6099:30447:6084:9450:46456:55085:15976:42758:6108:6735:15741:9405:30437
	44242	cellular lipid catabolic process	12 out of 115 genes, 10.4%	38 out of 6473 background genes, 0.6%	2.95e-10	0	ICL1:MLS1:MDH1-3:C3_00400C_A:FOX2:POX1-3:SPS20:C4_00950C_A:CAT2:SFC1:POT1:ECI1	6097:6644:45333:44011:5975:9062:9437:45733:6635:42760:7114:15744:6099:30447:6084:46456:55085:15976:42758:19433:6108:6735:15741:9405:30437:6642
	16042	lipid catabolic process	13 out of 115 genes, 11.3%	49 out of 6473 background genes, 0.8%	3.94e-10	0	ICL1:MLS1:MDH1-3:C3_00400C_A:FOX2:POX1-3:SPS20:C4_00950C_A:CAT2:SFC1:C5_05360C_A:POT1:ECI1	6097:6644:45333:44011:5975:9062:9437:45733:6635:42760:1904462:7114:15744:6099:30447:6084:46456:55085:15976:42758:19433:6108:6735:15741:9405:30437:6642
	6631	fatty acid metabolic process	14 out of 115 genes, 12.2%	64 out of 6473 background genes, 1.0%	9.25e-10	0	ICL1:MLS1:PEX2:PEX6:MDH1-3:ETR1:FOX2:POX1-3:SPS20:CAT2:SFC1:PEX1:POT1:ECI1	6097:45333:44011:9060:1302:16558:5975:9062:9437:45733:6635:42760:15744:6099:30447:6084:6631:16562:46456:55085:15976:42758:6108:209:6735:43335:15741:6625:9405:6633:30437:34599
	16054	organic acid catabolic process	14 out of 115 genes, 12.2%	76 out of 6473 background genes, 1.2%	1.11e-08	0	UGA2:ICL1:MLS1:C1_10240C_A:MDH1-3:FOX2:POX1-3:SPS20:CAT2:SFC1:POT1:LAP3:FDH1:ECI1	6097:42183:55114:45333:44011:122:5975:9062:9437:19619:45733:15942:6635:42760:6546:15744:6099:30447:6084:9450:43418:46456:55085:15976:6508:42758:46677:6108:6735:15741:9405:30437
	46395	carboxylic acid catabolic process	14 out of 115 genes, 12.2%	76 out of 6473 background genes, 1.2%	1.11e-08	0	UGA2:ICL1:MLS1:C1_10240C_A:MDH1-3:FOX2:POX1-3:SPS20:CAT2:SFC1:POT1:LAP3:FDH1:ECI1	6097:42183:55114:45333:44011:122:5975:9062:9437:19619:45733:15942:6635:42760:6546:15744:6099:30447:6084:9450:43418:46456:55085:15976:6508:42758:46677:6108:6735:15741:9405:30437
	32787	monocarboxylic acid metabolic process	18 out of 115 genes, 15.7%	147 out of 6473 background genes, 2.3%	1.91e-08	0	UGA2:ICL1:MLS1:C1_10240C_A:UGA11:PEX2:PEX6:MDH1-3:ETR1:FOX2:POX1-3:SPS20:CAT2:SFC1:PEX1:POT1:FDH1:ECI1	45333:9060:5975:9437:19619:15942:6635:42760:15744:6099:30447:6084:6631:9450:16562:55085:42758:6735:15741:34599:6097:42183:55114:44011:16558:1302:9062:9448:45733:6546:46456:15976:6108:209:43335:9405:6625:6633:30437
	44282	small molecule catabolic process	16 out of 115 genes, 13.9%	113 out of 6473 background genes, 1.7%	2.63e-08	0	UGA2:ICL1:MLS1:C1_10240C_A:MDH1-3:FOX2:POX1-3:SPS20:CAT2:AMS1:C5_02220C_A:SFC1:POT1:LAP3:FDH1:ECI1	45333:9313:5975:46855:1901907:9437:19619:15942:6635:19309:71543:42760:15744:6099:30447:6084:9450:55085:42758:46677:6735:15741:1901911:6097:42183:55114:44011:122:9062:45733:1901909:6546:6798:43418:46456:15976:6508:6108:9405:30437
	55114	oxidation-reduction process	27 out of 115 genes, 23.5%	402 out of 6473 background genes, 6.2%	2.89e-07	0	UGA2:CAT1:C1_11890W_A:OSM2:C2_04480W_A:IFM3:MDH1-3:ETR1:DOT5:FOX2:POX1-3:PRO3:CAT2:ALD6:C5_02690W_A:C6_02560W_A:HPD1:ALK6:C7_02010C_A:C7_04310C_A:POT1:OYE22:CR_04870C_A:FDH1:CR_07250C_A:ECI1:CR_08920W_A	45333:42744:9060:5975:34975:9437:51701:15942:6635:42760:6561:7005:6099:30447:6084:9450:42758:45454:42743:6735:46443:1315:34599:6097:42183:9267:55114:1902859:44011:9062:71500:61692:45733:6098:6546:45329:6740:42542:46456:36171:15976:36170:70301:6108:70458:9405:6633
	6635	fatty acid beta-oxidation	6 out of 115 genes, 5.2%	12 out of 6473 background genes, 0.2%	6.8e-06	0	MDH1-3:FOX2:POX1-3:CAT2:POT1:ECI1	45333:5975:9437:6635:42760:6099:30447:6084:42758:6735:6097:44011:9062:45733:46456:15976:6108:9405
	19395	fatty acid oxidation	6 out of 115 genes, 5.2%	14 out of 6473 background genes, 0.2%	2.14e-05	0	MDH1-3:FOX2:POX1-3:CAT2:POT1:ECI1	45333:5975:9437:6635:42760:6099:30447:6084:42758:6735:6097:44011:9062:45733:46456:15976:6108:9405
	34440	lipid oxidation	6 out of 115 genes, 5.2%	14 out of 6473 background genes, 0.2%	2.14e-05	0	MDH1-3:FOX2:POX1-3:CAT2:POT1:ECI1	45333:5975:9437:6635:42760:6099:30447:6084:42758:6735:6097:44011:9062:45733:46456:15976:6108:9405
	16558	protein import into peroxisome matrix	6 out of 115 genes, 5.2%	15 out of 6473 background genes, 0.2%	3.52e-05	0	PEX12:PEX2:PEX6:C4_00320C_A:PEX4:PEX1	6513:6631:16562:34599:1302:16558:51865:209:43335:6625
	15919	peroxisomal membrane transport	6 out of 115 genes, 5.2%	17 out of 6473 background genes, 0.3%	8.47e-05	0	PEX12:PEX2:PEX6:C4_00320C_A:PEX4:PEX1	6513:6631:16562:34599:1302:16558:51865:209:43335:6625
	17001	antibiotic catabolic process	6 out of 115 genes, 5.2%	17 out of 6473 background genes, 0.3%	8.47e-05	0	ICL1:CAT1:MLS1:CAT2:SFC1:FDH1	45333:42744:9437:51701:15942:6635:15744:30447:6084:55085:42743:15741:1315:6097:42183:55114:9267:44011:9062:61692:45733:6546:42542:36171:15976:36170:70301:9405
	43574	peroxisomal transport	6 out of 115 genes, 5.2%	17 out of 6473 background genes, 0.3%	8.47e-05	0	PEX12:PEX2:PEX6:C4_00320C_A:PEX4:PEX1	6513:6631:16562:34599:1302:16558:51865:209:43335:6625
	6625	protein targeting to peroxisome	6 out of 115 genes, 5.2%	17 out of 6473 background genes, 0.3%	8.47e-05	0	PEX12:PEX2:PEX6:C4_00320C_A:PEX4:PEX1	6513:6631:16562:34599:1302:16558:51865:209:43335:6625
	72662	protein localization to peroxisome	6 out of 115 genes, 5.2%	17 out of 6473 background genes, 0.3%	8.47e-05	0	PEX12:PEX2:PEX6:C4_00320C_A:PEX4:PEX1	6513:6631:16562:34599:1302:16558:51865:209:43335:6625
	72663	establishment of protein localization to peroxisome	6 out of 115 genes, 5.2%	17 out of 6473 background genes, 0.3%	8.47e-05	0	PEX12:PEX2:PEX6:C4_00320C_A:PEX4:PEX1	6513:6631:16562:34599:1302:16558:51865:209:43335:6625
	6629	lipid metabolic process	19 out of 115 genes, 16.5%	285 out of 6473 background genes, 4.4%	0.00014	0	ICL1:MLS1:PEX2:PEX6:C2_08170W_A:MDH1-3:ETR1:C3_00400C_A:FOX2:POX1-3:SPS20:C4_00950C_A:CAT2:SFC1:C5_05360C_A:C6_03240W_A:PEX1:POT1:ECI1	45333:9060:5975:9437:6635:42760:1904462:15744:6099:30447:6084:6631:16562:55085:42758:6735:15741:8204:6642:34599:6097:6644:44011:1302:16558:9062:45733:7114:9636:46456:15976:19433:6108:209:43335:6625:9405:6633:30437:34210
	44255	cellular lipid metabolic process	18 out of 115 genes, 15.7%	261 out of 6473 background genes, 4.0%	0.00018	0	ICL1:MLS1:PEX2:PEX6:C2_08170W_A:MDH1-3:ETR1:C3_00400C_A:FOX2:POX1-3:SPS20:C4_00950C_A:CAT2:SFC1:C6_03240W_A:PEX1:POT1:ECI1	45333:9060:5975:9437:6635:42760:15744:6099:30447:6084:6631:16562:55085:42758:6735:15741:8204:6642:34599:6097:6644:44011:1302:16558:9062:45733:7114:9636:46456:15976:19433:6108:209:43335:6625:9405:6633:30437:34210
	30258	lipid modification	7 out of 115 genes, 6.1%	32 out of 6473 background genes, 0.5%	0.00031	0	C2_08170W_A:MDH1-3:FOX2:POX1-3:CAT2:POT1:ECI1	45333:5975:9437:6635:42760:6099:30447:6084:42758:6735:6097:44011:9062:45733:9636:46456:15976:6108:9405:34210
	7031	peroxisome organization	7 out of 115 genes, 6.1%	34 out of 6473 background genes, 0.5%	0.00048	0	PEX12:PEX2:PEX6:C3_04800C_A:C4_00320C_A:PEX4:PEX1	6513:6631:16562:34599:1302:16558:51865:7031:209:43335:6625
	43436	oxoacid metabolic process	21 out of 115 genes, 18.3%	371 out of 6473 background genes, 5.7%	0.0005	0	UGA2:ICL1:MLS1:C1_10240C_A:UGA11:PEX2:PEX6:MDH1-3:ETR1:FOX2:POX1-3:PRO3:SPS20:CAT2:C5_02220C_A:SFC1:PEX1:POT1:LAP3:FDH1:ECI1	45333:9060:5975:46855:1901907:9437:19619:15942:6635:71543:42760:6561:15744:6099:30447:6084:6631:9450:16562:55085:42758:46677:6735:15741:34599:1901911:6097:42183:55114:44011:1302:16558:122:9448:9062:45733:1901909:6546:6798:43418:46456:15976:6508:6108:209:43335:6625:9405:6633:30437
	6082	organic acid metabolic process	21 out of 115 genes, 18.3%	372 out of 6473 background genes, 5.7%	0.00052	0	UGA2:ICL1:MLS1:C1_10240C_A:UGA11:PEX2:PEX6:MDH1-3:ETR1:FOX2:POX1-3:PRO3:SPS20:CAT2:C5_02220C_A:SFC1:PEX1:POT1:LAP3:FDH1:ECI1	45333:9060:5975:46855:1901907:9437:19619:15942:6635:71543:42760:6561:15744:6099:30447:6084:6631:9450:16562:55085:42758:46677:6735:15741:34599:1901911:6097:42183:55114:44011:1302:16558:122:9448:9062:45733:1901909:6546:6798:43418:46456:15976:6508:6108:209:43335:6625:9405:6633:30437
	19752	carboxylic acid metabolic process	20 out of 115 genes, 17.4%	359 out of 6473 background genes, 5.5%	0.00117	0	UGA2:ICL1:MLS1:C1_10240C_A:UGA11:PEX2:PEX6:MDH1-3:ETR1:FOX2:POX1-3:PRO3:SPS20:CAT2:SFC1:PEX1:POT1:LAP3:FDH1:ECI1	45333:9060:5975:9437:19619:15942:6635:42760:6561:15744:6099:30447:6084:6631:9450:16562:55085:42758:46677:6735:15741:34599:6097:42183:55114:44011:1302:16558:122:9448:9062:45733:6546:43418:46456:15976:6508:6108:209:43335:6625:9405:6633:30437
	16562	protein import into peroxisome matrix, receptor recycling	3 out of 115 genes, 2.6%	3 out of 6473 background genes, 0.0%	0.00159	0.0014	PEX6:PEX4:PEX1	6513:6631:16562:34599:16558:1302:51865:43335:6625
	1881	receptor recycling	3 out of 115 genes, 2.6%	3 out of 6473 background genes, 0.0%	0.00159	0.0014	PEX6:PEX4:PEX1	6513:6631:16562:34599:16558:1302:51865:43335:6625
	43112	receptor metabolic process	3 out of 115 genes, 2.6%	3 out of 6473 background genes, 0.0%	0.00159	0.0013	PEX6:PEX4:PEX1	6513:6631:16562:34599:16558:1302:51865:43335:6625
	45733	acetate catabolic process	4 out of 115 genes, 3.5%	8 out of 6473 background genes, 0.1%	0.00182	0.0013	ICL1:MLS1:CAT2:SFC1	45333:9437:6635:15744:6084:55085:15741:6097:44011:9062:45733:15976:9405
	15976	carbon utilization	5 out of 115 genes, 4.3%	17 out of 6473 background genes, 0.3%	0.00246	0.0012	ICL1:MLS1:CAT2:SFC1:PDK2	45333:9437:6635:15744:34622:6084:55085:15741:6097:44011:9062:45733:18105:15976:35690:9405
	44281	small molecule metabolic process	27 out of 115 genes, 23.5%	644 out of 6473 background genes, 9.9%	0.00446	0.0012	UGA2:ICL1:MLS1:C1_10240C_A:OSM2:UGA11:PEX2:PEX6:MDH1-3:ETR1:FOX2:POX1-3:PRO3:SPS20:CAT2:AMS1:C5_02220C_A:SFC1:C6_02560W_A:HPD1:C6_03240W_A:C7_00060C_A:PEX1:POT1:LAP3:FDH1:ECI1	45333:9313:9060:5975:34975:46855:1901907:9437:19619:15942:6635:19309:71543:42760:6561:9117:15744:6099:30447:6084:6631:9450:16562:46939:55085:42758:46677:6735:46443:15741:8204:34599:1901911:6097:42183:55114:1902859:44011:1302:16558:122:9448:9062:45733:1901909:6098:6546:6740:6798:43418:46456:15976:6508:6108:209:43335:6625:9405:6633:30437
	6097	glyoxylate cycle	3 out of 115 genes, 2.6%	4 out of 6473 background genes, 0.1%	0.00627	0.0024	ICL1:MLS1:FOX2	6635:42760:6097:9062:45733:15976:9405
	16999	antibiotic metabolic process	7 out of 115 genes, 6.1%	54 out of 6473 background genes, 0.8%	0.01202	0.0023	ICL1:CAT1:MLS1:MDH1-3:CAT2:SFC1:FDH1	45333:42744:5975:9437:51701:15942:6635:15744:6099:30447:6084:55085:42743:6735:15741:1315:6097:42183:55114:9267:44011:9062:61692:45733:6546:42542:36171:15976:36170:70301:6108:9405
	46487	glyoxylate metabolic process	3 out of 115 genes, 2.6%	5 out of 6473 background genes, 0.1%	0.01549	0.0022	ICL1:MLS1:FOX2	6635:42760:6097:9062:45733:15976:9405
	6083	acetate metabolic process	4 out of 115 genes, 3.5%	13 out of 6473 background genes, 0.2%	0.01738	0.0022	ICL1:MLS1:CAT2:SFC1	45333:9437:6635:15744:6084:55085:15741:6097:44011:9062:45733:15976:9405
	9437	carnitine metabolic process	3 out of 115 genes, 2.6%	7 out of 6473 background genes, 0.1%	0.05282	0.0047	CAT2:C7_04310C_A:CR_04870C_A	45333:9437:6635:7005:6084:55114:44011:45733:45329:15976
	1901575	organic substance catabolic process	22 out of 115 genes, 19.1%	543 out of 6473 background genes, 8.4%	0.05328	0.0046	UGA2:ICL1:ATC1:MLS1:C1_10240C_A:MDH1-3:C3_00400C_A:FOX2:POX1-3:SPS20:C4_00950C_A:CAT2:AMS1:ECM38:C5_02220C_A:SFC1:C5_05360C_A:HPD1:POT1:LAP3:FDH1:ECI1	45333:9313:5975:46855:1901907:9437:19619:15942:6635:19309:71543:42760:1904462:15744:6099:30447:6084:9450:55085:42758:71361:46677:6735:5993:15741:6642:1901911:6097:42183:6644:55114:1902859:44011:122:9062:45733:1901909:6098:7114:71465:6546:6798:43418:46456:15976:6508:19433:6108:6751:9405:30437:71497
	6577	amino-acid betaine metabolic process	3 out of 115 genes, 2.6%	8 out of 6473 background genes, 0.1%	0.08342	0.009	CAT2:C7_04310C_A:CR_04870C_A	45333:9437:6635:7005:6084:55114:44011:45733:45329:15976
Function	GOID	GO_term	Cluster frequency	Background frequency	Corrected P-value	False discovery rate	Gene(s) annotated to the term	Directly Annotated GOID List
	16491	oxidoreductase activity	28 out of 115 genes, 24.3%	429 out of 6473 background genes, 6.6%	9.82e-08	0	UGA2:C1_04460C_A:CAT1:C1_11890W_A:OSM2:C2_04480W_A:IFM3:MDH1-3:ETR1:DOT5:FOX2:POX1-3:PRO3:SPS20:ALD6:C5_02690W_A:C6_02560W_A:HPD1:C6_03240W_A:AYR2:ALK6:C7_02010C_A:C7_04310C_A:OYE22:CR_04870C_A:FDH1:CR_07250C_A:CR_08920W_A	50660:5506:47565:51287:9013:8270:16616:50661:4735:8692:3729:8670:3995:16491:16712:43892:16614:16747:16620:9055:8379:51920:16631:3824:104:8336:4497:3997:4029:4096:4491:16705:10181:5515:16627:4616:50662:3857:46568:30060:8863:16156:20037:4300
	16620	oxidoreductase activity, acting on the aldehyde or oxo group of donors, NAD or NADP as acceptor	5 out of 115 genes, 4.3%	18 out of 6473 background genes, 0.3%	0.00129	0	UGA2:ALD6:C7_02010C_A:CR_04870C_A:FDH1	51287:9013:16616:16491:16620:4029:4491:8863
	3824	catalytic activity	8 out of 115 genes, 7.0%	69 out of 6473 background genes, 1.1%	0.00295	0	UGA2:EHD3:C1_04460C_A:ICL1:CAT1:ATC1:C1_07080W_A:MLS1:C1_10240C_A:C1_11890W_A:PXA2:OSM2:POT1-2:PEX12:C2_01450C_A:UGA11:C2_04480W_A:PEX2:PEX6:FAA2-1:IFM3:C2_08170W_A:MDH1-3:ETR1:C3_00400C_A:DOT5:FOX2:FOX3:POX1-3:AFP99:C3_06490W_A:C3_06730W_A:C3_07170C_A:C3_07430W_A:C3_07460W_A:C3_07570C_A:C3_07760C_A:PRO3:C4_00320C_A:SPS20:C4_00950C_A:C4_01090C_A:CAT2:AMS1:ECM38:ALD6:C5_02220C_A:C5_02690W_A:C5_053…	16881:4143:4165:8483:3735:4771:5506:51287:8270:8692:16491:46899:8486:4740:43892:4474:16614:298:15616:16747:16620:8379:8948:1990174:4620:34432:51920:8234:16631:50072:3997:4029:71618:978:46872:34084:4017:16813:4096:4491:3988:5515:47499:42171:4616:5524:46568:3857:16884:4300:20037:42626:17137:16407:50660:4806:36374:47565:9013:4092:4842:166:16616:50661:4735:4559:3697:3729:3995:8670:16712:8081:3993:905…
	16903	oxidoreductase activity, acting on the aldehyde or oxo group of donors	5 out of 115 genes, 4.3%	26 out of 6473 background genes, 0.4%	0.00886	0.005	UGA2:ALD6:C7_02010C_A:CR_04870C_A:FDH1	51287:16491:16620:4029:4491:9013:16616:8863
	16746	transferase activity, transferring acyl groups	10 out of 115 genes, 8.7%	130 out of 6473 background genes, 2.0%	0.01055	0.004	MLS1:POT1-2:ETR1:C3_00400C_A:FOX3:C3_06490W_A:C4_00950C_A:CAT2:C5_02690W_A:POT1	4771:8270:16491:4474:16747:4620:16631:71618:3988:47499:42171:16407:4806:4092:3729:3824
	16627	oxidoreductase activity, acting on the CH-CH group of donors	5 out of 115 genes, 4.3%	30 out of 6473 background genes, 0.5%	0.01815	0.0067	OSM2:ETR1:POX1-3:SPS20:CR_08920W_A	8270:16747:16631:3997:20037:50660:8670:3995:104:16627:16156
	16747	transferase activity, transferring acyl groups other than amino-acyl groups	9 out of 115 genes, 7.8%	117 out of 6473 background genes, 1.8%	0.02393	0.0057	POT1-2:ETR1:C3_00400C_A:FOX3:C3_06490W_A:C4_00950C_A:CAT2:C5_02690W_A:POT1	4771:8270:16491:16747:4620:16631:71618:3988:47499:42171:16407:4806:4092:3729:3824
	16614	oxidoreductase activity, acting on CH-OH group of donors	7 out of 115 genes, 6.1%	73 out of 6473 background genes, 1.1%	0.03224	0.0075	IFM3:MDH1-3:FOX2:HPD1:C6_03240W_A:FDH1:CR_07250C_A	51287:8692:43892:16614:4616:46568:3857:4300:50660:47565:16616:50661:3729:50662:30060:8863
	48037	cofactor binding	13 out of 115 genes, 11.3%	239 out of 6473 background genes, 3.7%	0.03275	0.0067	CAT1:C1_12140W_A:OSM2:UGA11:IFM3:POX1-3:HPD1:C6_03240W_A:ALK6:OYE22:FDH1:CR_07250C_A:CR_08920W_A	8483:5506:51287:16491:43892:16614:3997:4096:5515:4616:46568:20037:50660:47565:16616:50661:3995:16712:48037:9055:3824:104:4497:16705:10181:16627:3867:50662:8863:16156:30170
	16628	oxidoreductase activity, acting on the CH-CH group of donors, NAD or NADP as acceptor	3 out of 115 genes, 2.6%	10 out of 6473 background genes, 0.2%	0.06703	0.016	OSM2:ETR1:SPS20	8270:16747:16631:20037:8670:104:16156
Component	GOID	GO_term	Cluster frequency	Background frequency	Corrected P-value	False discovery rate	Gene(s) annotated to the term	Directly Annotated GOID List
	42579	microbody	25 out of 115 genes, 21.7%	89 out of 6473 background genes, 1.4%	2.75e-22	0	C1_04460C_A:ICL1:CAT1:MLS1:C1_11890W_A:PXA2:OSM2:PEX12:PEX2:PEX6:MDH1-3:FOX2:POX1-3:C3_04630W_A:C3_04800C_A:C3_06730W_A:C4_00320C_A:SPS20:CAT2:PEX4:PEX1:POT1:PXA1:ECI1:CR_08920W_A	5829:5758:9277:1990429:5783:5739:5777:5778:5782:5779:9514:16021:5759
	5777	peroxisome	25 out of 115 genes, 21.7%	89 out of 6473 background genes, 1.4%	2.75e-22	0	C1_04460C_A:ICL1:CAT1:MLS1:C1_11890W_A:PXA2:OSM2:PEX12:PEX2:PEX6:MDH1-3:FOX2:POX1-3:C3_04630W_A:C3_04800C_A:C3_06730W_A:C4_00320C_A:SPS20:CAT2:PEX4:PEX1:POT1:PXA1:ECI1:CR_08920W_A	5829:5758:9277:1990429:5783:5739:5777:5778:5782:5779:9514:16021:5759
	44438	microbody part	14 out of 115 genes, 12.2%	31 out of 6473 background genes, 0.5%	2.06e-15	0	ICL1:CAT1:MLS1:PXA2:PEX12:PEX2:MDH1-3:POX1-3:C3_04800C_A:C4_00320C_A:SPS20:PEX1:POT1:PXA1	5829:5758:9277:1990429:5777:5778:5782:5779:9514:16021:5759
	44439	peroxisomal part	14 out of 115 genes, 12.2%	31 out of 6473 background genes, 0.5%	2.06e-15	0	ICL1:CAT1:MLS1:PXA2:PEX12:PEX2:MDH1-3:POX1-3:C3_04800C_A:C4_00320C_A:SPS20:PEX1:POT1:PXA1	5829:5758:9277:1990429:5777:5778:5782:5779:9514:16021:5759
	9514	glyoxysome	10 out of 115 genes, 8.7%	28 out of 6473 background genes, 0.4%	1.52e-09	0	C1_04460C_A:ICL1:MLS1:OSM2:FOX2:C3_04630W_A:C3_06730W_A:CAT2:POT1:CR_08920W_A	5829:5758:1990429:5783:5739:5777:5782:9514
	31907	microbody lumen	7 out of 115 genes, 6.1%	11 out of 6473 background genes, 0.2%	1.04e-08	0	ICL1:CAT1:MLS1:MDH1-3:POX1-3:SPS20:POT1	5829:5758:9277:1990429:5777:5782:9514:5759
	5782	peroxisomal matrix	7 out of 115 genes, 6.1%	11 out of 6473 background genes, 0.2%	1.04e-08	0	ICL1:CAT1:MLS1:MDH1-3:POX1-3:SPS20:POT1	5829:5758:9277:1990429:5777:5782:9514:5759
	31903	microbody membrane	7 out of 115 genes, 6.1%	20 out of 6473 background genes, 0.3%	2.14e-06	0	PXA2:PEX12:PEX2:C3_04800C_A:C4_00320C_A:PEX1:PXA1	1990429:5777:5778:5779:16021
	5778	peroxisomal membrane	7 out of 115 genes, 6.1%	20 out of 6473 background genes, 0.3%	2.14e-06	0	PXA2:PEX12:PEX2:C3_04800C_A:C4_00320C_A:PEX1:PXA1	1990429:5777:5778:5779:16021
	1990429	peroxisomal importomer complex	6 out of 115 genes, 5.2%	16 out of 6473 background genes, 0.2%	1.37e-05	0	PEX12:PEX2:MDH1-3:C4_00320C_A:CAT2:PXA1	1990429:5739:5777:5778:5782:5779:9514:16021
	1990415	Pex17p-Pex14p docking complex	6 out of 115 genes, 5.2%	17 out of 6473 background genes, 0.3%	2.09e-05	0	PEX12:PEX2:MDH1-3:C4_00320C_A:CAT2:PXA1	1990429:5739:5777:5778:5782:5779:9514:16021
	1990351	transporter complex	6 out of 115 genes, 5.2%	29 out of 6473 background genes, 0.4%	0.00067	0	PEX12:PEX2:MDH1-3:C4_00320C_A:CAT2:PXA1	1990429:5739:5777:5778:5782:5779:9514:16021
	31231	intrinsic component of peroxisomal membrane	4 out of 115 genes, 3.5%	9 out of 6473 background genes, 0.1%	0.0008	0	PXA2:PEX12:C4_00320C_A:PXA1	1990429:5779:16021
	5779	integral component of peroxisomal membrane	4 out of 115 genes, 3.5%	9 out of 6473 background genes, 0.1%	0.0008	0	PXA2:PEX12:C4_00320C_A:PXA1	1990429:5779:16021
Shared up-regulated genes between mig1Δ/Δ, and mig1Δ/Δ mig2Δ/Δ
Process	GOID	GO_term	Cluster frequency	Background frequency	Corrected P-value	False discovery rate	Gene(s) annotated to the term	Directly Annotated GOID List
	8643	carbohydrate transport	10 out of 67 genes, 14.9%	34 out of 6473 background genes, 0.5%	2.41e-10	0	HGT1:HGT2:GAL1:HGT17:MAL31:HGT10:HGT12:HGT13:HXT5:GLK1	6096:8643:71216:9267:6006:19660:36168:46323:36178:36180:45916:34605:1904659:51156:30447:6013:6002:46835:1678:33499:55085:8645:15753:19388:36170:35690:15757:411:51594:36244:15793
	15749	monosaccharide transmembrane transport	9 out of 67 genes, 13.4%	29 out of 6473 background genes, 0.4%	2.12e-09	0	HGT1:HGT2:GAL1:HGT17:HGT10:HGT12:HGT13:HXT5:GLK1	6096:8643:71216:9267:6006:19660:36168:46323:36178:36180:45916:34605:1904659:51156:30447:6013:6002:46835:1678:33499:8645:15753:19388:36170:15757:35690:411:51594:36244:15793
	8645	hexose transmembrane transport	9 out of 67 genes, 13.4%	29 out of 6473 background genes, 0.4%	2.12e-09	0	HGT1:HGT2:GAL1:HGT17:HGT10:HGT12:HGT13:HXT5:GLK1	6096:8643:71216:9267:6006:19660:36168:46323:36178:36180:45916:34605:1904659:51156:30447:6013:6002:46835:1678:33499:8645:15753:19388:36170:15757:35690:411:51594:36244:15793
	34219	carbohydrate transmembrane transport	9 out of 67 genes, 13.4%	30 out of 6473 background genes, 0.5%	3.01e-09	0	HGT1:HGT2:GAL1:HGT17:HGT10:HGT12:HGT13:HXT5:GLK1	6096:8643:71216:9267:6006:19660:36168:46323:36178:36180:45916:34605:1904659:51156:30447:6013:6002:46835:1678:33499:8645:15753:19388:36170:15757:35690:411:51594:36244:15793
	1904659	glucose transmembrane transport	7 out of 67 genes, 10.4%	23 out of 6473 background genes, 0.4%	6.33e-07	0	HGT1:HGT2:HGT17:HGT10:HGT12:HGT13:GLK1	6096:8643:71216:9267:6006:19660:36168:46323:36178:36180:45916:34605:1904659:51156:30447:6013:6002:1678:8645:15753:36170:35690:51594:36244:15793
	55085	transmembrane transport	18 out of 67 genes, 26.9%	378 out of 6473 background genes, 5.8%	8.86e-06	0	HGT1:HGT2:GAL1:DIP5:GAP2:FRP1:HGT17:JEN2:CSA2:MAL31:HGT10:HGT12:HGT13:CR_01220W_A:HXT5:CR_03580C_A:GLK1:CR_09920W_A	6096:6006:19660:36168:46323:36178:36180:97638:70778:19740:45916:33215:1904659:51156:15813:30447:6013:97639:6002:6835:55085:33499:8645:15753:19388:15757:6820:51594:10106:15793:8643:71216:55114:9267:44011:34755:34605:3333:46835:15846:1678:36170:6879:35690:411:36244:35351
	5975	carbohydrate metabolic process	12 out of 67 genes, 17.9%	206 out of 6473 background genes, 3.2%	0.00032	0	GAL1:GAL10:GAL7:ADH2:GCA1:GLG2:BMT1:CHT2:CR_06030C_A:GLK1:GLK4:INO1	6021:6096:16052:6006:19660:46323:44182:5975:5977:35269:70135:51156:1900429:30447:6013:6002:33499:6567:19388:70136:9272:6116:15757:34599:9267:44011:42149:8654:60257:1403:6068:5982:52574:46835:1678:36170:43458:947:411:42125
	33499	galactose catabolic process via UDP-galactose	3 out of 67 genes, 4.5%	3 out of 6473 background genes, 0.0%	0.00033	0	GAL1:GAL10:GAL7	44182:1900429:30447:33499:19388:9272:15757:34599:42149:60257:1403:52574:46835:411:42125
	19318	hexose metabolic process	5 out of 67 genes, 7.5%	37 out of 6473 background genes, 0.6%	0.01099	0.0044	GAL1:GAL10:GAL7:ADH2:GLK1	6096:6006:19660:46323:44182:51156:1900429:30447:6013:6002:33499:6567:19388:9272:6116:15757:34599:42149:60257:1403:6068:52574:46835:1678:43458:947:411:42125
	19388	galactose catabolic process	3 out of 67 genes, 4.5%	7 out of 6473 background genes, 0.1%	0.01149	0.004	GAL1:GAL10:GAL7	44182:1900429:30447:33499:19388:9272:15757:34599:42149:60257:1403:52574:46835:411:42125
	5996	monosaccharide metabolic process	5 out of 67 genes, 7.5%	43 out of 6473 background genes, 0.7%	0.02313	0.0055	GAL1:GAL10:GAL7:ADH2:GLK1	6096:6006:19660:46323:44182:51156:1900429:30447:6013:6002:33499:6567:19388:9272:6116:15757:34599:42149:60257:1403:6068:52574:46835:1678:43458:947:411:42125
	6012	galactose metabolic process	3 out of 67 genes, 4.5%	9 out of 6473 background genes, 0.1%	0.02717	0.005	GAL1:GAL10:GAL7	44182:1900429:30447:33499:19388:9272:15757:34599:42149:60257:1403:52574:46835:411:42125
	42125	protein galactosylation	2 out of 67 genes, 3.0%	2 out of 6473 background genes, 0.0%	0.03367	0.0108	GAL10:GAL7	44182:1900429:30447:33499:19388:9272:34599:42149:60257:1403:52574:42125
	19320	hexose catabolic process	3 out of 67 genes, 4.5%	12 out of 6473 background genes, 0.2%	0.06959	0.0157	GAL1:GAL10:GAL7	44182:1900429:30447:33499:19388:9272:15757:34599:42149:60257:1403:52574:46835:411:42125
	16052	carbohydrate catabolic process	5 out of 67 genes, 7.5%	55 out of 6473 background genes, 0.8%	0.07598	0.0187	GAL1:GAL10:GAL7:GCA1:GLK1	6096:16052:6006:19660:46323:44182:51156:1900429:30447:6013:6002:33499:19388:9272:15757:34599:44011:42149:60257:1403:5982:52574:46835:1678:411:42125
Function	GOID	GO_term	Cluster frequency	Background frequency	Corrected P-value	False discovery rate	Gene(s) annotated to the term	Directly Annotated GOID List
	51119	sugar transmembrane transporter activity	8 out of 67 genes, 11.9%	25 out of 6473 background genes, 0.4%	6.05e-09	0	HGT1:HGT2:HGT17:MAL31:HGT10:HGT12:HGT13:HXT5	15578:15295:5355:51119:5353:15149
	15144	carbohydrate transmembrane transporter activity	8 out of 67 genes, 11.9%	26 out of 6473 background genes, 0.4%	8.67e-09	0	HGT1:HGT2:HGT17:MAL31:HGT10:HGT12:HGT13:HXT5	15578:15295:5355:51119:5353:15149
	5355	glucose transmembrane transporter activity	6 out of 67 genes, 9.0%	19 out of 6473 background genes, 0.3%	1.79e-06	0	HGT1:HGT2:HGT17:HGT10:HGT12:HGT13	15578:15295:5355:51119:5353:15149
	15149	hexose transmembrane transporter activity	6 out of 67 genes, 9.0%	20 out of 6473 background genes, 0.3%	2.54e-06	0	HGT1:HGT2:HGT17:HGT10:HGT12:HGT13	15578:15295:5355:51119:5353:15149
	15145	monosaccharide transmembrane transporter activity	6 out of 67 genes, 9.0%	22 out of 6473 background genes, 0.3%	4.81e-06	0	HGT1:HGT2:HGT17:HGT10:HGT12:HGT13	15578:15295:5355:51119:5353:15149
	30246	carbohydrate binding	5 out of 67 genes, 7.5%	19 out of 6473 background genes, 0.3%	7.96e-05	0	GAL1:GAL10:CR_06030C_A:GLK1:GLK4	4396:3824:16773:4335:50662:5524:4340:8865:5534:30246:3978:5536:19158:4034
	22857	transmembrane transporter activity	13 out of 67 genes, 19.4%	350 out of 6473 background genes, 5.4%	0.00359	0	HGT1:HGT2:DIP5:GAP2:HGT17:JEN2:MAL31:HGT10:HGT12:HGT13:CR_01220W_A:HXT5:CR_03580C_A	5313:15193:15296:15181:51119:15149:15203:15578:15295:5355:15189:15171:15306:15183:22857:1761:5310:5353
	48029	monosaccharide binding	3 out of 67 genes, 4.5%	10 out of 6473 background genes, 0.2%	0.00905	0.0125	GAL1:GLK1:GLK4	16773:4335:4340:8865:4396:5524:5534:5536:19158
	5215	transporter activity	13 out of 67 genes, 19.4%	402 out of 6473 background genes, 6.2%	0.01472	0.0133	HGT1:HGT2:DIP5:GAP2:HGT17:JEN2:MAL31:HGT10:HGT12:HGT13:CR_01220W_A:HXT5:CR_03580C_A	5313:15193:15296:15181:51119:15149:15203:15578:15295:5355:15171:15189:15306:15183:22857:1761:5353:5310
	19200	carbohydrate kinase activity	3 out of 67 genes, 4.5%	14 out of 6473 background genes, 0.2%	0.02667	0.022	GAL1:GLK1:GLK4	16773:4335:4340:8865:4396:5524:5534:5536:19158
	4396	hexokinase activity	2 out of 67 genes, 3.0%	5 out of 6473 background genes, 0.1%	0.07758	0.04	GLK1:GLK4	16773:4340:8865:4396:5524:5536:19158
	5536	glucose binding	2 out of 67 genes, 3.0%	5 out of 6473 background genes, 0.1%	0.07758	0.0367	GLK1:GLK4	16773:4340:8865:4396:5524:5536:19158
Component	GOID	GO_term	Cluster frequency	Background frequency	Corrected P-value	False discovery rate	Gene(s) annotated to the term	Directly Annotated GOID List
	5887	integral component of plasma membrane	7 out of 67 genes, 10.4%	48 out of 6473 background genes, 0.7%	1.99e-05	0	HGT1:HGT2:GAP2:HGT17:HGT10:HGT12:HGT13	5771:328:16020:32178:5887:30134:16021:31520:5886
	31226	intrinsic component of plasma membrane	7 out of 67 genes, 10.4%	70 out of 6473 background genes, 1.1%	0.00027	0.01	HGT1:HGT2:GAP2:HGT17:HGT10:HGT12:HGT13	5771:328:16020:32178:5887:30134:16021:31520:5886
	44459	plasma membrane part	7 out of 67 genes, 10.4%	116 out of 6473 background genes, 1.8%	0.00726	0.04	HGT1:HGT2:GAP2:HGT17:HGT10:HGT12:HGT13	5771:328:16020:32178:5887:30134:16021:31520:5886
	16021	integral component of membrane	13 out of 67 genes, 19.4%	480 out of 6473 background genes, 7.4%	0.04429	0.12	HGT1:HGT2:ATO1:GAP2:HGT17:JEN2:MAL31:HGT10:HGT12:HGT13:CR_01220W_A:HXT5:CR_03580C_A	5771:328:16020:32178:5887:30134:16021:31520:5886
	31224	intrinsic component of membrane	13 out of 67 genes, 19.4%	512 out of 6473 background genes, 7.9%	0.07982	0.148	HGT1:HGT2:ATO1:GAP2:HGT17:JEN2:MAL31:HGT10:HGT12:HGT13:CR_01220W_A:HXT5:CR_03580C_A	5771:328:16020:32178:5887:30134:16021:31520:5886
	71944	cell periphery	16 out of 67 genes, 23.9%	719 out of 6473 background genes, 11.1%	0.09032	0.1367	HGT1:HGT2:DIP5:GCA1:SOD4:UCF1:GAP2:RBT5:HGT17:JEN2:CHT2:FET31:HGT10:HGT12:HGT13:INO1	5771:9986:9277:328:16020:32178:5887:30134:30445:71944:5576:16021:31520:30446:5886
Shared up-regulated genes between mig1Δ/Δ and mig2Δ/Δ
Process	None
Function	None
Component	GOID	GO_term	Cluster frequency	Background frequency	Corrected P-value	False discovery rate	Gene(s) annotated to the term	Directly Annotated GOID List
	51286	cell tip	3 out of 8 genes, 37.5%	125 out of 6473 background genes, 1.9%	0.01393	0	C3_07470W_A:C3_07770C_A:SRB1	5737:1905759:778:9986:1904511:1905721:43332:51286:30445:45121:5816:5886:51285
	51285	cell cortex of cell tip	2 out of 8 genes, 25.0%	26 out of 6473 background genes, 0.4%	0.01626	0	C3_07470W_A:C3_07770C_A	1905759:778:1904511:1905721:43332:5816:45121:51285:5886
	71944	cell periphery	5 out of 8 genes, 62.5%	719 out of 6473 background genes, 11.1%	0.02662	0	HYR1:C3_07470W_A:C3_07770C_A:SEC61:SRB1	5737:30176:1905759:778:9986:5783:46658:324:51286:5816:5886:9277:1904511:1905721:43332:30445:5576:5784:30446:45121:51285
	99738	cell cortex region	2 out of 8 genes, 25.0%	45 out of 6473 background genes, 0.7%	0.04896	0.01	C3_07470W_A:C3_07770C_A	1905759:778:5816:5886:1904511:1905721:43332:45121:51285
	5886	plasma membrane	4 out of 8 genes, 50.0%	467 out of 6473 background genes, 7.2%	0.05629	0.008	HYR1:C3_07470W_A:SEC61:SRB1	5737:30176:9986:5783:46658:324:51286:5886:9277:30445:5576:5784:45121:30446:51285
Unique up-regulated genes mig2Δ/Δ
Process	None
Function	GOID	GO_term	Cluster frequency	Background frequency	Corrected P-value	False discovery rate	Gene(s) annotated to the term	Directly Annotated GOID List
	16491	oxidoreductase activity	6 out of 21 genes, 28.6%	429 out of 6473 background genes, 6.6%	0.03395	0.4	C3_06860C_A:PRO2:C3_07330W_A:C6_03880W_A:ALK2:XYL2	16712:4497:16747:5506:8270:3939:9055:4032:4350:20037:16491:16705
Component	None
Unique up-regulated genes mig1Δ/Δ mig2Δ/Δ
Process	GOID	GO_term	Cluster frequency	Background frequency	Corrected P-value	False discovery rate	Gene(s) annotated to the term	Directly Annotated GOID List
	55114	oxidation-reduction process	44 out of 258 genes, 17.1%	402 out of 6473 background genes, 6.2%	2.81e-07	0	HMX1:C1_00410C_A:SOD2:CTN1:DAO1:IFE1:C1_05990C_A:AOX2:C1_09440W_A:MET3:DLD1:ADH3:C2_05130W_A:C2_07070W_A:ACS1:PXP2:C3_03570C_A:HGT4:PEX5:C4_02230C_A:GDB1:OYE32:MET14:IFG3:CFL4:GRE3:C5_04180W_A:C6_01420C_A:POX1:C6_03600C_A:PEX11:FRP2:C7_00430W_A:C7_01170C_A:C7_03780C_A:MDH1:ADH5:IFR2:CIT1:PEX14:IFE2:ALK8:YHB1:CR_08310C_A	1902170:9060:10255:1320:9437:6635:44262:15677:10134:6099:30447:6631:6801:6084:48315:52565:46356:45454:103:5978:55114:16558:42268:32180:6094:45733:19379:10430:6979:34605:6066:19654:6665:46210:71285:70458:6085:19615:30437:19568:45333:10230:16560:36168:19660:44182:42167:71470:1904659:48252:15671:6788:45835:15761:19388:16117:42843:51594:34599:8643:19395:44011:16573:1302:71500:34465:9749:46436:6826:19…
	55085	transmembrane transport	35 out of 258 genes, 13.6%	378 out of 6473 background genes, 5.8%	0.0013	0	C1_00830W_A:PHO87:CDR4:AGC1:LEU5:C2_02580W_A:C2_04180C_A:GIT1:FRP3:C2_09590C_A:DAL4:PTR22:AAP1:CDR11:HGT4:JEN1:PEX5:OPT7:SUL2:C4_04250W_A:XUT1:DAL52:HIP1:CAN1:NAG3:NAG4:MDH1:OPT1:CR_04610C_A:PEX14:LYP1:HGT9:SEO1:HGT14:PEX13	10255:15727:98721:15749:15720:6635:35434:19740:15802:35879:15794:35672:6099:15813:30447:6631:48315:6849:55085:15753:42906:15903:32974:6820:15851:16558:35442:6847:42268:9442:6094:6855:8272:34605:42938:15893:97080:15718:15810:6814:30437:1902558:16560:19660:36168:46323:44182:1904659:15696:6817:19631:8645:15761:45835:35435:46618:1407:51594:15747:8643:1901583:9749:6810:6857:1902559:15809:3333:15880:34…
	16042	lipid catabolic process	11 out of 258 genes, 4.3%	49 out of 6473 background genes, 0.8%	0.00164	0	LIP1:PLB4.5:C2_01660C_A:CTF1:PXP2:PEX5:C6_02420W_A:POX1:LIP4:CR_02570C_A:PEX14	34478:6635:45944:19626:6631:48315:9395:46521:55114:16042:16558:1901522:42268:9062:19433:30437:44117:16560:6071:36164:6351:42758:42318:6625:9405
	43436	oxoacid metabolic process	34 out of 258 genes, 13.2%	371 out of 6473 background genes, 5.7%	0.00235	0	C1_00410C_A:CTN1:PHO87:C1_05990C_A:PEX3:C1_07840W_A:GLY1:CYB2:MET3:C1_13880C_A:CTF1:UGA1:LEU42:ACS1:PXP2:FAA21:ALT1:HGT4:PEX5:CAR2:MET15:MET14:IFG3:CAR1:POX1:HBR2:PEX11:MDH1:CRC1:CIT1:PEX14:ALK8:HGT14:PEX13	32581:10255:30448:45046:9437:6635:44262:6535:10121:45944:10134:6099:30447:19626:6631:6084:48315:46356:103:6591:55114:16558:1901522:6089:42268:9062:32180:6094:45733:19379:10430:52002:34605:97080:6066:19413:15976:19654:6665:6814:34354:6085:1300:30437:44410:16560:6536:45333:90368:1676:19660:36168:44182:19265:15879:43605:6523:1904659:48252:9450:6544:6817:19631:15761:45835:6355:6351:42758:16117:6524:5…
	6820	anion transport	21 out of 258 genes, 8.1%	171 out of 6473 background genes, 2.6%	0.00239	0	PHO87:AGC1:LEU5:C2_02580W_A:C2_04180C_A:GIT1:FRP3:C2_09590C_A:JEN1:OPT7:SUL2:CDR3:C4_04250W_A:XUT1:DAL52:HIP1:CAN1:C6_03470W_A:CR_04610C_A:CR_04760C_A:SEO1	15807:15727:35434:19740:15802:35879:15794:15813:46488:6849:55085:42906:45717:32974:6820:15851:15914:6847:8272:97080:15718:15810:6814:1902558:2001247:15696:6817:35435:43001:1901352:46618:1407:15747:6810:1902559:15809:3333:15880:34775:42939:6797:44271:2000185:45332:19532:6878
	6082	organic acid metabolic process	34 out of 258 genes, 13.2%	372 out of 6473 background genes, 5.7%	0.00249	0	C1_00410C_A:CTN1:PHO87:C1_05990C_A:PEX3:C1_07840W_A:GLY1:CYB2:MET3:C1_13880C_A:CTF1:UGA1:LEU42:ACS1:PXP2:FAA21:ALT1:HGT4:PEX5:CAR2:MET15:MET14:IFG3:CAR1:POX1:HBR2:PEX11:MDH1:CRC1:CIT1:PEX14:ALK8:HGT14:PEX13	32581:10255:30448:45046:9437:6635:44262:6535:10121:45944:10134:6099:30447:19626:6631:6084:48315:46356:103:6591:55114:16558:1901522:6089:42268:9062:32180:6094:45733:19379:10430:52002:34605:97080:6066:19413:15976:19654:6665:6814:34354:6085:1300:30437:44410:16560:6536:45333:90368:1676:19660:36168:44182:19265:15879:43605:6523:1904659:48252:9450:6544:6817:19631:15761:45835:6355:6351:42758:16117:6524:5…
	19752	carboxylic acid metabolic process	33 out of 258 genes, 12.8%	359 out of 6473 background genes, 5.5%	0.00311	0	C1_00410C_A:CTN1:C1_05990C_A:PEX3:C1_07840W_A:GLY1:CYB2:MET3:C1_13880C_A:CTF1:UGA1:LEU42:ACS1:PXP2:FAA21:ALT1:HGT4:PEX5:CAR2:MET15:MET14:IFG3:CAR1:POX1:HBR2:PEX11:MDH1:CRC1:CIT1:PEX14:ALK8:HGT14:PEX13	32581:10255:30448:45046:9437:6635:44262:6535:10121:45944:10134:6099:30447:19626:6631:6084:48315:46356:103:6591:55114:16558:1901522:6089:42268:9062:32180:6094:45733:19379:10430:52002:34605:6066:19413:15976:19654:6665:34354:6085:1300:30437:44410:16560:6536:45333:90368:1676:19660:36168:44182:19265:15879:43605:6523:1904659:48252:9450:6544:19631:15761:45835:6355:6351:42758:16117:6524:51594:8643:19395:…
	32787	monocarboxylic acid metabolic process	19 out of 258 genes, 7.4%	147 out of 6473 background genes, 2.3%	0.00331	0	CTN1:C1_05990C_A:PEX3:CYB2:C1_13880C_A:CTF1:UGA1:ACS1:PXP2:FAA21:HGT4:PEX5:POX1:PEX11:CRC1:PEX14:ALK8:HGT14:PEX13	32581:10255:45046:9437:6635:45944:30447:19626:6631:6084:48315:55114:16558:1901522:6089:42268:9062:45733:10430:52002:34605:6066:19413:15976:19654:6085:30437:44410:16560:6536:45333:1676:19660:36168:44182:15879:43605:1904659:48252:9450:19631:15761:45835:6355:6351:42758:51594:8643:19395:16573:45033:9749:7165:42318:19427:16559:15755:6625:9405:15940
	19395	fatty acid oxidation	6 out of 258 genes, 2.3%	14 out of 6473 background genes, 0.2%	0.00578	0	PXP2:PEX5:POX1:PEX11:PEX14:ALK8	6635:6631:48315:55114:16558:42268:10430:30437:16560:48252:19395:42318:16559:6625
	34440	lipid oxidation	6 out of 258 genes, 2.3%	14 out of 6473 background genes, 0.2%	0.00578	0	PXP2:PEX5:POX1:PEX11:PEX14:ALK8	6635:6631:48315:55114:16558:42268:10430:30437:16560:48252:19395:42318:16559:6625
	44282	small molecule catabolic process	16 out of 258 genes, 6.2%	113 out of 6473 background genes, 1.7%	0.00583	0	CTN1:CTF1:UGA1:C2_07430C_A:PXP2:ALT1:PEX5:CAR2:XKS1:GRE3:CAR1:POX1:CRC1:PHO112:PEX14:HGT14	30448:8655:9437:6635:10121:45944:6218:19626:6631:6084:48315:5998:6591:55114:33518:6216:16558:1901522:42268:9062:45733:34356:6066:15976:1300:30437:19568:16560:19358:6536:45333:90368:15879:43605:71470:6523:1904659:9450:19631:19388:6351:42758:42843:6524:34599:8643:19547:42318:6625:35690:9405:16036
	44242	cellular lipid catabolic process	9 out of 258 genes, 3.5%	38 out of 6473 background genes, 0.6%	0.00869	0	PLB4.5:C2_01660C_A:CTF1:PXP2:PEX5:C6_02420W_A:POX1:CR_02570C_A:PEX14	34478:6635:45944:19626:6631:48315:9395:46521:55114:16558:1901522:42268:9062:19433:30437:16560:6071:36164:6351:42758:42318:6625:9405
	72329	monocarboxylic acid catabolic process	9 out of 258 genes, 3.5%	42 out of 6473 background genes, 0.6%	0.02067	0	CTN1:CTF1:UGA1:PXP2:PEX5:POX1:CRC1:PEX14:HGT14	9437:6635:45944:19626:6631:6084:48315:55114:16558:1901522:42268:9062:45733:6066:15976:30437:16560:6536:45333:15879:43605:1904659:9450:19631:6351:42758:8643:42318:6625:9405
	15919	peroxisomal membrane transport	6 out of 258 genes, 2.3%	17 out of 6473 background genes, 0.3%	0.02155	0	PEX3:PEX5:MDH1:PEX14:PEX19:PEX13	32581:45046:6635:6099:6631:48315:16558:42268:6094:50821:30437:16560:45033:42318:6108:6625:32527
	43574	peroxisomal transport	6 out of 258 genes, 2.3%	17 out of 6473 background genes, 0.3%	0.02155	0	PEX3:PEX5:MDH1:PEX14:PEX19:PEX13	32581:45046:6635:6099:6631:48315:16558:42268:6094:50821:30437:16560:45033:42318:6108:6625:32527
	6625	protein targeting to peroxisome	6 out of 258 genes, 2.3%	17 out of 6473 background genes, 0.3%	0.02155	0	PEX3:PEX5:MDH1:PEX14:PEX19:PEX13	32581:45046:6635:6099:6631:48315:16558:42268:6094:50821:30437:16560:45033:42318:6108:6625:32527
	72662	protein localization to peroxisome	6 out of 258 genes, 2.3%	17 out of 6473 background genes, 0.3%	0.02155	0	PEX3:PEX5:MDH1:PEX14:PEX19:PEX13	32581:45046:6635:6099:6631:48315:16558:42268:6094:50821:30437:16560:45033:42318:6108:6625:32527
	72663	establishment of protein localization to peroxisome	6 out of 258 genes, 2.3%	17 out of 6473 background genes, 0.3%	0.02155	0	PEX3:PEX5:MDH1:PEX14:PEX19:PEX13	32581:45046:6635:6099:6631:48315:16558:42268:6094:50821:30437:16560:45033:42318:6108:6625:32527
	6631	fatty acid metabolic process	11 out of 258 genes, 4.3%	64 out of 6473 background genes, 1.0%	0.02471	0	PEX3:CTF1:PXP2:FAA21:PEX5:POX1:PEX11:CRC1:PEX14:ALK8:PEX13	32581:45046:6635:45944:19626:6631:48315:55114:16558:1901522:42268:9062:45733:10430:15976:30437:16560:1676:15879:48252:6351:42758:19395:45033:42318:16559:6625:9405
	16054	organic acid catabolic process	12 out of 258 genes, 4.7%	76 out of 6473 background genes, 1.2%	0.02644	0	CTN1:CTF1:UGA1:PXP2:ALT1:PEX5:CAR2:CAR1:POX1:CRC1:PEX14:HGT14	30448:9437:6635:10121:45944:19626:6631:6084:48315:6591:55114:16558:1901522:42268:9062:45733:6066:15976:1300:30437:16560:6536:45333:90368:15879:43605:6523:1904659:9450:19631:6351:42758:6524:8643:19547:42318:6625:35690:9405
	46395	carboxylic acid catabolic process	12 out of 258 genes, 4.7%	76 out of 6473 background genes, 1.2%	0.02644	0	CTN1:CTF1:UGA1:PXP2:ALT1:PEX5:CAR2:CAR1:POX1:CRC1:PEX14:HGT14	30448:9437:6635:10121:45944:19626:6631:6084:48315:6591:55114:16558:1901522:42268:9062:45733:6066:15976:1300:30437:16560:6536:45333:90368:15879:43605:6523:1904659:9450:19631:6351:42758:6524:8643:19547:42318:6625:35690:9405
	15711	organic anion transport	16 out of 258 genes, 6.2%	136 out of 6473 background genes, 2.1%	0.06035	0.0009	AGC1:LEU5:C2_02580W_A:C2_04180C_A:GIT1:FRP3:JEN1:OPT7:CDR3:C4_04250W_A:XUT1:HIP1:CAN1:C6_03470W_A:CR_04610C_A:CR_04760C_A	15807:15727:19740:15802:35879:15794:15813:46488:6849:55085:42906:45717:32974:15851:15914:6847:97080:15718:15810:1902558:2001247:15696:6817:43001:1901352:46618:1407:15747:6810:1902559:15809:3333:15880:34775:42939:44271:45332:19532
	98656	anion transmembrane transport	10 out of 258 genes, 3.9%	60 out of 6473 background genes, 0.9%	0.07337	0.0009	PHO87:AGC1:C2_04180C_A:GIT1:FRP3:C2_09590C_A:JEN1:OPT7:HIP1:CR_04610C_A	15727:35434:19740:35879:15794:15813:6849:32974:6847:97080:15718:15810:6814:1902558:15696:6817:35435:1407:1902559:3333:34775:42939:6797:44271:2000185:6878
Function	GOID	GO_term	Cluster frequency	Background frequency	Corrected P-value	False discovery rate	Gene(s) annotated to the term	Directly Annotated GOID List
	15291	secondary active transmembrane transporter activity	13 out of 258 genes, 5.0%	62 out of 6473 background genes, 1.0%	0.00013	0	C1_00830W_A:PHO87:AGC1:GIT1:C2_09590C_A:DAL4:JEN1:SUL2:XUT1:DAL52:CRC1:OPT1:SEO1	35673:15210:5375:5509:1904680:5313:15226:2060:97079:5315:15169:15296:15355:15238:8028:15292:5427:1406:42907:15143:15116:5476:5274:15306:15391:15183:1901584:15297:15129:8271
	16491	oxidoreductase activity	38 out of 258 genes, 14.7%	429 out of 6473 background genes, 6.6%	0.00039	0	HMX1:C1_00410C_A:SOD2:DAO1:IFE1:C1_05990C_A:AOX2:CYB2:C2_00880W_A:DLD1:ADH3:C2_05130W_A:C2_07070W_A:PST2:PXP2:C3_03570C_A:GTT13:C4_02230C_A:C4_02660W_A:OYE32:IFG3:CFL4:GRE3:C5_04180W_A:C6_01420C_A:POX1:C6_03600C_A:FRP2:C7_00430W_A:C7_01170C_A:C7_03780C_A:MDH1:ADH5:IFR2:IFE2:ALK8:YHB1:CR_08310C_A	50660:4460:70402:4392:16615:3884:3955:5506:17091:8270:4090:16616:50661:50625:3729:3995:16491:16712:16747:9055:47770:4364:8762:18685:4602:8941:3824:19825:4497:3997:9916:46872:32866:18484:18576:18580:16705:4784:3960:16627:10181:8199:8677:50662:32440:16966:30060:20037:293
	22857	transmembrane transporter activity	32 out of 258 genes, 12.4%	350 out of 6473 background genes, 5.4%	0.00143	0	C1_00830W_A:HSP31:PHO87:CDR4:AGC1:LEU5:C2_02580W_A:C2_04180C_A:GIT1:FRP3:C2_09590C_A:DAL4:PTR22:CDR11:HGT4:JEN1:OPT7:SUL2:CDR3:C4_04250W_A:XUT1:DAL52:HIP1:CAN1:NAG3:NAG4:CRC1:OPT1:CR_04760C_A:HGT9:SEO1:HGT14	5375:15123:5313:15226:71916:46964:42937:1902557:15179:38023:15169:15181:15296:15355:51119:8519:5355:5216:15174:5290:15116:15148:5215:15391:15183:16597:15297:15129:35673:15210:5509:5548:1904680:2060:97079:5315:15228:15238:8028:15292:19531:5427:1406:42907:15143:5524:15189:15171:5476:15306:5274:15145:1901584:8271:42626
	268	peroxisome targeting sequence binding	4 out of 258 genes, 1.6%	5 out of 6473 background genes, 0.1%	0.00233	0.01	PEX5:PEX14:PEX19:PEX13	33328:30674:5052:5053
	3824	catalytic activity	12 out of 258 genes, 4.7%	69 out of 6473 background genes, 1.1%	0.00281	0.008	HMX1:C1_00410C_A:SOD2:CTN1:C1_02040C_A:SCW4:DAO1:IFE1:C1_05990C_A:C1_07640C_A:C1_07840W_A:CDR4:NTG1:AOX2:C1_09440W_A:LIP1:C1_09980C_A:GLY1:CYB2:MET3:C2_00880W_A:PLB4.5:FGR22:DLD1:SAP99:UGA1:ADH3:C2_05130W_A:BIO32:C2_06710W_A:C2_07070W_A:C2_07430C_A:PST2:LEU42:C2_09960W_A:C2_10150W_A:ACS1:PXP2:C3_02360C_A:FAA21:ALT1:C3_03570C_A:GTT13:C3_03760W_A:CDR11:C3_05360C_A:FAA2:CAR2:MET15:C4_02230C_A:C4_026…	8483:4108:5506:34479:4090:50625:16491:4467:70636:16747:4124:4364:16880:3997:287:46872:18576:18484:3960:8199:4133:32450:4134:5524:8707:8484:42626:3906:70402:3884:34042:17091:4092:16616:50661:31956:16712:4519:4040:3677:4427:4021:4252:4602:3824:8144:19825:4514:36459:4781:16705:10181:4568:4792:8892:4190:30060:4053:4460:3955:8270:8757:4856:43169:47770:17111:5215:70635:8413:8762:4620:18685:16298:45437:…
	8509	anion transmembrane transporter activity	15 out of 258 genes, 5.8%	105 out of 6473 background genes, 1.6%	0.00293	0.0067	AGC1:LEU5:C2_02580W_A:C2_04180C_A:GIT1:FRP3:JEN1:SUL2:C4_04250W_A:XUT1:DAL52:HIP1:CAN1:CR_04760C_A:SEO1	15179:15169:15296:5290:15391:16597:8028:15306:15181:8519:2060:5315:15292:19531:1406:15189:15171:15123:5313:46964:1902557:15116:15297:97079:42907:8271:15355:15174:15183:15129:5509:15228:15143
	5215	transporter activity	34 out of 258 genes, 13.2%	402 out of 6473 background genes, 6.2%	0.00393	0.0057	C1_00830W_A:HSP31:PHO87:CDR4:AGC1:LEU5:C2_02580W_A:C2_04180C_A:GIT1:FRP3:C2_09590C_A:DAL4:PTR22:CDR11:HGT4:JEN1:OPT7:SUL2:CDR3:C4_04250W_A:XUT1:DAL52:HIP1:CAN1:C6_03470W_A:NAG3:NAG4:CRC1:OPT1:CR_04280C_A:CR_04760C_A:HGT9:SEO1:HGT14	42937:15179:15169:15296:5216:5290:15148:15391:16597:35673:1904680:15238:8028:5524:15306:5274:42626:15181:8519:15210:2060:5315:15292:19531:1406:15189:15171:5476:1901584:5375:15123:5313:46964:1902557:51119:5355:15116:5215:15297:5548:97079:42907:15145:8271:15226:71916:38023:15355:15174:15183:15129:5509:15228:8526:5427:5319:15143
	22804	active transmembrane transporter activity	16 out of 258 genes, 6.2%	127 out of 6473 background genes, 2.0%	0.00761	0.0075	C1_00830W_A:PHO87:CDR4:AGC1:GIT1:C2_09590C_A:DAL4:CDR11:JEN1:SUL2:CDR3:XUT1:DAL52:CRC1:OPT1:SEO1	15169:15296:15391:35673:1904680:15238:8028:5524:15306:5274:42626:15210:2060:5315:15292:1406:5476:1901584:5375:5313:15116:5215:15297:5548:97079:42907:8271:15226:15355:15183:15129:5509:5427:15143
	8514	organic anion transmembrane transporter activity	12 out of 258 genes, 4.7%	77 out of 6473 background genes, 1.2%	0.00883	0.0067	AGC1:LEU5:C2_02580W_A:C2_04180C_A:GIT1:FRP3:JEN1:C4_04250W_A:XUT1:HIP1:CAN1:CR_04760C_A	15179:15169:5290:15391:16597:8028:15306:15181:8519:2060:5315:15292:19531:1406:15189:15171:15123:5313:46964:1902557:15297:97079:42907:15355:15174:15183:15129:5509:15228:15143
	5052	peroxisome matrix targeting signal-1 binding	3 out of 258 genes, 1.2%	3 out of 6473 background genes, 0.0%	0.0122	0.006	PEX5:PEX14:PEX13	5053:30674:5052
	48037	cofactor binding	21 out of 258 genes, 8.1%	239 out of 6473 background genes, 3.7%	0.09977	0.0218	C1_05990C_A:GLY1:CYB2:C2_02230C_A:DLD1:UGA1:BIO32:C2_06710W_A:PST2:PXP2:ALT1:CAR2:MET15:OYE32:GRE3:C6_01420C_A:POX1:C6_03600C_A:CSA1:ALK8:YHB1	8483:5506:50625:16491:4124:3997:70402:16616:50661:16712:4021:3824:19825:16705:10181:4460:3955:8762:18685:3961:32866:8677:16966:20037:50660:4587:3729:3995:9055:8941:4497:16627:3867:50662:4793:30170
Component	GOID	GO_term	Cluster frequency	Background frequency	Corrected P-value	False discovery rate	Gene(s) annotated to the term	Directly Annotated GOID List
	42579	microbody	16 out of 258 genes, 6.2%	89 out of 6473 background genes, 1.4%	3.75e-05	0	PEX3:CYB2:C3_00210C_A:PXP2:FAA21:PEX5:POX1:PEX11:C7_03780C_A:MDH1:CR_02570C_A:CIT1:PEX14:PEX19:PEX13:PCD1	5829:5758:1990429:5739:5777:5783:5778:5782:5938:5779:34399:9514:1990415:16021
	5777	peroxisome	16 out of 258 genes, 6.2%	89 out of 6473 background genes, 1.4%	3.75e-05	0	PEX3:CYB2:C3_00210C_A:PXP2:FAA21:PEX5:POX1:PEX11:C7_03780C_A:MDH1:CR_02570C_A:CIT1:PEX14:PEX19:PEX13:PCD1	5829:5758:1990429:5739:5777:5783:5778:5782:5938:5779:34399:9514:1990415:16021
	31903	microbody membrane	6 out of 258 genes, 2.3%	20 out of 6473 background genes, 0.3%	0.01042	0.0133	PEX3:PEX5:PEX11:PEX14:PEX19:PEX13	5829:1990429:5783:5778:5779:16021:1990415
	5778	peroxisomal membrane	6 out of 258 genes, 2.3%	20 out of 6473 background genes, 0.3%	0.01042	0.01	PEX3:PEX5:PEX11:PEX14:PEX19:PEX13	5829:1990429:5783:5778:5779:16021:1990415
	44438	microbody part	7 out of 258 genes, 2.7%	31 out of 6473 background genes, 0.5%	0.0194	0.008	PEX3:PEX5:PEX11:CR_02570C_A:PEX14:PEX19:PEX13	5829:1990429:5783:5778:5782:5779:16021:1990415
	44439	peroxisomal part	7 out of 258 genes, 2.7%	31 out of 6473 background genes, 0.5%	0.0194	0.0067	PEX3:PEX5:PEX11:CR_02570C_A:PEX14:PEX19:PEX13	5829:1990429:5783:5778:5782:5779:16021:1990415
	1990415	Pex17p-Pex14p docking complex	5 out of 258 genes, 1.9%	17 out of 6473 background genes, 0.3%	0.04601	0.0114	PEX5:PEX11:PEX14:PEX19:PEX13	5829:1990429:5783:5778:5779:16021:1990415
	16021	integral component of membrane	34 out of 258 genes, 13.2%	480 out of 6473 background genes, 7.4%	0.07396	0.0125	C1_00410C_A:C1_06860W_A:PEX3:CDR4:FUS1:C2_00420W_A:C2_02580W_A:FGR22:GIT1:FRP3:C3_00210C_A:ATO2:C3_03760W_A:CDR11:HGT4:JEN1:SUL2:CDR3:C4_04250W_A:DAL52:HIP1:PEX11:NAG3:NAG4:ATO10:CSP37:OPT1:CR_04280C_A:CR_04610C_A:HGT9:SEO1:ALK8:HGT14:PEX13	30176:9986:5789:5739:5777:5783:5794:5938:5779:329:16021:5886:1990429:16020:5887:71627:5778:5811:43332:31201:30446:31307
Unique up-regulated genes mig1Δ/Δ
Process	None
Function	None
Component	None

## Sheet: Table S2B
2B. GO term analysis of down-regulated genes in YPD
Shared down-regulated genes between mig1Δ/Δ, mig2Δ/Δ, and mig1Δ/Δ mig2Δ/Δ
Process	GOID	GO_term	Cluster frequency	Background frequency	Corrected P-value	False discovery rate	Gene(s) annotated to the term	Directly Annotated GOID List
	6526	arginine biosynthetic process	5 out of 16 genes, 31.2%	9 out of 6473 background genes, 0.1%	2.48e-10	0	ARG5,6:CPA1:ARG4:ARG1:CPA2	55114:6526:42450:6355:6207:70409:6543
	6525	arginine metabolic process	5 out of 16 genes, 31.2%	11 out of 6473 background genes, 0.2%	9.09e-10	0	ARG5,6:CPA1:ARG4:ARG1:CPA2	55114:6526:42450:6355:6207:70409:6543
	9084	glutamine family amino acid biosynthetic process	5 out of 16 genes, 31.2%	19 out of 6473 background genes, 0.3%	2.26e-08	0	ARG5,6:CPA1:ARG4:ARG1:CPA2	55114:6526:42450:6355:6207:70409:6543
	1901607	alpha-amino acid biosynthetic process	7 out of 16 genes, 43.8%	94 out of 6473 background genes, 1.5%	4.8e-08	0	ARG5,6:CPA1:HIS1:LEU2:ARG4:ARG1:CPA2	6097:55114:6526:6355:70409:6543:9405:42450:105:6207:9098
	8652	cellular amino acid biosynthetic process	7 out of 16 genes, 43.8%	106 out of 6473 background genes, 1.6%	1.12e-07	0	ARG5,6:CPA1:HIS1:LEU2:ARG4:ARG1:CPA2	6097:55114:6526:6355:70409:6543:9405:42450:105:9098:6207
	9064	glutamine family amino acid metabolic process	5 out of 16 genes, 31.2%	28 out of 6473 background genes, 0.4%	1.88e-07	0	ARG5,6:CPA1:ARG4:ARG1:CPA2	55114:6526:6355:70409:6543:42450:6207
	1901605	alpha-amino acid metabolic process	7 out of 16 genes, 43.8%	130 out of 6473 background genes, 2.0%	4.74e-07	0	ARG5,6:CPA1:HIS1:LEU2:ARG4:ARG1:CPA2	6097:55114:6526:6355:70409:6543:9405:42450:105:9098:6207
	16053	organic acid biosynthetic process	7 out of 16 genes, 43.8%	172 out of 6473 background genes, 2.7%	3.32e-06	0	ARG5,6:CPA1:HIS1:LEU2:ARG4:ARG1:CPA2	6097:55114:6526:6355:70409:6543:9405:42450:105:9098:6207
	46394	carboxylic acid biosynthetic process	7 out of 16 genes, 43.8%	172 out of 6473 background genes, 2.7%	3.32e-06	0	ARG5,6:CPA1:HIS1:LEU2:ARG4:ARG1:CPA2	6097:55114:6526:6355:70409:6543:9405:42450:105:9098:6207
	6520	cellular amino acid metabolic process	7 out of 16 genes, 43.8%	194 out of 6473 background genes, 3.0%	7.63e-06	0	ARG5,6:CPA1:HIS1:LEU2:ARG4:ARG1:CPA2	6097:55114:6526:6355:70409:6543:9405:42450:105:9098:6207
	44283	small molecule biosynthetic process	7 out of 16 genes, 43.8%	278 out of 6473 background genes, 4.3%	8.81e-05	0	ARG5,6:CPA1:HIS1:LEU2:ARG4:ARG1:CPA2	6097:55114:6526:6355:70409:6543:9405:42450:105:9098:6207
	19752	carboxylic acid metabolic process	7 out of 16 genes, 43.8%	347 out of 6473 background genes, 5.4%	0.00038	0	ARG5,6:CPA1:HIS1:LEU2:ARG4:ARG1:CPA2	6097:55114:6526:6355:70409:6543:9405:42450:105:9098:6207
	43436	oxoacid metabolic process	7 out of 16 genes, 43.8%	359 out of 6473 background genes, 5.5%	0.00048	0	ARG5,6:CPA1:HIS1:LEU2:ARG4:ARG1:CPA2	6097:55114:6526:6355:70409:6543:9405:42450:105:9098:6207
	6082	organic acid metabolic process	7 out of 16 genes, 43.8%	360 out of 6473 background genes, 5.6%	0.00049	0	ARG5,6:CPA1:HIS1:LEU2:ARG4:ARG1:CPA2	6097:55114:6526:6355:70409:6543:9405:42450:105:9098:6207
	44281	small molecule metabolic process	7 out of 16 genes, 43.8%	597 out of 6473 background genes, 9.2%	0.01284	0.0133	ARG5,6:CPA1:HIS1:LEU2:ARG4:ARG1:CPA2	6097:55114:6526:6355:70409:6543:9405:42450:105:9098:6207
Function	GOID	GO_term	Cluster frequency	Background frequency	Corrected P-value	False discovery rate	Gene(s) annotated to the term	Directly Annotated GOID List
	4088	carbamoyl-phosphate synthase (glutamine-hydrolyzing) activity	2 out of 16 genes, 12.5%	3 out of 6473 background genes, 0.0%	0.00051	0	CPA1:CPA2	4088:5524
	16879	ligase activity, forming carbon-nitrogen bonds	3 out of 16 genes, 18.8%	54 out of 6473 background genes, 0.8%	0.00853	0.01	CPA1:ARG1:CPA2	4055:4088:5524
	16884	carbon-nitrogen ligase activity, with glutamine as amido-N-donor	2 out of 16 genes, 12.5%	15 out of 6473 background genes, 0.2%	0.01771	0.0133	CPA1:CPA2	4088:5524
Component	GOID	GO_term	Cluster frequency	Background frequency	Corrected P-value	False discovery rate	Gene(s) annotated to the term	Directly Annotated GOID List
	5951	carbamoyl-phosphate synthase complex	2 out of 16 genes, 12.5%	2 out of 6473 background genes, 0.0%	0.00015	0	CPA1:CPA2	5951:10494:5739
Shared down-regulated genes between mig1Δ/Δ and mig2Δ/Δ
Process	GOID	GO_term	Cluster frequency	Background frequency	Corrected P-value	False discovery rate	Gene(s) annotated to the term	Directly Annotated GOID List
None
Function	GOID	GO_term	Cluster frequency	Background frequency	Corrected P-value	False discovery rate	Gene(s) annotated to the term	Directly Annotated GOID List
None
Component	GOID	GO_term	Cluster frequency	Background frequency	Corrected P-value	False discovery rate	Gene(s) annotated to the term	Directly Annotated GOID List
None
Shared up-regulated genes between mig1Δ/Δ and mig1Δ/Δ mig2Δ/Δ
Process	GOID	GO_term	Cluster frequency	Background frequency	Corrected P-value	False discovery rate	Gene(s) annotated to the term	Directly Annotated GOID List
	22610	biological adhesion	6 out of 32 genes, 18.8%	89 out of 6473 background genes, 1.4%	0.00066	0	XOG1:PBR1:WOR1:YWP1:RHR2:URA3	70879:44406:1900239:46107:44182:6071:7155:36164:44010:71470:45944:909:44409:1900461:2000220:30447:44205:31589:6355:6222:1900231:6207:1990277:16477:1900241:44011:6073:6114:31505:46109:44407:9405:19856:1904541:36166
	44010	single-species biofilm formation	6 out of 32 genes, 18.8%	135 out of 6473 background genes, 2.1%	0.00734	0.01	XOG1:PGA26:PBR1:WOR1:YWP1:RHR2	70879:44406:1900239:44182:6071:7155:36164:44010:71470:45944:44409:1900461:70887:2000220:30447:31589:6355:1900231:1990277:9267:1900241:1900438:44011:1900435:6073:6114:31505:36171:36170:9405:44407:1904541:36166
	42710	biofilm formation	6 out of 32 genes, 18.8%	145 out of 6473 background genes, 2.2%	0.01097	0.0067	XOG1:PGA26:PBR1:WOR1:YWP1:RHR2	70879:44406:1900239:44182:6071:7155:36164:44010:71470:45944:44409:1900461:70887:2000220:30447:31589:6355:1900231:1990277:9267:1900241:1900438:44011:1900435:6073:6114:31505:36171:36170:9405:44407:1904541:36166
	44406	adhesion of symbiont to host	4 out of 32 genes, 12.5%	49 out of 6473 background genes, 0.8%	0.01534	0.005	XOG1:WOR1:YWP1:URA3	70879:44406:1900239:46107:44182:7155:44010:45944:909:1900461:2000220:30447:44205:31589:6355:6222:1900231:6207:1990277:16477:1900241:44011:6073:31505:46109:9405:44407:19856:1904541:36166
	7155	cell adhesion	4 out of 32 genes, 12.5%	62 out of 6473 background genes, 1.0%	0.03861	0.008	XOG1:PBR1:WOR1:RHR2	70879:44406:1900239:44182:6071:7155:36164:71470:45944:44409:1900461:2000220:31589:6355:1900231:1990277:1900241:44011:6073:6114:31505:9405:44407:1904541:36166
	44011	single-species biofilm formation on inanimate substrate	5 out of 32 genes, 15.6%	118 out of 6473 background genes, 1.8%	0.0432	0.0267	XOG1:PGA26:PBR1:WOR1:RHR2	70879:44406:1900239:44182:6071:7155:36164:71470:45944:44409:1900461:70887:2000220:30447:31589:6355:1900231:1990277:9267:1900241:1900438:44011:1900435:6073:6114:31505:36171:36170:9405:44407:1904541:36166
	51703	intraspecies interaction between organisms	5 out of 32 genes, 15.6%	118 out of 6473 background genes, 1.8%	0.0432	0.0229	XOG1:PGA26:PBR1:WOR1:RHR2	70879:44406:1900239:44182:6071:7155:36164:71470:45944:44409:1900461:70887:2000220:30447:31589:6355:1900231:1990277:9267:1900241:1900438:44011:1900435:6073:6114:31505:36171:36170:9405:44407:1904541:36166
	44403	symbiont process	5 out of 32 genes, 15.6%	130 out of 6473 background genes, 2.0%	0.06777	0.045	XOG1:WOR1:YWP1:RHR2:URA3	70879:44406:1900239:46107:44182:6071:7155:36164:44010:71470:45944:909:44409:1900461:2000220:30447:44205:31589:6355:6222:1900231:6207:1990277:16477:1900241:44011:6073:6114:31505:46109:9405:44407:19856:1904541:36166
	90609	single-species submerged biofilm formation	5 out of 32 genes, 15.6%	130 out of 6473 background genes, 2.0%	0.06777	0.04	XOG1:PGA26:PBR1:WOR1:RHR2	70879:44406:1900239:44182:6071:7155:36164:71470:45944:44409:1900461:70887:2000220:30447:31589:6355:1900231:1990277:9267:1900241:1900438:44011:1900435:6073:6114:31505:36171:36170:9405:44407:1904541:36166
	44764	multi-organism cellular process	6 out of 32 genes, 18.8%	205 out of 6473 background genes, 3.2%	0.07336	0.036	XOG1:PGA26:PBR1:WOR1:YWP1:RHR2	70879:44406:1900239:44182:6071:7155:36164:44010:71470:45944:44409:1900461:70887:2000220:30447:31589:6355:1900231:1990277:9267:1900241:1900438:44011:1900435:6073:6114:31505:36171:36170:9405:44407:1904541:36166
	90605	submerged biofilm formation	5 out of 32 genes, 15.6%	133 out of 6473 background genes, 2.1%	0.0753	0.0327	XOG1:PGA26:PBR1:WOR1:RHR2	70879:44406:1900239:44182:6071:7155:36164:71470:45944:44409:1900461:70887:2000220:30447:31589:6355:1900231:1990277:9267:1900241:1900438:44011:1900435:6073:6114:31505:36171:36170:9405:44407:1904541:36166
Function	GOID	GO_term	Cluster frequency	Background frequency	Corrected P-value	False discovery rate	Gene(s) annotated to the term	Directly Annotated GOID List
None
Component	GOID	GO_term	Cluster frequency	Background frequency	Corrected P-value	False discovery rate	Gene(s) annotated to the term	Directly Annotated GOID List
None
Shared down-regulated genes between mig2Δ/Δ, and mig1Δ/Δ mig2Δ/Δ
Process	GOID	GO_term	Cluster frequency	Background frequency	Corrected P-value	False discovery rate	Gene(s) annotated to the term	Directly Annotated GOID List
None
Function	GOID	GO_term	Cluster frequency	Background frequency	Corrected P-value	False discovery rate	Gene(s) annotated to the term	Directly Annotated GOID List
None
Component	GOID	GO_term	Cluster frequency	Background frequency	Corrected P-value	False discovery rate	Gene(s) annotated to the term	Directly Annotated GOID List
None
Unique down-regulated genes mig1Δ/Δ
Process	GOID	GO_term	Cluster frequency	Background frequency	Corrected P-value	False discovery rate	Gene(s) annotated to the term	Directly Annotated GOID List
	1903613	regulation of protein tyrosine phosphatase activity	2 out of 42 genes, 4.8%	2 out of 6473 background genes, 0.0%	0.00756	0	HSP12:C5_02110W_A	10972:33554:1903614:7009:7155:71470:34605:34599
	1903614	negative regulation of protein tyrosine phosphatase activity	2 out of 42 genes, 4.8%	2 out of 6473 background genes, 0.0%	0.00756	0	HSP12:C5_02110W_A	10972:33554:1903614:7009:7155:34605:71470:34599
	90609	single-species submerged biofilm formation	6 out of 42 genes, 14.3%	130 out of 6473 background genes, 2.0%	0.03117	0.0133	CSH1:IFD6:WH11:NRG1:AQY1:CRZ2	1900441:1410:36178:44182:36180:43709:71470:433:44114:71468:9372:97316:6833:1900429:30447:10811:55085:6355:1900464:71280:70417:1900231:71216:9267:44011:2000221:1900438:122:1900444:1900435:45827:36177:6950:36171:7160:1900460:36170:6357:1900189:45892:9405:35690:36244:36166:30437:71497
	90605	submerged biofilm formation	6 out of 42 genes, 14.3%	133 out of 6473 background genes, 2.1%	0.03532	0.025	CSH1:IFD6:WH11:NRG1:AQY1:CRZ2	1900441:1410:36178:44182:36180:43709:71470:433:44114:71468:9372:97316:6833:1900429:30447:10811:55085:6355:1900464:71280:70417:1900231:9267:71216:1900438:2000221:44011:122:1900444:1900435:45827:36177:6950:36171:1900460:7160:36170:6357:1900189:45892:35690:9405:36244:36166:30437:71497
	44010	single-species biofilm formation	6 out of 42 genes, 14.3%	135 out of 6473 background genes, 2.1%	0.03833	0.032	CSH1:IFD6:WH11:NRG1:AQY1:CRZ2	1900441:1410:36178:44182:36180:43709:71470:433:44114:71468:9372:97316:6833:1900429:30447:10811:55085:6355:1900464:71280:70417:1900231:9267:71216:1900438:2000221:44011:122:1900444:1900435:45827:36177:6950:36171:1900460:7160:36170:6357:1900189:45892:35690:9405:36244:36166:30437:71497
Function	GOID	GO_term	Cluster frequency	Background frequency	Corrected P-value	False discovery rate	Gene(s) annotated to the term	Directly Annotated GOID List
	18456	aryl-alcohol dehydrogenase (NAD+) activity	2 out of 42 genes, 4.8%	3 out of 6473 background genes, 0.0%	0.00442	0.04	CSH1:IFD6	18456:16491
Component	GOID	GO_term	Cluster frequency	Background frequency	Corrected P-value	False discovery rate	Gene(s) annotated to the term	Directly Annotated GOID List
	30445	yeast-form cell wall	4 out of 42 genes, 9.5%	56 out of 6473 background genes, 0.9%	0.01233	0.12	RBE1:WH11:HSP12:C5_02110W_A	5737:5768:5829:9986:9277:5634:30445:5576:30446:5886
	30446	hyphal cell wall	4 out of 42 genes, 9.5%	69 out of 6473 background genes, 1.1%	0.02731	0.11	CSH1:WH11:HSP12:C5_02110W_A	5737:5768:5829:9986:5634:30445:30446:5886
Unique down-regulated genes mig2Δ/Δ
Process	GOID	GO_term	Cluster frequency	Background frequency	Corrected P-value	False discovery rate	Gene(s) annotated to the term	Directly Annotated GOID List
None
Function	GOID	GO_term	Cluster frequency	Background frequency	Corrected P-value	False discovery rate	Gene(s) annotated to the term	Directly Annotated GOID List
None
Component	GOID	GO_term	Cluster frequency	Background frequency	Corrected P-value	False discovery rate	Gene(s) annotated to the term	Directly Annotated GOID List
None
Unique down-regulated genes mig1Δ/Δ mig2Δ/Δ
Process	GOID	GO_term	Cluster frequency	Background frequency	Corrected P-value	False discovery rate	Gene(s) annotated to the term	Directly Annotated GOID List
	44764	multi-organism cellular process	13 out of 91 genes, 14.3%	205 out of 6473 background genes, 3.2%	0.00224	0	MFALPHA:TYE7:STE4:PGA10:HWP2:FAV1:CAG1:SAP6:SAP5:QDR1:CEK2:ALS3:DEF1	7189:743:30448:19538:43709:44010:45944:44114:33215:9372:48017:10914:30447:44416:45991:71701:48315:42710:43710:2253:40009:75306:753:1990277:52391:71216:45761:6468:55088:30476:98609:45461:6855:20028:742:15893:6807:10913:6970:751:1900189:71444:750:30437:1900430:44406:44182:7186:36180:7155:51342:909:44270:43708:1900429:75308:749:1900198:6351:1765:61951:45821:31385:1903260:9267:30163:43577:44011:755:1…
	51704	multi-organism process	21 out of 91 genes, 23.1%	540 out of 6473 background genes, 8.3%	0.00605	0	MFALPHA:RBT4:TYE7:SOD5:STE4:CDC19:IRO1:PGA10:HWP2:FAV1:CAG1:FET34:PLB1:SAP6:SAP5:SAP4:YVH1:QDR1:CEK2:ALS3:DEF1	6096:7189:743:30448:19538:43709:44010:61621:45944:44114:33215:9372:48017:55:10914:27:30447:6801:2000786:44416:45991:71701:48315:42710:43710:2253:9395:10106:40009:75306:753:1990277:52391:44001:45761:71216:55114:6468:55088:30476:98609:45461:6855:71281:20028:742:15893:6807:10913:6970:751:1900189:750:71444:30437:1900430:44406:7186:44182:19933:36180:7155:51342:20012:40010:44270:909:71451:43708:1900429…
	6110	regulation of glycolytic process	3 out of 91 genes, 3.3%	5 out of 6473 background genes, 0.1%	0.01235	0.0067	C1_11080W_A:TYE7:GAL4	45944:30447:45991:44182:6110:435:6003:6000:1900429:6355:6351:45821:44011:1900233:9405:71456
	1903578	regulation of ATP metabolic process	3 out of 91 genes, 3.3%	6 out of 6473 background genes, 0.1%	0.02445	0.01	C1_11080W_A:TYE7:GAL4	45944:30447:45991:44182:6110:435:6003:6000:1900429:6355:6351:45821:44011:1900233:9405:71456
	33212	iron import into cell	3 out of 91 genes, 3.3%	6 out of 6473 background genes, 0.1%	0.02445	0.008	PGA10:FET34:ALS3	43709:33215:43710:10106:55114:98609:71281:20028:44406:44182:36180:7155:43708:44011:34755:46688:6897:1901684:36170:6879:9405:6878:30260
	46916	cellular transition metal ion homeostasis	7 out of 91 genes, 7.7%	75 out of 6473 background genes, 1.2%	0.03682	0.0067	ZRC1:IRO1:CCC1:PGA10:CUP1:FET34:ALS3	43709:33215:30447:43710:6882:10106:55114:6877:98609:71281:20028:30026:10312:98849:44406:44182:36180:7155:43708:6828:71577:44011:34755:46688:6826:6897:1901684:6874:36170:6879:9405:6878:30260
	44403	symbiont process	9 out of 91 genes, 9.9%	130 out of 6473 background genes, 2.0%	0.03685	0.0057	SOD5:CDC19:HWP2:PLB1:SAP6:SAP5:SAP4:ALS3:DEF1	6096:19538:43709:44010:61621:44114:33215:9372:30447:6801:44416:43710:2253:9395:52391:44001:71216:55114:98609:6807:1900189:1900430:44406:44182:36180:7155:20012:44270:71451:43708:52059:34599:30163:9267:44011:6897:6508:36170:9405:6878:6465:30260
	55076	transition metal ion homeostasis	7 out of 91 genes, 7.7%	78 out of 6473 background genes, 1.2%	0.04737	0.005	ZRC1:IRO1:CCC1:PGA10:CUP1:FET34:ALS3	43709:33215:30447:43710:6882:10106:55114:6877:98609:71281:20028:30026:10312:98849:44406:44182:36180:7155:43708:6828:71577:44011:34755:46688:6826:6897:1901684:6874:36170:6879:9405:6878:30260
Function	GOID	GO_term	Cluster frequency	Background frequency	Corrected P-value	False discovery rate	Gene(s) annotated to the term	Directly Annotated GOID List
None
Component	GOID	GO_term	Cluster frequency	Background frequency	Corrected P-value	False discovery rate	Gene(s) annotated to the term	Directly Annotated GOID List
	9986	cell surface	11 out of 91 genes, 12.1%	203 out of 6473 background genes, 3.1%	0.00982	0	RBT4:SOD5:CDC19:PGA46:PGA44:FGR23:PGA10:HWP2:PDC11:ECM331:ALS3	5829:9986:9277:5634:30445:5576:30446:62040:5886

## Sheet: Table S2C
2C. GO term analysis of regulated genes in YPG
Up-regulated wild-type YPG vs wild-type YPD
Process	GOID	GO_term	Cluster frequency	Background frequency	Corrected P-value	False discovery rate	Gene(s) annotated to the term	Directly Annotated GOID List
	16054	organic acid catabolic process	26 out of 375 genes, 6.9%	76 out of 6473 background genes, 1.2%	2.25e-11	0	CTN1:ICL1:ANT1:ADH2:MLS1:C1_10240C_A:UGA1:GDH2:FOX2:PXP2:POX1-3:C3_03470W_A:ALT1:PEX5:CAR2:SPS20:CAT2:PUT1:SFC1:CAR1:PUT2:POT1:CRC1:FDH1:ECI1:CDG1	16560:6536:45333:90368:30448:15879:19619:9437:15942:6635:43605:10121:6523:42760:6561:15744:30447:6631:9450:6084:55085:6567:42758:6524:6116:15741:6591:34599:6097:42183:55114:6520:44011:6537:16558:9062:45733:6068:15867:6540:6546:19547:19451:10133:6807:7031:6066:19551:46456:42318:15976:43458:6625:947:9405:35690:1300:30437
	46395	carboxylic acid catabolic process	26 out of 375 genes, 6.9%	76 out of 6473 background genes, 1.2%	2.25e-11	0	CTN1:ICL1:ANT1:ADH2:MLS1:C1_10240C_A:UGA1:GDH2:FOX2:PXP2:POX1-3:C3_03470W_A:ALT1:PEX5:CAR2:SPS20:CAT2:PUT1:SFC1:CAR1:PUT2:POT1:CRC1:FDH1:ECI1:CDG1	16560:6536:45333:90368:30448:15879:19619:9437:15942:6635:43605:10121:6523:42760:6561:15744:30447:6631:9450:6084:55085:6567:42758:6524:6116:15741:6591:34599:6097:42183:55114:6520:44011:6537:16558:9062:45733:6068:6540:15867:6546:19547:19451:10133:6807:7031:6066:19551:46456:42318:15976:43458:6625:35690:947:9405:1300:30437
	44282	small molecule catabolic process	30 out of 375 genes, 8.0%	113 out of 6473 background genes, 1.7%	4.59e-10	0	CTN1:GAL1:GAL10:ICL1:ANT1:ADH2:MLS1:C1_10240C_A:UGA1:GDH2:FOX2:PXP2:POX1-3:C3_03470W_A:ALT1:PEX5:CAR2:SPS20:CAT2:XKS1:PUT1:SFC1:CAR1:PUT2:ARD:POT1:CRC1:FDH1:ECI1:CDG1	30448:19619:9437:6635:10121:42760:15744:30447:6631:6084:55085:5998:6567:19571:9272:6116:15741:6591:42183:55114:6520:6537:16558:9062:42149:45733:6540:15867:6546:10133:6807:6066:19551:15976:19528:1300:30437:42125:45333:6536:16560:90368:44182:15879:15942:43605:6523:6561:1900429:9450:33499:19388:42758:6524:15757:34599:6097:44011:60257:1403:6068:19547:19451:7031:46835:46456:42318:43458:9405:947:35690:…
	72329	monocarboxylic acid catabolic process	18 out of 375 genes, 4.8%	42 out of 6473 background genes, 0.6%	2.56e-09	0	CTN1:ICL1:ANT1:MLS1:C1_10240C_A:UGA1:FOX2:PXP2:POX1-3:C3_03470W_A:PEX5:SPS20:CAT2:SFC1:POT1:CRC1:FDH1:ECI1	19619:9437:6635:42760:15744:30447:6631:6084:55085:15741:42183:55114:16558:9062:45733:6540:15867:6546:6066:15976:30437:16560:6536:45333:15879:15942:43605:9450:42758:34599:6097:44011:7031:46456:42318:6625:9405
	15749	monosaccharide transmembrane transport	15 out of 375 genes, 4.0%	29 out of 6473 background genes, 0.4%	5.62e-09	0	HGT1:HGT2:GAL1:ITR1:C2_09280C_A:HGT19:HGT4:HGT17:HGT10:NAG4:HGT12:HGT13:HXT5:HGT9:HGT16	15798:10255:36178:15749:30447:15753:1904679:71216:34605:15893:36244:19660:36168:46323:44182:36180:45916:1904659:33499:8645:15761:45835:19388:15757:51594:15793:8643:9267:9749:7165:46835:36170:15755:9405:35690:411:15756
	8645	hexose transmembrane transport	15 out of 375 genes, 4.0%	29 out of 6473 background genes, 0.4%	5.62e-09	0	HGT1:HGT2:GAL1:ITR1:C2_09280C_A:HGT19:HGT4:HGT17:HGT10:NAG4:HGT12:HGT13:HXT5:HGT9:HGT16	15798:10255:36178:15749:30447:15753:1904679:71216:34605:15893:36244:19660:36168:46323:44182:36180:45916:1904659:33499:8645:15761:45835:19388:15757:51594:15793:8643:9267:9749:7165:46835:36170:15755:9405:35690:411:15756
	8643	carbohydrate transport	16 out of 375 genes, 4.3%	34 out of 6473 background genes, 0.5%	7.18e-09	0	HGT1:HGT2:GAL1:ITR1:C2_09280C_A:HGT19:HGT4:HGT17:MAL31:HGT10:NAG4:HGT12:HGT13:HXT5:HGT9:HGT16	15798:10255:36178:15749:30447:55085:15753:1904679:71216:34605:15893:36244:19660:36168:46323:44182:36180:45916:1904659:33499:8645:15761:45835:19388:15757:51594:15793:8643:9267:9749:7165:46835:36170:15755:9405:35690:411:15756
	34219	carbohydrate transmembrane transport	15 out of 375 genes, 4.0%	30 out of 6473 background genes, 0.5%	1.06e-08	0	HGT1:HGT2:GAL1:ITR1:C2_09280C_A:HGT19:HGT4:HGT17:HGT10:NAG4:HGT12:HGT13:HXT5:HGT9:HGT16	15798:10255:36178:15749:30447:15753:1904679:71216:34605:15893:36244:19660:36168:46323:44182:36180:45916:1904659:33499:8645:15761:45835:19388:15757:51594:15793:8643:9267:9749:7165:46835:36170:15755:9405:35690:411:15756
	9062	fatty acid catabolic process	12 out of 375 genes, 3.2%	18 out of 6473 background genes, 0.3%	1.17e-08	0	ICL1:ANT1:MLS1:FOX2:PXP2:POX1-3:PEX5:SPS20:CAT2:SFC1:POT1:ECI1	9437:6635:42760:15744:30447:6084:6631:55085:15741:16558:9062:45733:15867:15976:30437:45333:16560:42758:6097:44011:7031:46456:42318:6625:9405
	55114	oxidation-reduction process	58 out of 375 genes, 15.5%	408 out of 6473 background genes, 6.3%	4.37e-08	0	CTN1:ANT1:CAT1:ADH2:C1_09440W_A:C1_11890W_A:OSM2:C1_14190C_A:SOD6:SOD5:C2_01630W_A:ALD5:ADH3:C2_04480W_A:C2_05130W_A:C2_07250C_A:GDH2:UCF1:ACS1:FOX2:SGA1:PXP2:POX1-3:C3_03470W_A:HGT4:GLG2:FUM12:FRP1:PEX5:PRO3:CAT2:C4_02230C_A:ALD6:IFG3:CFL4:PUT1:C5_02690W_A:C5_03770C_A:PUT2:HPD1:C6_03600C_A:PEX11:C7_02010C_A:C7_04310C_A:POT1:MDH1:ADH5:IDP2:FDH1:IFE2:CFL11:ALK8:CR_07250C_A:YHB1:ECI1:CR_08920W_A:CD…	1902170:9060:10255:30448:32516:9437:51701:9712:6635:15677:42760:33215:6099:30447:6631:6801:6084:6567:52565:6102:46443:6116:10106:1315:42183:55114:1902859:6520:6537:16558:9062:6094:45733:10430:34605:6540:15867:6546:1900180:10133:6807:45329:6873:6066:19551:19413:15976:19654:46210:70458:6085:6725:19615:16560:42744:45333:36168:19660:7094:44182:5977:34975:32515:6112:15942:20012:6561:71451:7005:1904659…
	6631	fatty acid metabolic process	20 out of 375 genes, 5.3%	64 out of 6473 background genes, 1.0%	1.48e-07	0	ICL1:ANT1:MLS1:PEX6:FOX2:PXP2:POX1-3:FAA21:PEX5:SPS20:CAT2:ACH1:SFC1:PEX11:PEX1:POT1:CRC1:ALK8:ECI1:PEX13	71469:9437:6635:42760:15744:30447:6084:6631:19679:55085:10034:15741:16558:9062:45733:10430:15867:6083:15976:43335:30437:45333:16560:1676:15879:48252:16562:42758:34599:6097:19395:44011:1302:7031:46456:42318:16559:6625:9405
	19395	fatty acid oxidation	10 out of 375 genes, 2.7%	14 out of 6473 background genes, 0.2%	2.22e-07	0	ANT1:FOX2:PXP2:POX1-3:PEX5:CAT2:PEX11:POT1:ALK8:ECI1	9437:6635:42760:30447:6084:6631:16558:9062:45733:10430:15867:15976:45333:16560:48252:42758:6097:19395:44011:7031:46456:42318:16559:6625:9405
	34440	lipid oxidation	10 out of 375 genes, 2.7%	14 out of 6473 background genes, 0.2%	2.22e-07	0	ANT1:FOX2:PXP2:POX1-3:PEX5:CAT2:PEX11:POT1:ALK8:ECI1	9437:6635:42760:30447:6084:6631:16558:9062:45733:10430:15867:15976:45333:16560:48252:42758:6097:19395:44011:7031:46456:42318:16559:6625:9405
	32787	monocarboxylic acid metabolic process	30 out of 375 genes, 8.0%	143 out of 6473 background genes, 2.2%	2.8e-07	0	CTN1:ICL1:ANT1:MLS1:C1_10240C_A:CYB2:ALD5:UGA11:UGA1:PEX6:ACS1:FOX2:PXP2:POX1-3:FAA21:C3_03470W_A:PEX5:SPS20:CAT2:ACH1:SFC1:PEX11:PEX1:POT1:CRC1:FDH1:ALK8:ECI1:PEX13:CDG1	71469:19619:9437:6635:42760:15744:30447:6631:6084:19679:55085:10034:15741:42183:55114:16558:6089:9448:9062:45733:10430:52002:6540:15867:6546:6066:19413:6083:19654:15976:43335:6085:30437:44410:16560:6536:45333:1676:15879:15942:43605:48252:9450:16562:42758:34599:6097:19395:44011:16573:1302:19451:7031:46456:42318:19427:16559:6625:9405
	16999	antibiotic metabolic process	14 out of 375 genes, 3.7%	33 out of 6473 background genes, 0.5%	8.14e-07	0	CTN1:ICL1:CAT1:ADH2:MLS1:ALD5:ACS1:PEX5:CAT2:ACH1:SFC1:CRC1:FDH1:ALK8	71469:9437:51701:6635:15744:30447:6631:6084:19679:55085:6567:10034:6116:15741:1315:42183:55114:16558:9062:45733:10430:6546:6066:19413:6083:19654:15976:6085:16560:42744:45333:15879:15942:48252:42743:6097:9267:44011:16573:61692:6068:42542:36171:42318:19427:36170:70301:43458:6625:947:9405
	55085	transmembrane transport	51 out of 375 genes, 13.6%	369 out of 6473 background genes, 5.7%	2e-06	0	HOL4:HGT1:HGT2:GAL1:DIP5:CDR4:C1_09210C_A:PXA2:C2_02570W_A:C2_02580W_A:ITR1:PEX6:FRP3:SMF12:C2_09280C_A:HGT19:CDR11:HGT4:GAP2:JEN1:FRP1:PEX5:HGT17:PHO89:JEN2:SFC1:MAL31:PEX4:GNP1:CAN1:CAN2:C6_01400W_A:HGT10:NAG4:HGT12:HGT13:C7_01510W_A:PEX1:ATP9:MDH1:CR_01220W_A:OPT2:OPT4:HXT5:CR_03580C_A:CR_03730C_A:HGT9:CR_05480W_A:HGT16:PEX13:CR_09920W_A	15798:10255:36178:6513:15727:15749:70778:6635:19740:15802:35879:35672:33215:6099:15744:15813:30447:97639:6631:6849:55085:15753:1904679:15903:15986:15741:6820:10106:6876:71216:55114:15691:16558:6847:9062:6094:45733:34605:30026:97080:15893:15718:6836:15846:15976:43335:6825:36244:15991:16560:19660:71421:36168:46323:44182:36180:97638:45916:1904659:16562:6835:15696:6817:33499:8645:15761:45835:35435:19…
	6083	acetate metabolic process	9 out of 375 genes, 2.4%	13 out of 6473 background genes, 0.2%	2.81e-06	0	CTN1:ICL1:MLS1:ALD5:ACS1:CAT2:ACH1:SFC1:CRC1	71469:9437:6635:15744:6631:6084:19679:55085:10034:15741:55114:9062:45733:6066:19413:6083:19654:15976:6085:45333:15879:6097:44011:16573:19427:9405
	1904659	glucose transmembrane transport	11 out of 375 genes, 2.9%	23 out of 6473 background genes, 0.4%	1.11e-05	0	HGT1:HGT2:ITR1:HGT19:HGT4:HGT17:HGT10:HGT12:HGT13:HGT9:HGT16	15798:10255:36178:30447:15753:1904679:71216:34605:36244:19660:36168:46323:44182:36180:45916:1904659:8645:15761:45835:51594:15793:8643:9267:9749:7165:36170:15755:9405:35690
	6635	fatty acid beta-oxidation	8 out of 375 genes, 2.1%	12 out of 6473 background genes, 0.2%	3.43e-05	0	ANT1:FOX2:PXP2:POX1-3:PEX5:CAT2:POT1:ECI1	9437:6635:42760:30447:6084:6631:16558:9062:45733:15867:15976:45333:16560:42758:6097:44011:7031:46456:42318:6625:9405
	16042	lipid catabolic process	15 out of 375 genes, 4.0%	49 out of 6473 background genes, 0.8%	3.91e-05	0	ICL1:ANT1:LIP1:MLS1:C3_00400C_A:FOX2:PXP2:POX1-3:PEX5:SPS20:CAT2:SFC1:C5_05360C_A:POT1:ECI1	5975:9437:6635:42760:1904462:15744:30447:6084:6631:55085:15741:6642:16042:16558:9062:45733:7114:15867:15976:19433:30437:45333:16560:42758:6097:6644:44011:7031:46456:42318:6625:9405
	19752	carboxylic acid metabolic process	46 out of 375 genes, 12.3%	347 out of 6473 background genes, 5.4%	4.84e-05	0	CTN1:ICL1:ANT1:ADH2:MLS1:C1_10240C_A:GLY1:CYB2:ALD5:UGA11:UGA1:AAT1:PEX6:GDH2:ACS1:FOX2:PXP2:POX1-3:FAA21:C3_03470W_A:ALT1:FUM12:PEX5:CAR2:PRO3:SPS20:CAT2:IFG3:ACH1:PUT1:SFC1:CAR1:PUT2:HBR2:PEX11:PEX1:POT1:MDH1:CRC1:IDP2:FDH1:ALK8:AAT21:ECI1:PEX13:CDG1	71469:30448:19619:9437:6635:10121:42760:15744:6099:30447:6631:6084:19679:55085:6567:10034:6102:6116:15741:6591:42183:55114:6520:6537:16558:6089:9448:9062:6094:45733:10430:52002:6540:15867:6546:10133:6807:6066:19551:19413:6083:19654:15976:43335:6085:1300:30437:44410:16560:6536:45333:90368:1676:19265:15879:15942:9058:43605:6523:6561:48252:9450:6544:16562:42758:6524:34599:6097:19395:44011:16573:1302…
	44242	cellular lipid catabolic process	13 out of 375 genes, 3.5%	38 out of 6473 background genes, 0.6%	7e-05	0	ICL1:ANT1:MLS1:C3_00400C_A:FOX2:PXP2:POX1-3:PEX5:SPS20:CAT2:SFC1:POT1:ECI1	9437:6635:42760:15744:30447:6084:6631:55085:15741:6642:16558:9062:45733:7114:15867:15976:19433:30437:45333:16560:42758:6097:6644:44011:7031:46456:42318:6625:9405
	17001	antibiotic catabolic process	9 out of 375 genes, 2.4%	17 out of 6473 background genes, 0.3%	7.76e-05	0	CTN1:ICL1:CAT1:ADH2:MLS1:CAT2:SFC1:CRC1:FDH1	9437:51701:6635:15744:30447:6631:6084:55085:6567:6116:15741:1315:42183:55114:9062:45733:6546:6066:15976:42744:45333:15879:15942:42743:6097:9267:44011:61692:6068:42542:36171:36170:70301:43458:947:9405
	43436	oxoacid metabolic process	46 out of 375 genes, 12.3%	359 out of 6473 background genes, 5.5%	0.00013	0	CTN1:ICL1:ANT1:ADH2:MLS1:C1_10240C_A:GLY1:CYB2:ALD5:UGA11:UGA1:AAT1:PEX6:GDH2:ACS1:FOX2:PXP2:POX1-3:FAA21:C3_03470W_A:ALT1:FUM12:PEX5:CAR2:PRO3:SPS20:CAT2:IFG3:ACH1:PUT1:SFC1:CAR1:PUT2:HBR2:PEX11:PEX1:POT1:MDH1:CRC1:IDP2:FDH1:ALK8:AAT21:ECI1:PEX13:CDG1	71469:30448:19619:9437:6635:10121:42760:15744:6099:30447:6631:6084:19679:55085:6567:10034:6102:6116:15741:6591:42183:55114:6520:6537:16558:6089:9448:9062:6094:45733:10430:52002:6540:15867:6546:10133:6807:6066:19551:19413:6083:19654:15976:43335:6085:1300:30437:44410:16560:6536:45333:90368:1676:19265:15879:15942:9058:43605:6523:6561:48252:9450:6544:16562:42758:6524:34599:6097:19395:44011:16573:1302…
	6082	organic acid metabolic process	46 out of 375 genes, 12.3%	360 out of 6473 background genes, 5.6%	0.00014	0	CTN1:ICL1:ANT1:ADH2:MLS1:C1_10240C_A:GLY1:CYB2:ALD5:UGA11:UGA1:AAT1:PEX6:GDH2:ACS1:FOX2:PXP2:POX1-3:FAA21:C3_03470W_A:ALT1:FUM12:PEX5:CAR2:PRO3:SPS20:CAT2:IFG3:ACH1:PUT1:SFC1:CAR1:PUT2:HBR2:PEX11:PEX1:POT1:MDH1:CRC1:IDP2:FDH1:ALK8:AAT21:ECI1:PEX13:CDG1	71469:30448:19619:9437:6635:10121:42760:15744:6099:30447:6631:6084:19679:55085:6567:10034:6102:6116:15741:6591:42183:55114:6520:6537:16558:6089:9448:9062:6094:45733:10430:52002:6540:15867:6546:10133:6807:6066:19551:19413:6083:19654:15976:43335:6085:1300:30437:44410:16560:6536:45333:90368:1676:19265:15879:15942:9058:43605:6523:6561:48252:9450:6544:16562:42758:6524:34599:6097:19395:44011:16573:1302…
	30258	lipid modification	11 out of 375 genes, 2.9%	32 out of 6473 background genes, 0.5%	0.00065	0	ANT1:C2_08170W_A:FOX2:PXP2:POX1-3:PEX5:CAT2:PEX11:POT1:ALK8:ECI1	9437:6635:42760:30447:6084:6631:16558:9062:45733:10430:15867:15976:45333:16560:48252:42758:6097:19395:44011:9636:7031:46456:42318:16559:6625:9405:34210
	45733	acetate catabolic process	6 out of 375 genes, 1.6%	8 out of 6473 background genes, 0.1%	0.00066	0	CTN1:ICL1:MLS1:CAT2:SFC1:CRC1	9437:6635:15744:6631:6084:55085:15741:9062:45733:6066:15976:45333:15879:6097:44011:9405
	44281	small molecule metabolic process	62 out of 375 genes, 16.5%	597 out of 6473 background genes, 9.2%	0.00187	0.0007	CTN1:GAL1:GAL10:GAL102:ICL1:ANT1:ADH2:MLS1:C1_10240C_A:GLY1:CYB2:OSM2:STF2:PHHB:ALD5:UGA11:UGA1:AAT1:PEX6:GDH2:ACS1:FOX2:PXP2:POX1-3:FAA21:C3_03470W_A:ALT1:CTN3:FUM12:FBP1:PEX5:CAR2:PRO3:SPS20:CAT2:C4_02620C_A:XKS1:IFG3:ACH1:PUT1:SFC1:CAR1:PUT2:ARD:HPD1:C6_03240W_A:HBR2:PEX11:C7_00060C_A:PEX1:ATP9:POT1:PCK1:MDH1:CRC1:IDP2:FDH1:ALK8:AAT21:ECI1:PEX13:CDG1	71469:30448:36178:19619:9437:6635:10121:42760:9117:15744:6099:30447:6631:6084:9225:19679:55085:5998:6567:10034:19571:15986:9272:6102:6754:46443:6116:15741:6591:42183:71216:55114:1902859:6520:6537:16558:6089:9448:9062:42149:6094:45733:10430:52002:6540:15867:6546:10133:6807:6066:19551:19413:6083:19654:15976:43335:6085:19528:36244:1300:15991:30437:42125:44410:16560:6536:45333:90368:1676:19321:44182:…
	9063	cellular amino acid catabolic process	11 out of 375 genes, 2.9%	40 out of 6473 background genes, 0.6%	0.00775	0.0007	ADH2:UGA1:GDH2:C3_03470W_A:ALT1:CAR2:PUT1:CAR1:PUT2:FDH1:CDG1	30448:10121:6567:6116:6591:42183:55114:6520:6537:6540:6546:10133:6807:19551:1300:6536:90368:15942:43605:6523:6561:9450:6524:34599:6068:19547:19451:43458:35690:947
	9065	glutamine family amino acid catabolic process	6 out of 375 genes, 1.6%	11 out of 6473 background genes, 0.2%	0.00946	0.0007	GDH2:C3_03470W_A:CAR2:PUT1:CAR1:PUT2	30448:10121:6591:55114:6520:6537:6540:10133:6807:19551:90368:6561:9450:34599:19547:35690
	1901606	alpha-amino acid catabolic process	10 out of 375 genes, 2.7%	34 out of 6473 background genes, 0.5%	0.01021	0.0006	ADH2:GDH2:C3_03470W_A:ALT1:CAR2:PUT1:CAR1:PUT2:FDH1:CDG1	30448:10121:6567:6116:6591:42183:55114:6520:6537:6540:6546:10133:6807:19551:1300:90368:15942:6523:6561:9450:6524:34599:6068:19547:19451:43458:35690:947
	15976	carbon utilization	7 out of 375 genes, 1.9%	17 out of 6473 background genes, 0.3%	0.01755	0.0012	ICL1:MLS1:CAT2:SFC1:PCK1:CRC1:PDK2	9437:6635:15744:6631:6084:55085:15741:9062:6094:45733:18105:15976:45333:15879:34622:6097:44011:35690:9405
	6560	proline metabolic process	5 out of 375 genes, 1.3%	8 out of 6473 background genes, 0.1%	0.02225	0.0012	CAR2:PRO3:PUT1:CAR1:PUT2	30448:10121:6591:55114:6537:10133:90368:6561:19547:35690
	46942	carboxylic acid transport	14 out of 375 genes, 3.7%	72 out of 6473 background genes, 1.1%	0.03722	0.0018	DIP5:GPT1:C1_09210C_A:PXA2:C2_02580W_A:FRP3:GAP2:JEN1:JEN2:SFC1:GNP1:CAN1:CAN2:PXA1	15727:70778:19740:15802:35879:15908:15744:15813:97639:6849:55085:15741:6847:9062:45733:15812:97080:15893:15718:15846:15976:97638:6835:15696:1902001:6810:3333:15809:6865:35690
	15849	organic acid transport	14 out of 375 genes, 3.7%	73 out of 6473 background genes, 1.1%	0.04367	0.0017	DIP5:GPT1:C1_09210C_A:PXA2:C2_02580W_A:FRP3:GAP2:JEN1:JEN2:SFC1:GNP1:CAN1:CAN2:PXA1	15727:70778:19740:15802:35879:15908:15744:15813:97639:6849:55085:15741:6847:9062:45733:15812:97080:15893:15718:15846:15976:97638:6835:15696:1902001:6810:3333:15809:6865:35690
Function	GOID	GO_term	Cluster frequency	Background frequency	Corrected P-value	False discovery rate	Gene(s) annotated to the term	Directly Annotated GOID List
	51119	sugar transmembrane transporter activity	15 out of 375 genes, 4.0%	25 out of 6473 background genes, 0.4%	9.06e-11	0	HGT1:HGT2:ITR1:C2_09280C_A:HGT19:HGT4:HGT17:MAL31:HGT10:NAG4:HGT12:HGT13:HXT5:HGT9:HGT16	15578:5365:15295:15535:5355:15148:38023:15145:51119:15238:15149:5353
	15144	carbohydrate transmembrane transporter activity	15 out of 375 genes, 4.0%	26 out of 6473 background genes, 0.4%	2.03e-10	0	HGT1:HGT2:ITR1:C2_09280C_A:HGT19:HGT4:HGT17:MAL31:HGT10:NAG4:HGT12:HGT13:HXT5:HGT9:HGT16	15578:5365:15295:15535:5355:15148:38023:15145:15238:51119:15149:5353
	15145	monosaccharide transmembrane transporter activity	13 out of 375 genes, 3.5%	22 out of 6473 background genes, 0.3%	4.65e-09	0	HGT1:HGT2:ITR1:C2_09280C_A:HGT19:HGT4:HGT17:HGT10:NAG4:HGT12:HGT13:HGT9:HGT16	15578:5365:15295:15535:5355:15148:38023:15145:15238:51119:15149:5353
	15149	hexose transmembrane transporter activity	12 out of 375 genes, 3.2%	20 out of 6473 background genes, 0.3%	2.21e-08	0	HGT1:HGT2:ITR1:C2_09280C_A:HGT19:HGT4:HGT17:HGT10:HGT12:HGT13:HGT9:HGT16	15578:5365:15295:15535:5355:15148:38023:51119:15149:5353
	5355	glucose transmembrane transporter activity	11 out of 375 genes, 2.9%	19 out of 6473 background genes, 0.3%	2.36e-07	0	HGT1:HGT2:ITR1:HGT19:HGT4:HGT17:HGT10:HGT12:HGT13:HGT9:HGT16	15578:5365:15295:5355:15148:38023:51119:15149:5353
	22857	transmembrane transporter activity	49 out of 375 genes, 13.1%	350 out of 6473 background genes, 5.4%	8.5e-07	0	HOL4:HGT1:HSP30:HSP31:HGT2:DIP5:GPT1:ANT1:CDR4:C1_09210C_A:PXA2:C1_13840W_A:C2_02570W_A:C2_02580W_A:ITR1:FRP3:SMF12:C2_09280C_A:HGT19:CDR11:HGT4:GAP2:JEN1:HGT17:PHO89:CDR3:JEN2:SFC1:MAL31:GNP1:CAN1:CAN2:C6_01400W_A:HGT10:NAG4:HGT12:HGT13:ATP9:PXA1:CR_01220W_A:CR_01630C_A:CRC1:OPT2:OPT4:HXT5:CR_03580C_A:HGT9:CR_05480W_A:HGT16	5365:46933:15123:5313:15226:15535:166:38023:15193:15296:15181:15355:8519:51119:15203:5355:5216:15174:5290:15148:46873:15183:16597:5469:1761:15129:35673:5548:295:97079:19829:15238:15149:8028:15578:15295:15185:5524:15171:15189:15319:5476:22890:15306:22857:15145:42626:5353:48249:5310
	16491	oxidoreductase activity	53 out of 375 genes, 14.1%	429 out of 6473 background genes, 6.6%	1.51e-05	0	C1_04460C_A:CAT1:ADH2:C1_11890W_A:CYB2:OSM2:SOD6:SOD5:C2_01630W_A:ALD5:ADH3:C2_04480W_A:C2_05130W_A:C2_07250C_A:GDH2:PST2:FOX2:PXP2:POX1-3:C3_03470W_A:GTT13:FRP1:PRO3:SPS20:C4_02230C_A:C4_02660W_A:ALD6:IFG3:CFL4:PUT1:C5_02690W_A:C5_03770C_A:PUT2:ARD:HPD1:C6_03240W_A:AYR2:C6_03600C_A:C7_02010C_A:C7_04310C_A:MDH1:ADH5:IDP2:FDH1:IFE2:CFL11:ALK8:CR_07170W_A:CR_07250C_A:YHB1:CR_08920W_A:CDG1:XYL2	4460:3955:19170:5506:51287:8270:5507:4090:50625:8692:16491:43892:16614:16747:16620:4364:18685:51920:3997:4029:17172:4096:4491:18576:4784:5515:8199:4616:46568:3857:16966:4300:20037:293:3842:4022:50660:3884:16615:9013:47565:16616:4735:50661:4352:3995:8670:16712:4030:9055:4602:8941:104:3824:8336:4497:19825:4657:3939:4450:16175:16705:10181:16627:50662:16702:30060:16156:8863:47002
	5215	transporter activity	50 out of 375 genes, 13.3%	401 out of 6473 background genes, 6.2%	2.78e-05	0	HOL4:HGT1:HSP30:HSP31:HGT2:DIP5:GPT1:ANT1:CDR4:C1_09210C_A:PXA2:C1_13840W_A:C2_02570W_A:C2_02580W_A:ITR1:FRP3:SMF12:C2_09280C_A:HGT19:CDR11:HGT4:GAP2:JEN1:HGT17:PHO89:CDR3:JEN2:SFC1:MAL31:GNP1:CAN1:CAN2:C6_01400W_A:HGT10:NAG4:HGT12:HGT13:C7_01510W_A:ATP9:PXA1:CR_01220W_A:CR_01630C_A:CRC1:OPT2:OPT4:HXT5:CR_03580C_A:HGT9:CR_05480W_A:HGT16	5365:46933:15123:5313:5326:15296:51119:15203:5216:5355:5290:15148:46873:16597:35673:5548:295:97079:15238:8028:15578:5524:15319:15306:22890:22857:15145:42626:5353:15226:15535:166:38023:15193:15181:15355:8519:15174:15183:5469:1761:15129:19829:15149:15295:15185:15189:15171:5476:5310:48249
	16769	transferase activity, transferring nitrogenous groups	8 out of 375 genes, 2.1%	21 out of 6473 background genes, 0.3%	0.00274	0.0022	UGA11:UGA1:AAT1:BIO32:ALT1:CAR2:HBR2:AAT21	8483:4587:4069:4021:3824:3867:8453:30170
	8483	transaminase activity	8 out of 375 genes, 2.1%	21 out of 6473 background genes, 0.3%	0.00274	0.002	UGA11:UGA1:AAT1:BIO32:ALT1:CAR2:HBR2:AAT21	8483:4587:4069:4021:3824:3867:8453:30170
	48037	cofactor binding	30 out of 375 genes, 8.0%	239 out of 6473 background genes, 3.7%	0.0096	0.0018	GAL10:GAL102:CAT1:GLY1:C1_12140W_A:CYB2:OSM2:C2_01630W_A:C2_02230C_A:UGA11:UGA1:AAT1:BIO32:C2_06710W_A:PST2:PXP2:POX1-3:ALT1:RBT5:CAR2:C5_03770C_A:HPD1:C6_03240W_A:C6_03600C_A:FDH1:ALK8:CR_07250C_A:AAT21:YHB1:CR_08920W_A	8483:4460:3955:5506:51287:50625:43892:16614:18685:3997:4096:5515:4616:46568:16966:20037:4034:50660:4587:47565:4069:30246:3978:16616:50661:3995:16712:48037:9055:8460:4021:8941:3824:104:4497:19825:16705:16627:10181:3867:50662:8863:16156:4793:30170
	16614	oxidoreductase activity, acting on CH-OH group of donors	14 out of 375 genes, 3.7%	73 out of 6473 background genes, 1.1%	0.01347	0.0017	ADH2:CYB2:C2_01630W_A:FOX2:C5_03770C_A:ARD:HPD1:C6_03240W_A:MDH1:ADH5:IDP2:FDH1:CR_07250C_A:XYL2	4460:19170:51287:8270:4090:8692:43892:16614:16747:4616:46568:3857:4300:20037:50660:4022:16615:47565:16616:50661:3939:4450:50662:30060:8863:47002
	15238	drug transmembrane transporter activity	13 out of 375 genes, 3.5%	67 out of 6473 background genes, 1.0%	0.02174	0.0015	HOL4:DIP5:C1_09210C_A:C2_02570W_A:FRP3:GAP2:JEN1:JEN2:SFC1:GNP1:CAN1:C6_01400W_A:NAG4	15123:5313:15203:5290:16597:97079:15238:8028:15306:15145:15193:15181:15355:8519:15174:15183:5469:1761:15129:15189:15171:5310
	46943	carboxylic acid transmembrane transporter activity	12 out of 375 genes, 3.2%	59 out of 6473 background genes, 0.9%	0.02502	0.0014	DIP5:GPT1:C2_02580W_A:FRP3:GAP2:JEN1:JEN2:SFC1:GNP1:CAN1:CAN2:CR_05480W_A	15123:5313:15203:5290:16597:97079:8028:15306:15193:15181:15355:8519:15174:15183:5469:1761:15129:15185:15189:15171:5310
	5342	organic acid transmembrane transporter activity	12 out of 375 genes, 3.2%	60 out of 6473 background genes, 0.9%	0.02967	0.0013	DIP5:GPT1:C2_02580W_A:FRP3:GAP2:JEN1:JEN2:SFC1:GNP1:CAN1:CAN2:CR_05480W_A	15123:5313:15203:5290:16597:97079:8028:15306:15193:15181:15355:8519:15174:15183:5469:1761:15129:15185:15189:15171:5310
	16406	carnitine O-acyltransferase activity	3 out of 375 genes, 0.8%	3 out of 6473 background genes, 0.0%	0.04303	0.01	CTN1:CTN3:CAT2	4092
	4092	carnitine O-acetyltransferase activity	3 out of 375 genes, 0.8%	3 out of 6473 background genes, 0.0%	0.04303	0.0094	CTN1:CTN3:CAT2	4092
Component	GOID	GO_term	Cluster frequency	Background frequency	Corrected P-value	False discovery rate	Gene(s) annotated to the term	Directly Annotated GOID List
	42579	microbody	32 out of 375 genes, 8.5%	89 out of 6473 background genes, 1.4%	5.95e-16	0	C1_04460C_A:ICL1:ANT1:CAT1:MLS1:C1_11890W_A:PXA2:CYB2:OSM2:PEX6:C3_00210C_A:FOX2:PXP2:POX1-3:FAA21:CTN3:C3_04630W_A:C3_06730W_A:PEX5:SPS20:CAT2:ACH1:PEX4:PEX11:PEX1:POT1:PXA1:MDH1:AAT21:ECI1:PEX13:CR_08920W_A	5829:5758:5739:5783:5777:5938:5782:5779:9514:16021:5759:9277:1990429:5778:34399:5576
	5777	peroxisome	32 out of 375 genes, 8.5%	89 out of 6473 background genes, 1.4%	5.95e-16	0	C1_04460C_A:ICL1:ANT1:CAT1:MLS1:C1_11890W_A:PXA2:CYB2:OSM2:PEX6:C3_00210C_A:FOX2:PXP2:POX1-3:FAA21:CTN3:C3_04630W_A:C3_06730W_A:PEX5:SPS20:CAT2:ACH1:PEX4:PEX11:PEX1:POT1:PXA1:MDH1:AAT21:ECI1:PEX13:CR_08920W_A	5829:5758:5739:5783:5777:5938:5782:5779:9514:16021:5759:9277:1990429:5778:34399:5576
	9514	glyoxysome	15 out of 375 genes, 4.0%	28 out of 6473 background genes, 0.4%	4.4e-10	0	C1_04460C_A:ICL1:ANT1:MLS1:CYB2:OSM2:FOX2:FAA21:C3_04630W_A:C3_06730W_A:CAT2:ACH1:POT1:MDH1:CR_08920W_A	5829:5758:5739:5783:5777:5782:5779:9514:1990429:34399
	44438	microbody part	13 out of 375 genes, 3.5%	31 out of 6473 background genes, 0.5%	5.94e-07	0	ICL1:ANT1:CAT1:MLS1:PXA2:POX1-3:PEX5:SPS20:PEX11:PEX1:POT1:PXA1:PEX13	5829:5758:5783:5777:5782:5779:9514:16021:5759:9277:1990429:5778
	44439	peroxisomal part	13 out of 375 genes, 3.5%	31 out of 6473 background genes, 0.5%	5.94e-07	0	ICL1:ANT1:CAT1:MLS1:PXA2:POX1-3:PEX5:SPS20:PEX11:PEX1:POT1:PXA1:PEX13	5829:5758:5783:5777:5782:5779:9514:16021:5759:9277:1990429:5778
	5887	integral component of plasma membrane	12 out of 375 genes, 3.2%	48 out of 6473 background genes, 0.7%	0.00138	0	HGT1:HGT2:ITR1:HGT19:HGT4:GAP2:HGT17:HGT10:HGT12:HGT13:HGT9:HGT16	328:32178:30134:16021:5886:5771:16020:5887:31520
	31907	microbody lumen	6 out of 375 genes, 1.6%	11 out of 6473 background genes, 0.2%	0.00145	0	ICL1:CAT1:MLS1:POX1-3:SPS20:POT1	5829:5758:5777:5782:9514:5759:9277
	5782	peroxisomal matrix	6 out of 375 genes, 1.6%	11 out of 6473 background genes, 0.2%	0.00145	0	ICL1:CAT1:MLS1:POX1-3:SPS20:POT1	5829:5758:5777:5782:9514:5759:9277
	31903	microbody membrane	7 out of 375 genes, 1.9%	20 out of 6473 background genes, 0.3%	0.00922	0	ANT1:PXA2:PEX5:PEX11:PEX1:PXA1:PEX13	5829:5777:5783:5779:9514:16021:1990429:5778
	5778	peroxisomal membrane	7 out of 375 genes, 1.9%	20 out of 6473 background genes, 0.3%	0.00922	0	ANT1:PXA2:PEX5:PEX11:PEX1:PXA1:PEX13	5829:5777:5783:5779:9514:16021:1990429:5778
	31226	intrinsic component of plasma membrane	13 out of 375 genes, 3.5%	70 out of 6473 background genes, 1.1%	0.01728	0	HGT1:HGT2:HYR1:ITR1:HGT19:HGT4:GAP2:HGT17:HGT10:HGT12:HGT13:HGT9:HGT16	9986:328:32178:46658:30134:16021:5886:5771:9277:16020:5887:5576:31520:30446
	16021	integral component of membrane	46 out of 375 genes, 12.3%	480 out of 6473 background genes, 7.4%	0.0442	0.0083	HOL4:HGT1:HGT2:C1_02700C_A:ANT1:C1_06860W_A:CDR4:C1_09210C_A:PXA2:C2_02570W_A:C2_02580W_A:ITR1:FRP3:C2_08170W_A:C2_09280C_A:C3_00210C_A:HGT19:ATO1:CDR11:HGT4:GAP2:JEN1:HGT17:CDR3:JEN2:GPR1:MAL31:GNP1:C6_01400W_A:HGT10:PEX11:NAG4:HGT12:HGT13:C7_01510W_A:PXA1:ATO10:CR_01220W_A:CR_01630C_A:HXT5:CR_03580C_A:CR_03730C_A:HGT9:ALK8:HGT16:PEX13	30176:328:31410:5783:5777:32178:5938:30134:5779:9514:16021:5886:5771:5788:1990429:16020:5887:5778:5811:31520
	31224	intrinsic component of membrane	47 out of 375 genes, 12.5%	512 out of 6473 background genes, 7.9%	0.09937	0.0169	HOL4:HGT1:HGT2:C1_02700C_A:ANT1:C1_06860W_A:CDR4:C1_09210C_A:PXA2:HYR1:C2_02570W_A:C2_02580W_A:ITR1:FRP3:C2_08170W_A:C2_09280C_A:C3_00210C_A:HGT19:ATO1:CDR11:HGT4:GAP2:JEN1:HGT17:CDR3:JEN2:GPR1:MAL31:GNP1:C6_01400W_A:HGT10:PEX11:NAG4:HGT12:HGT13:C7_01510W_A:PXA1:ATO10:CR_01220W_A:CR_01630C_A:HXT5:CR_03580C_A:CR_03730C_A:HGT9:ALK8:HGT16:PEX13	30176:9986:328:31410:5783:5777:32178:5938:46658:30134:5779:9514:16021:5886:5771:5788:9277:1990429:16020:5887:5778:5811:5576:31520:30446
Down-regulated wild-type YPG vs wild-type YPD
Process	GOID	GO_term	Cluster frequency	Background frequency	Corrected P-value	False discovery rate	Gene(s) annotated to the term	Directly Annotated GOID List
	5975	carbohydrate metabolic process	19 out of 114 genes, 16.7%	188 out of 6473 background genes, 2.9%	1.78e-07	0	PHR2:XOG1:RHD1:PHO15:ENO1:GPM1:CDC19:RHR2:TDH3:PYC2:MNN22:SCW11:PFK1:GPD2:MNN45:BMT4:PFK2:PHO112:HXK2	6096:70879:32:6006:30448:32889:5975:51701:61621:51156:30447:6013:6002:44416:31589:9272:6688:71852:51278:55114:71216:33518:7035:70072:42149:6094:71467:6073:6114:31505:6072:7160:15976:51453:71444:6915:1904541:36166:6090:15886:44406:46323:46838:36180:6071:70135:36164:6000:71470:44409:1902600:35268:71970:30388:9267:44011:46168:1302:6342:46354:46015:32445:9408:46835:1678:36170:72593:9405:44407:16036
	9132	nucleoside diphosphate metabolic process	8 out of 114 genes, 7.0%	24 out of 6473 background genes, 0.4%	1.63e-06	0	ENO1:GPM1:CDC19:RNR22:TDH3:PFK1:PFK2:HXK2	6096:6006:32889:51701:61621:51156:30447:6013:6002:44416:9186:71852:55114:71216:7035:70072:6094:7160:15976:51453:6915:15886:44406:46323:36180:6000:44409:1902600:30388:9267:1302:46015:32445:46835:1678:36170:72593
	6090	pyruvate metabolic process	8 out of 114 genes, 7.0%	25 out of 6473 background genes, 0.4%	2.36e-06	0	ENO1:GPM1:CDC19:TDH3:PYC2:PFK1:PFK2:HXK2	6096:6006:32889:51701:61621:51156:30447:6013:6002:44416:71852:55114:71216:7035:70072:42149:6094:7160:15976:51453:6915:6090:15886:44406:46323:36180:6000:44409:1902600:30388:9267:1302:46015:32445:9408:46835:1678:36170:72593
	6096	glycolytic process	7 out of 114 genes, 6.1%	17 out of 6473 background genes, 0.3%	2.84e-06	0	ENO1:GPM1:CDC19:TDH3:PFK1:PFK2:HXK2	6096:6006:32889:51701:61621:51156:30447:6013:6002:44416:71852:55114:71216:7035:70072:6094:7160:15976:51453:6915:15886:44406:46323:36180:6000:44409:1902600:30388:9267:1302:46015:32445:46835:1678:36170:72593
	6757	ATP generation from ADP	7 out of 114 genes, 6.1%	17 out of 6473 background genes, 0.3%	2.84e-06	0	ENO1:GPM1:CDC19:TDH3:PFK1:PFK2:HXK2	6096:6006:32889:51701:61621:51156:30447:6013:6002:44416:71852:55114:71216:7035:70072:6094:7160:15976:51453:6915:15886:44406:46323:36180:6000:44409:1902600:30388:9267:1302:46015:32445:46835:1678:36170:72593
	46031	ADP metabolic process	7 out of 114 genes, 6.1%	18 out of 6473 background genes, 0.3%	4.59e-06	0	ENO1:GPM1:CDC19:TDH3:PFK1:PFK2:HXK2	6096:6006:32889:51701:61621:51156:30447:6013:6002:44416:71852:55114:71216:7035:70072:6094:7160:15976:51453:6915:15886:44406:46323:36180:6000:44409:1902600:30388:9267:1302:46015:32445:46835:1678:36170:72593
	6165	nucleoside diphosphate phosphorylation	7 out of 114 genes, 6.1%	19 out of 6473 background genes, 0.3%	7.17e-06	0	ENO1:GPM1:CDC19:TDH3:PFK1:PFK2:HXK2	6096:6006:32889:51701:61621:51156:30447:6013:6002:44416:71852:55114:71216:7035:70072:6094:7160:15976:51453:6915:15886:44406:46323:36180:6000:44409:1902600:30388:9267:1302:46015:32445:46835:1678:36170:72593
	9135	purine nucleoside diphosphate metabolic process	7 out of 114 genes, 6.1%	19 out of 6473 background genes, 0.3%	7.17e-06	0	ENO1:GPM1:CDC19:TDH3:PFK1:PFK2:HXK2	6096:6006:32889:51701:61621:51156:30447:6013:6002:44416:71852:55114:71216:7035:70072:6094:7160:15976:51453:6915:15886:44406:46323:36180:6000:44409:1902600:30388:9267:1302:46015:32445:46835:1678:36170:72593
	9179	purine ribonucleoside diphosphate metabolic process	7 out of 114 genes, 6.1%	19 out of 6473 background genes, 0.3%	7.17e-06	0	ENO1:GPM1:CDC19:TDH3:PFK1:PFK2:HXK2	6096:6006:32889:51701:61621:51156:30447:6013:6002:44416:71852:55114:71216:7035:70072:6094:7160:15976:51453:6915:15886:44406:46323:36180:6000:44409:1902600:30388:9267:1302:46015:32445:46835:1678:36170:72593
	9185	ribonucleoside diphosphate metabolic process	7 out of 114 genes, 6.1%	21 out of 6473 background genes, 0.3%	1.6e-05	0	ENO1:GPM1:CDC19:TDH3:PFK1:PFK2:HXK2	6096:6006:32889:51701:61621:51156:30447:6013:6002:44416:71852:55114:71216:7035:70072:6094:7160:15976:51453:6915:15886:44406:46323:36180:6000:44409:1902600:30388:9267:1302:46015:32445:46835:1678:36170:72593
	46939	nucleotide phosphorylation	7 out of 114 genes, 6.1%	22 out of 6473 background genes, 0.3%	2.32e-05	0	ENO1:GPM1:CDC19:TDH3:PFK1:PFK2:HXK2	6096:6006:32889:51701:61621:51156:30447:6013:6002:44416:71852:55114:71216:7035:70072:6094:7160:15976:51453:6915:15886:44406:46323:36180:6000:44409:1902600:30388:9267:1302:46015:32445:46835:1678:36170:72593
	6006	glucose metabolic process	6 out of 114 genes, 5.3%	18 out of 6473 background genes, 0.3%	0.00015	0	ENO1:GPM1:CDC19:TDH3:PYC2:HXK2	6096:6006:32889:51701:61621:51156:30447:6013:6002:44416:71852:55114:71216:42149:6094:7160:15976:6915:6090:15886:44406:46323:36180:6000:44409:9267:1302:46015:32445:9408:46835:1678:36170:72593
	10383	cell wall polysaccharide metabolic process	6 out of 114 genes, 5.3%	32 out of 6473 background genes, 0.5%	0.00632	0	PHR2:XOG1:RHD1:MNN22:MNN45:BMT4	70879:32:30447:31589:9272:6688:51278:71467:6073:31505:71444:1904541:70135:35268:71970:44011:46354:6342:44407:9405
	44262	cellular carbohydrate metabolic process	10 out of 114 genes, 8.8%	110 out of 6473 background genes, 1.7%	0.00802	0.0014	PHR2:XOG1:RHD1:PHO15:RHR2:MNN22:MNN45:BMT4:PHO112:HXK2	6096:70879:32:6006:30448:51156:30447:6013:6002:31589:9272:6688:51278:33518:71467:6073:6114:31505:71444:1904541:36166:46323:46838:6071:36164:70135:6000:71470:44409:35268:71970:44011:1302:46354:6342:46015:32445:46835:1678:44407:9405:16036
	6002	fructose 6-phosphate metabolic process	3 out of 114 genes, 2.6%	4 out of 6473 background genes, 0.1%	0.00815	0.0013	PFK1:PFK2:HXK2	6096:6006:51156:6013:6002:7035:70072:51453:46323:6000:1902600:30388:1302:46015:32445:46835:1678
	19318	hexose metabolic process	6 out of 114 genes, 5.3%	34 out of 6473 background genes, 0.5%	0.00912	0.0012	ENO1:GPM1:CDC19:TDH3:PYC2:HXK2	6096:6006:32889:51701:61621:51156:30447:6013:6002:44416:71852:55114:71216:42149:6094:7160:15976:6915:6090:15886:44406:46323:36180:6000:44409:9267:1302:46015:32445:9408:46835:1678:36170:72593
	46034	ATP metabolic process	8 out of 114 genes, 7.0%	71 out of 6473 background genes, 1.1%	0.01185	0.0024	ENO1:GPM1:CDC19:TDH3:PDC11:PFK1:PFK2:HXK2	6096:6006:32889:51701:61621:51156:30447:6013:6002:44416:71852:55114:71216:6559:7035:70072:6094:7160:15976:51453:949:6915:15886:44406:46323:36180:6000:44409:1902600:19655:30388:9267:1302:46015:32445:46835:1678:36170:6569:72593
	42710	biofilm formation	11 out of 114 genes, 9.6%	145 out of 6473 background genes, 2.2%	0.01686	0.0022	XOG1:IFD6:PGA26:PBR1:WOR1:TYE7:YWP1:RHR2:PGA10:ADH1:QDR1	70879:51701:44010:45944:70887:2000220:30447:44416:45991:31589:42710:1900231:1990277:55114:1900241:55088:30476:6855:20028:1900435:15893:6073:6114:31505:1904541:36166:44406:1900239:44182:6071:7155:36164:71470:44409:1900461:1900429:6355:6351:1765:45821:9267:1900438:44011:1900233:36171:36170:6879:9405:44407:71456
	16052	carbohydrate catabolic process	7 out of 114 genes, 6.1%	55 out of 6473 background genes, 0.8%	0.01711	0.0021	ENO1:GPM1:CDC19:TDH3:PFK1:PFK2:HXK2	6096:6006:32889:51701:61621:51156:30447:6013:6002:44416:71852:55114:71216:7035:70072:6094:7160:15976:51453:6915:15886:44406:46323:36180:6000:44409:1902600:30388:9267:1302:46015:32445:46835:1678:36170:72593
	43436	oxoacid metabolic process	18 out of 114 genes, 15.8%	359 out of 6473 background genes, 5.5%	0.01852	0.002	LEU4:EHT1:PHO87:ENO1:ARG5,6:GPM1:LYS22:CDC19:TDH3:PYC2:HOM3:GDH3:PDC11:PFK1:ILV5:PFK2:CPA2:HXK2	6096:6006:32889:51792:51701:61621:51156:30447:6013:6002:36267:44416:19878:71852:55114:71216:6559:6537:7035:70072:42149:6094:9088:97080:9085:7160:15976:51453:6814:949:9082:6915:6090:15886:44406:6526:46323:2:36180:6000:19676:44409:1902600:19655:6817:6355:51793:30388:9267:9086:1302:46015:32445:9408:6797:9098:2000185:46835:1678:36170:6569:72593:35690:9090
	6082	organic acid metabolic process	18 out of 114 genes, 15.8%	360 out of 6473 background genes, 5.6%	0.01922	0.0019	LEU4:EHT1:PHO87:ENO1:ARG5,6:GPM1:LYS22:CDC19:TDH3:PYC2:HOM3:GDH3:PDC11:PFK1:ILV5:PFK2:CPA2:HXK2	6096:6006:32889:51792:51701:61621:51156:30447:6013:6002:36267:44416:19878:71852:55114:71216:6559:6537:7035:70072:42149:6094:9088:97080:9085:7160:15976:51453:6814:949:9082:6915:6090:15886:44406:6526:46323:2:36180:6000:19676:44409:1902600:19655:6817:6355:51793:30388:9267:9086:1302:46015:32445:9408:6797:9098:2000185:46835:1678:36170:6569:72593:35690:9090
	5996	monosaccharide metabolic process	6 out of 114 genes, 5.3%	40 out of 6473 background genes, 0.6%	0.0239	0.0027	ENO1:GPM1:CDC19:TDH3:PYC2:HXK2	6096:6006:32889:51701:61621:51156:30447:6013:6002:44416:71852:55114:71216:42149:6094:7160:15976:6915:6090:15886:44406:46323:36180:6000:44409:9267:1302:46015:32445:9408:46835:1678:36170:72593
	16051	carbohydrate biosynthetic process	7 out of 114 genes, 6.1%	59 out of 6473 background genes, 0.9%	0.02714	0.0026	PHR2:ENO1:GPM1:RHR2:PYC2:MNN22:MNN45	6096:32:32889:51701:30447:44416:9272:71852:51278:71216:42149:6094:71467:6114:31505:15976:71444:6090:36180:6071:36164:71470:44409:35268:71970:44011:46354:6342:9408:9405
	44403	symbiont process	10 out of 114 genes, 8.8%	130 out of 6473 background genes, 2.0%	0.03394	0.0025	XOG1:ENO1:WOR1:GPM1:CDC19:YWP1:RHR2:TDH3:ADH1:PLB1	6096:70879:6006:32889:51701:44010:61621:45944:2000220:30447:44416:31589:9395:1900231:71852:44001:1990277:55114:71216:1900241:6094:6073:6114:31505:7160:15976:6915:1904541:36166:15886:44406:1900239:44182:36180:6071:7155:36164:71470:1900461:44409:6355:9267:44011:36170:72593:9405:44407
	19752	carboxylic acid metabolic process	17 out of 114 genes, 14.9%	347 out of 6473 background genes, 5.4%	0.04101	0.0032	LEU4:EHT1:ENO1:ARG5,6:GPM1:LYS22:CDC19:TDH3:PYC2:HOM3:GDH3:PDC11:PFK1:ILV5:PFK2:CPA2:HXK2	6096:6006:32889:51792:51701:61621:51156:30447:6013:6002:36267:44416:19878:71852:55114:71216:6559:6537:7035:70072:42149:6094:9088:9085:7160:15976:51453:949:9082:6915:6090:15886:44406:6526:46323:2:36180:6000:19676:44409:1902600:19655:6355:51793:30388:9267:9086:1302:46015:32445:9408:9098:46835:1678:36170:6569:72593:35690:9090
	44010	single-species biofilm formation	10 out of 114 genes, 8.8%	135 out of 6473 background genes, 2.1%	0.04661	0.0046	XOG1:IFD6:PGA26:PBR1:WOR1:TYE7:YWP1:RHR2:PGA10:ADH1	70879:51701:44010:45944:70887:2000220:30447:44416:45991:31589:1900231:1990277:55114:1900241:20028:1900435:6073:6114:31505:1904541:36166:44406:1900239:44182:6071:7155:36164:71470:44409:1900461:1900429:6355:6351:45821:9267:1900438:44011:1900233:36171:36170:6879:9405:44407:71456
	51701	interaction with host	7 out of 114 genes, 6.1%	65 out of 6473 background genes, 1.0%	0.05078	0.0044	ENO1:GPM1:CDC19:RHR2:TDH3:ADH1:PLB1	6096:6006:32889:51701:61621:30447:44416:9395:71852:44001:55114:71216:6094:6114:7160:15976:6915:15886:44406:36180:6071:36164:71470:44409:9267:44011:36170:72593:44407:9405
	22610	biological adhesion	8 out of 114 genes, 7.0%	89 out of 6473 background genes, 1.4%	0.0605	0.0043	XOG1:PBR1:WOR1:AAH1:YWP1:RHR2:TDH3:ADH1	6096:70879:6006:51701:44010:45944:2000220:44416:31589:43103:1900231:1990277:55114:1900241:6073:6114:31505:7160:6915:6146:1904541:36166:15886:44406:1900239:44182:6071:7155:36164:71470:44409:1900461:9168:6355:10389:44011:72593:9405:44407
	44419	interspecies interaction between organisms	16 out of 114 genes, 14.0%	331 out of 6473 background genes, 5.1%	0.07798	0.0076	PHR2:XOG1:PGA26:PHO100:ENO1:WOR1:TYE7:RBE1:GPM1:CDC19:YWP1:RHR2:TDH3:ADH1:PLB1:PHO112	6096:70879:6006:30448:32889:51701:44010:61621:45944:70887:2000220:30447:45991:44416:31589:9395:1900231:71852:44001:1990277:55114:71216:33518:1900241:6094:71467:1900435:6073:6114:31505:7160:15976:6915:1904541:36166:15886:44406:1900239:44182:36180:6071:7155:36164:71470:1900461:44409:1900429:6355:6351:45821:71970:9267:1900438:44011:6342:15918:1900233:36171:36170:72593:44407:9405:16036:71456
	44011	single-species biofilm formation on inanimate substrate	9 out of 114 genes, 7.9%	118 out of 6473 background genes, 1.8%	0.08278	0.0073	XOG1:IFD6:PGA26:PBR1:WOR1:TYE7:RHR2:PGA10:ADH1	70879:51701:45944:70887:2000220:30447:44416:45991:31589:1900231:1990277:55114:1900241:20028:1900435:6073:6114:31505:1904541:36166:44406:1900239:44182:6071:7155:36164:71470:44409:1900461:1900429:6355:6351:45821:9267:1900438:44011:1900233:36171:36170:6879:9405:44407:71456
	51703	intraspecies interaction between organisms	9 out of 114 genes, 7.9%	118 out of 6473 background genes, 1.8%	0.08278	0.0071	XOG1:IFD6:PGA26:PBR1:WOR1:TYE7:RHR2:PGA10:ADH1	70879:51701:45944:70887:2000220:30447:44416:45991:31589:1900231:1990277:55114:1900241:20028:1900435:6073:6114:31505:1904541:36166:44406:1900239:44182:6071:7155:36164:71470:44409:1900461:1900429:6355:6351:45821:9267:1900438:44011:1900233:36171:36170:6879:9405:44407:71456
	44036	cell wall macromolecule metabolic process	6 out of 114 genes, 5.3%	50 out of 6473 background genes, 0.8%	0.08575	0.0069	PHR2:XOG1:RHD1:MNN22:MNN45:BMT4	70879:32:30447:31589:9272:6688:51278:71467:6073:31505:71444:1904541:70135:35268:71970:44011:46354:6342:44407:9405
	44281	small molecule metabolic process	23 out of 114 genes, 20.2%	597 out of 6473 background genes, 9.2%	0.09127	0.0073	LEU4:EHT1:PHO87:ENO1:ARG5,6:GPM1:THI20:LYS22:CDC19:AAH1:RNR22:RHR2:TDH3:PYC2:HOM3:GDH3:PDC11:PFK1:ILV5:PFK2:CPA2:PHO112:HXK2	6096:6006:9230:30448:32889:51792:51701:61621:51156:30447:6013:6002:36267:44416:9186:19878:43103:71852:55114:71216:33518:6559:6537:7035:70072:42149:6094:9088:97080:9085:6114:7160:15976:51453:6814:949:9082:6915:6146:6090:15886:44406:6526:46323:2:36180:6071:36164:6000:19676:71470:44409:1902600:19655:9168:6817:6355:51793:30388:9267:9086:44011:10389:1302:46015:32445:9408:6797:9098:9228:2000185:46835:1…
Function	GOID	GO_term	Cluster frequency	Background frequency	Corrected P-value	False discovery rate	Gene(s) annotated to the term	Directly Annotated GOID List
	3993	acid phosphatase activity	3 out of 114 genes, 2.6%	8 out of 6473 background genes, 0.1%	0.02514	0.06	PHO100:PHO113:PHO112	3993:8707
	3872	6-phosphofructokinase activity	2 out of 114 genes, 1.8%	2 out of 6473 background genes, 0.0%	0.02767	0.04	PFK1:PFK2	3872:70095:3729:5524
Component	GOID	GO_term	Cluster frequency	Background frequency	Corrected P-value	False discovery rate	Gene(s) annotated to the term	Directly Annotated GOID List
	9986	cell surface	23 out of 114 genes, 20.2%	203 out of 6473 background genes, 3.1%	4.04e-11	0	PHR2:XOG1:PGA26:PHO100:ENO1:RBE1:GPM1:CDC19:SIT1:YWP1:PIR1:HEM13:TDH3:PGA10:FRE10:PDC11:SCW11:ADH1:EBP1:GPD2:PHO113:PHO112:PGA13	9986:46658:324:30134:9514:16021:5621:5886:35841:5811:30445:30446:9331:62040:5622:5737:5768:5829:5758:936:1990819:5739:35840:30287:935:9277:16020:5634:15:34399:5576:45121
	5618	cell wall	18 out of 114 genes, 15.8%	163 out of 6473 background genes, 2.5%	2.87e-08	0	PHR2:XOG1:ENO1:RBE1:GPM1:CDC19:YWP1:PIR1:HEM13:TDH3:PGA10:CSP2:AHP1:PDC11:SCW11:ADH1:EBP1:PGA13	9986:46658:324:30134:9514:5621:5886:35841:5811:30445:30446:62040:5737:5622:5829:5758:1990819:936:5739:35840:935:9277:16020:5634:15:34399:5576:45121
	9277	fungal-type cell wall	18 out of 114 genes, 15.8%	163 out of 6473 background genes, 2.5%	2.87e-08	0	PHR2:XOG1:ENO1:RBE1:GPM1:CDC19:YWP1:PIR1:HEM13:TDH3:PGA10:CSP2:AHP1:PDC11:SCW11:ADH1:EBP1:PGA13	9986:46658:324:30134:9514:5621:5886:35841:5811:30445:30446:62040:5737:5622:5829:5758:1990819:936:5739:35840:935:9277:16020:5634:15:34399:5576:45121
	30312	external encapsulating structure	18 out of 114 genes, 15.8%	164 out of 6473 background genes, 2.5%	3.18e-08	0	PHR2:XOG1:ENO1:RBE1:GPM1:CDC19:YWP1:PIR1:HEM13:TDH3:PGA10:CSP2:AHP1:PDC11:SCW11:ADH1:EBP1:PGA13	9986:46658:324:30134:9514:5621:5886:35841:5811:30445:30446:62040:5737:5622:5829:5758:1990819:936:5739:35840:935:9277:16020:5634:15:34399:5576:45121
	30445	yeast-form cell wall	11 out of 114 genes, 9.6%	56 out of 6473 background genes, 0.9%	2.11e-07	0	PHR2:ENO1:RBE1:CDC19:YWP1:PIR1:HEM13:TDH3:AHP1:PDC11:ADH1	9986:46658:324:30134:9514:5621:5886:35841:5811:30445:30446:62040:5737:5622:5829:936:5739:35840:9277:16020:5634:15:34399:5576:45121
	5576	extracellular region	18 out of 114 genes, 15.8%	191 out of 6473 background genes, 3.0%	3.85e-07	0	XOG1:PHO100:ENO1:RBE1:GPM1:YWP1:PIR1:HEM13:TDH3:DAG7:C4_01800W_A:GDH3:PDC11:SCW11:ADH1:PLB1:PHO113:PHO112	9986:324:9514:5621:5886:5811:30445:30446:62040:5737:5622:5829:5758:1990819:5739:30287:935:9277:16020:5634:15:34399:5576
	30446	hyphal cell wall	10 out of 114 genes, 8.8%	69 out of 6473 background genes, 1.1%	2.44e-05	0	PHR2:ENO1:GPM1:CDC19:YWP1:TDH3:AHP1:PDC11:ADH1:EBP1	9986:46658:324:30134:9514:5621:5886:35841:5811:30445:30446:62040:5737:5622:5829:5758:936:5739:35840:9277:16020:5634:15:34399:5576:45121
	71944	cell periphery	28 out of 114 genes, 24.6%	719 out of 6473 background genes, 11.1%	0.00302	0	PHR2:XOG1:PHO87:ENO1:C1_10710C_A:RBE1:HGT7:HGT8:GPM1:CDC19:SIT1:YWP1:PIR1:C3_01540W_A:MEP1:HEM13:SAM50:TDH3:PGA10:CSP2:AHP1:FRE10:PDC11:SCW11:ADH1:EBP1:QDR1:PGA13	9986:46658:324:30134:9514:16021:5621:5886:5887:35841:5811:30445:1401:30446:31307:62040:5737:5622:5768:5829:5758:1990819:936:5739:35840:935:9277:16020:5634:15:34399:5576:45121
	30287	cell wall-bounded periplasmic space	3 out of 114 genes, 2.6%	6 out of 6473 background genes, 0.1%	0.00911	0	PHO100:PHO113:PHO112	9986:5737:30287:16020:5576
	5945	6-phosphofructokinase complex	2 out of 114 genes, 1.8%	2 out of 6473 background genes, 0.0%	0.02736	0	PFK1:PFK2	5945:5739
	42597	periplasmic space	3 out of 114 genes, 2.6%	9 out of 6473 background genes, 0.1%	0.03681	0	PHO100:PHO113:PHO112	9986:5737:30287:16020:5576
Unique Up-regulated wild-type YPG vs mig1Δ/Δ mig2Δ/Δ YPD
Process	GOID	GO_term	Cluster frequency	Background frequency	Corrected P-value	False discovery rate	Gene(s) annotated to the term	Directly Annotated GOID List
	None
Function	GOID	GO_term	Cluster frequency	Background frequency	Corrected P-value	False discovery rate	Gene(s) annotated to the term	Directly Annotated GOID List
	5215	transporter activity	16 out of 115 genes, 13.9%	380 out of 6473 background genes, 5.9%	0.09431	0.4	HOL4:HSP30:GPT1:C1_09210C_A:C1_13840W_A:C2_02570W_A:ITR1:SMF12:PHO89:MSN5:GNP1:C6_01400W_A:C7_01510W_A:ATP9:CR_01630C_A:OPT2	35673:5365:46933:5436:42910:5326:166:15193:19829:51119:15203:15295:15185:5216:5355:15319:15171:46873:22890:5049:48249
Component	GOID	GO_term	Cluster frequency	Background frequency	Corrected P-value	False discovery rate	Gene(s) annotated to the term	Directly Annotated GOID List
	None
Unique Up-regulated mig1Δ/Δ mig2Δ/Δ YPD vs wild-type YPG
Process	GOID	GO_term	Cluster frequency	Background frequency	Corrected P-value	False discovery rate	Gene(s) annotated to the term	Directly Annotated GOID List
	GOID	GO_term	Cluster frequency	Background frequency	Corrected P-value	False discovery rate	Gene(s) annotated to the term	Directly Annotated GOID List
	55114	oxidation-reduction process	39 out of 228 genes, 17.1%	407 out of 6473 background genes, 6.3%	3.81e-06	0	HMX1:C1_00410C_A:SOD2:UGA2:DAO1:IFE1:C1_05990C_A:AOX2:MET3:SOD4:DLD1:C2_07070W_A:IFM3:MDH1-3:ETR1:DOT5:C3_03570C_A:GCY1:GDB1:CFL2:MET14:GRE3:C5_04180W_A:FET31:C6_01420C_A:C6_02560W_A:POX1:FRP2:C7_00430W_A:C7_01170C_A:ALK6:C7_03780C_A:OYE22:IFR2:CIT1:CR_04870C_A:PEX14:GLK1:CR_08310C_A	6096:42732:9060:6006:5975:1320:6081:6635:44262:15677:10134:51156:6099:6013:6801:6002:48315:46356:45454:103:5978:55114:6744:42268:32180:1324:19379:6979:45329:6740:6665:71285:30437:19568:10230:16560:6101:19660:46323:42167:71470:71451:9450:6788:19388:16117:52059:42843:6735:34599:1302:34465:6826:96:5980:46456:1678:6108:6879:72593:35690:6633:15940:46185
	5975	carbohydrate metabolic process	23 out of 228 genes, 10.1%	194 out of 6473 background genes, 3.0%	0.00016	0	GAL7:ATC1:GCA1:GCA2:INO4:MDH1-3:BMT1:GCY1:C3_07490W_A:AMS1:RGT1:GDB1:C5_02220C_A:GRE3:C5_04940W_A:C6_02420W_A:CHT1:PHO112:CIT1:GUT1:GLK1:GLK4:INO1	6096:42732:15961:6021:9313:6006:30448:5975:1901907:34478:6635:44262:5987:45893:45944:51156:6099:30447:6013:6002:46356:71361:5978:55114:33518:46434:5982:6072:46115:10468:42125:19568:16052:44117:19660:6101:46323:44182:15959:46855:6071:35269:36164:70135:19309:71470:71543:1900429:33499:19388:70136:42843:6735:5993:34599:1901911:44011:6166:122:8654:1901906:1901909:6148:71465:46475:52574:5980:6798:1678:…
	55085	transmembrane transport	32 out of 228 genes, 14.0%	352 out of 6473 background genes, 5.4%	0.00035	0	C1_00830W_A:PHO87:AGC1:LEU5:PEX12:C2_04180C_A:PEX2:GIT1:C2_07580W_A:C2_09590C_A:NGT1:DAL4:PTR22:AAP1:STD1:C4_00320C_A:OPT7:SUL2:C4_04250W_A:XUT1:CSA2:DAL52:HIP1:TNA1:NAG3:OPT1:CR_04610C_A:PEX14:LYP1:SEO1:GLK1:HGT14	6096:6006:98721:6513:15749:15720:6635:19740:35434:15794:35672:51156:15833:15813:30447:6013:6631:6002:48315:55085:42906:32974:6820:46942:51180:15851:35442:16558:42268:9442:15743:6855:8272:42938:97080:15810:6814:1903222:30437:1902558:35351:16560:19660:46323:44182:16567:1904659:1900429:6817:19631:8645:35435:1407:8643:15747:44011:1901583:6857:1902559:3333:15880:43132:34775:42939:6797:44271:7165:20001…
	6820	anion transport	20 out of 228 genes, 8.8%	172 out of 6473 background genes, 2.7%	0.0014	0	PHO87:AGC1:LEU5:C2_04180C_A:GIT1:C2_07580W_A:C2_09590C_A:C3_07230W_A:C3_07570C_A:OPT7:SUL2:C4_04250W_A:XUT1:DAL52:HIP1:TNA1:C6_03470W_A:CR_04610C_A:CR_04760C_A:SEO1	15807:35434:15794:6886:15813:46488:55085:42906:45717:32974:6820:46942:51180:15851:15914:7163:15743:8272:8152:97080:6892:15810:6814:6893:1903222:1902558:2001247:28:6817:749:35435:43001:1901352:6812:1407:15747:1902559:3333:32456:6897:15880:43132:34775:42939:6797:44271:2000185:45332:19532:6878
	44242	cellular lipid catabolic process	9 out of 228 genes, 3.9%	37 out of 6473 background genes, 0.6%	0.00244	0	PLB4.5:C2_01660C_A:CTF1:MDH1-3:C4_00950C_A:C6_02420W_A:POX1:CR_02570C_A:PEX14	5975:34478:6635:45944:6099:19626:48315:9395:6642:46521:55114:1901522:42268:9062:44255:7114:19433:30437:16560:6071:36164:6351:42758:6735:46475:6108:9405
	16042	lipid catabolic process	10 out of 228 genes, 4.4%	48 out of 6473 background genes, 0.7%	0.00317	0	PLB4.5:C2_01660C_A:CTF1:MDH1-3:C4_00950C_A:C6_02420W_A:POX1:LIP4:CR_02570C_A:PEX14	5975:34478:6635:45944:6099:19626:48315:9395:6642:46521:16042:55114:1901522:42268:9062:44255:7114:19433:30437:44117:16560:6071:36164:6351:42758:6735:46475:6108:9405
	44282	small molecule catabolic process	15 out of 228 genes, 6.6%	112 out of 6473 background genes, 1.7%	0.00492	0	UGA2:GAL7:CTF1:C2_07430C_A:MDH1-3:GCY1:C3_07490W_A:AMS1:C5_02220C_A:GRE3:POX1:PHO112:LAP3:PEX14:HGT14	42732:15961:9313:30448:8655:5975:1901907:6635:45944:6099:6218:19626:48315:55114:33518:6216:46434:1901522:42268:9062:34356:46115:30437:42125:19568:16560:19358:15959:46855:19309:71470:71543:1904659:9450:33499:19631:6351:19388:42758:46677:42843:6735:34599:8643:1901911:6166:122:1901906:1901909:6148:52574:6798:43418:46135:6508:6108:35690:9405:16036:6012
	15919	peroxisomal membrane transport	6 out of 228 genes, 2.6%	17 out of 6473 background genes, 0.3%	0.01043	0.0025	PEX3:PEX12:PEX2:C4_00320C_A:PEX14:PEX19	32581:6513:45046:6635:6631:48315:16558:42268:50821:30437:16560:16567:45033:209:6625:32527
	43574	peroxisomal transport	6 out of 228 genes, 2.6%	17 out of 6473 background genes, 0.3%	0.01043	0.0022	PEX3:PEX12:PEX2:C4_00320C_A:PEX14:PEX19	32581:6513:45046:6635:6631:48315:16558:42268:50821:30437:16560:16567:45033:209:6625:32527
	6625	protein targeting to peroxisome	6 out of 228 genes, 2.6%	17 out of 6473 background genes, 0.3%	0.01043	0.002	PEX3:PEX12:PEX2:C4_00320C_A:PEX14:PEX19	32581:6513:45046:6635:6631:48315:16558:42268:50821:30437:16560:16567:45033:209:6625:32527
	72662	protein localization to peroxisome	6 out of 228 genes, 2.6%	17 out of 6473 background genes, 0.3%	0.01043	0.0018	PEX3:PEX12:PEX2:C4_00320C_A:PEX14:PEX19	32581:6513:45046:6635:6631:48315:16558:42268:50821:30437:16560:16567:45033:209:6625:32527
	72663	establishment of protein localization to peroxisome	6 out of 228 genes, 2.6%	17 out of 6473 background genes, 0.3%	0.01043	0.0017	PEX3:PEX12:PEX2:C4_00320C_A:PEX14:PEX19	32581:6513:45046:6635:6631:48315:16558:42268:50821:30437:16560:16567:45033:209:6625:32527
Function	GOID	GO_term	Cluster frequency	Background frequency	Corrected P-value	False discovery rate	Gene(s) annotated to the term	Directly Annotated GOID List
	GOID	GO_term	Cluster frequency	Background frequency	Corrected P-value	False discovery rate	Gene(s) annotated to the term	Directly Annotated GOID List
	15291	secondary active transmembrane transporter activity	12 out of 228 genes, 5.3%	62 out of 6473 background genes, 1.0%	0.00022	0.02	C1_00830W_A:PHO87:AGC1:GIT1:C2_09590C_A:DAL4:SUL2:XUT1:DAL52:TNA1:OPT1:SEO1	35673:15210:5375:5509:15663:1904680:46943:5313:2060:5315:15169:15296:15292:5427:1406:15143:42907:15116:5274:15183:15391:1901584:15297:8271
	16798	hydrolase activity, acting on glycosyl bonds	11 out of 228 genes, 4.8%	52 out of 6473 background genes, 0.8%	0.00024	0.01	ATC1:NTG1:GCA1:GCA2:C2_07430C_A:C3_07910W_A:C3_07920W_A:AMS1:GDB1:C5_04940W_A:CHT1	45437:3906:8534:703:34042:8270:4553:4559:4568:4519:34039:43169:16798:50263:70636:4133:32450:4135:4134:34043:3677:70635:16160:4555
	16491	oxidoreductase activity	34 out of 228 genes, 14.9%	429 out of 6473 background genes, 6.6%	0.00096	0.0133	HMX1:C1_00410C_A:SOD2:UGA2:DAO1:IFE1:C1_05990C_A:AOX2:SOD4:C2_00880W_A:DLD1:C2_07070W_A:IFM3:MDH1-3:ETR1:DOT5:C3_03570C_A:GCY1:CFL2:GRE3:C5_04180W_A:FET31:C6_01420C_A:C6_02560W_A:POX1:FRP2:C7_00430W_A:C7_01170C_A:ALK6:C7_03780C_A:OYE22:IFR2:CR_04870C_A:CR_08310C_A	50660:70402:4392:5506:51287:9013:8270:5507:16616:4032:50661:3729:3995:16491:16712:16747:9055:8379:47770:8762:16631:3824:3997:4497:9916:4029:35925:4033:46872:32866:18484:1990042:18580:16705:4784:3960:16627:10181:8677:50662:32440:30060:20037:293
	8509	anion transmembrane transporter activity	13 out of 228 genes, 5.7%	109 out of 6473 background genes, 1.7%	0.01887	0.02	AGC1:LEU5:C2_04180C_A:GIT1:C2_07580W_A:SUL2:C4_04250W_A:XUT1:DAL52:HIP1:TNA1:CR_04760C_A:SEO1	5313:46964:1902557:15179:15169:15296:15116:15391:15183:15297:5509:15663:46943:2060:5315:15228:15292:19531:15140:1406:15143:42907:15171:8271
Component	GOID	GO_term	Cluster frequency	Background frequency	Corrected P-value	False discovery rate	Gene(s) annotated to the term	Directly Annotated GOID List
	GOID	GO_term	Cluster frequency	Background frequency	Corrected P-value	False discovery rate	Gene(s) annotated to the term	Directly Annotated GOID List
	44438	microbody part	9 out of 228 genes, 3.9%	31 out of 6473 background genes, 0.5%	8.76e-05	0	PEX3:PEX12:PEX2:MDH1-3:C3_04800C_A:C4_00320C_A:CR_02570C_A:PEX14:PEX19	5829:1990429:5783:5777:5778:5782:5779:1990415
	44439	peroxisomal part	9 out of 228 genes, 3.9%	31 out of 6473 background genes, 0.5%	8.76e-05	0	PEX3:PEX12:PEX2:MDH1-3:C3_04800C_A:C4_00320C_A:CR_02570C_A:PEX14:PEX19	5829:1990429:5783:5777:5778:5782:5779:1990415
	31903	microbody membrane	7 out of 228 genes, 3.1%	20 out of 6473 background genes, 0.3%	0.00038	0	PEX3:PEX12:PEX2:C3_04800C_A:C4_00320C_A:PEX14:PEX19	5829:1990429:5783:5777:5778:5779:1990415
	5778	peroxisomal membrane	7 out of 228 genes, 3.1%	20 out of 6473 background genes, 0.3%	0.00038	0	PEX3:PEX12:PEX2:C3_04800C_A:C4_00320C_A:PEX14:PEX19	5829:1990429:5783:5777:5778:5779:1990415
	42579	microbody	13 out of 228 genes, 5.7%	89 out of 6473 background genes, 1.4%	0.00142	0	PEX3:PEX12:PEX2:MDH1-3:C3_04800C_A:C4_00320C_A:POX1:C7_03780C_A:CR_02570C_A:CIT1:PEX14:PEX19:PCD1	5829:1990429:5739:5783:5777:5778:5782:5779:9514:1990415
	5777	peroxisome	13 out of 228 genes, 5.7%	89 out of 6473 background genes, 1.4%	0.00142	0	PEX3:PEX12:PEX2:MDH1-3:C3_04800C_A:C4_00320C_A:POX1:C7_03780C_A:CR_02570C_A:CIT1:PEX14:PEX19:PCD1	5829:1990429:5739:5783:5777:5778:5782:5779:9514:1990415
	1990415	Pex17p-Pex14p docking complex	6 out of 228 genes, 2.6%	17 out of 6473 background genes, 0.3%	0.00191	0	PEX12:PEX2:MDH1-3:C4_00320C_A:PEX14:PEX19	5829:1990429:5783:5777:5778:5782:5779:1990415
	1990429	peroxisomal importomer complex	5 out of 228 genes, 2.2%	16 out of 6473 background genes, 0.2%	0.01978	0	PEX12:PEX2:MDH1-3:C4_00320C_A:PEX14	1990429:5777:5778:5782:5779:1990415
	5576	extracellular region	17 out of 228 genes, 7.5%	191 out of 6473 background genes, 3.0%	0.04493	0.02	PGA45:ATC1:GCA1:GCA2:SOD4:PLB4.5:GCY1:RBT1:C4_04140W_A:CSA2:GRE3:DOG1:LIP4:CHT1:PHO112:IFR2:SAP2	5737:30287:9986:9277:16020:31160:324:30445:5576:30446:62040:5886

## Sheet: Table S2D
2D. GO term analysis of shared upregulated genes between mig1Δ/Δ mig2Δ/Δ vs wild-type YPD, wild-type YPG vs wild-type YPD, wild-type engulfed by macrophages vs non-engulfed (PMID: 29719235), biofilm cells vs yeast cells (PMID: 22265407), and ph4 vs YPD (PMID: 20810668).
Process	GOID	GO_term	Cluster frequency	Background frequency	Corrected P-value	False discovery rate	Gene(s) annotated to the term	Directly Annotated GOID List
	72329	monocarboxylic acid catabolic process	12 out of 116 genes, 10.3%	42 out of 6473 background genes, 0.6%	1.14e-09	0	CTN1:ICL1:ANT1:MLS1:C1_10240C_A:UGA1:FOX2:PXP2:POX1-3:CAT2:SFC1:FDH1	6097:42183:55114:6536:45333:44011:9448:9062:19619:9437:45733:15942:6635:43605:42760:15867:6546:15744:7031:6084:6631:9450:55085:15976:42758:15741:9405
	9062	fatty acid catabolic process	8 out of 116 genes, 6.9%	18 out of 6473 background genes, 0.3%	8.27e-08	0	ICL1:ANT1:MLS1:FOX2:PXP2:POX1-3:CAT2:SFC1	6097:55114:45333:44011:9062:9437:45733:6635:42760:15867:15744:7031:6084:6631:55085:15976:42758:15741:9405
	16054	organic acid catabolic process	13 out of 116 genes, 11.2%	76 out of 6473 background genes, 1.2%	1.55e-07	0	CTN1:ICL1:ANT1:MLS1:C1_10240C_A:UGA1:GDH2:FOX2:PXP2:POX1-3:CAT2:SFC1:FDH1	6097:42183:55114:6520:6536:45333:44011:9448:9062:19619:9437:45733:15942:6635:43605:42760:15867:6546:15744:6807:7031:9450:6631:6084:19551:55085:15976:42758:15741:9405
	46395	carboxylic acid catabolic process	13 out of 116 genes, 11.2%	76 out of 6473 background genes, 1.2%	1.55e-07	0	CTN1:ICL1:ANT1:MLS1:C1_10240C_A:UGA1:GDH2:FOX2:PXP2:POX1-3:CAT2:SFC1:FDH1	6097:42183:55114:6520:6536:45333:44011:9448:9062:19619:9437:45733:15942:6635:43605:42760:15867:6546:15744:6807:7031:9450:6631:6084:19551:55085:15976:42758:15741:9405
	32787	monocarboxylic acid metabolic process	16 out of 116 genes, 13.8%	143 out of 6473 background genes, 2.2%	9.61e-07	0	CTN1:ICL1:ANT1:MLS1:C1_10240C_A:CYB2:UGA11:UGA1:ACS1:FOX2:PXP2:POX1-3:CAT2:SFC1:PEX11:FDH1	6536:45333:19619:9437:15942:6635:43605:42760:15744:9450:6631:6084:55085:42758:15741:6097:42183:55114:19395:44011:16573:6089:9062:9448:45733:52002:15867:6546:7031:15976:19654:19427:16559:9405:6085:44410
	16042	lipid catabolic process	10 out of 116 genes, 8.6%	47 out of 6473 background genes, 0.7%	1.8e-06	0	ICL1:ANT1:LIP1:MLS1:C3_00400C_A:FOX2:PXP2:POX1-3:CAT2:SFC1	45333:9437:6635:42760:15744:6084:6631:55085:42758:15741:6642:6097:55114:6644:16042:6629:44011:9062:45733:7114:15867:7031:15976:19433:9405
	17001	antibiotic catabolic process	7 out of 116 genes, 6.0%	17 out of 6473 background genes, 0.3%	2.18e-06	0	CTN1:ICL1:CAT1:MLS1:CAT2:SFC1:FDH1	42744:45333:9437:51701:15942:6635:15744:30447:6084:55085:42743:15741:1315:6097:42183:55114:9267:44011:9062:61692:45733:6546:42542:36171:15976:70301:36170:302:9405
	44242	cellular lipid catabolic process	9 out of 116 genes, 7.8%	36 out of 6473 background genes, 0.6%	2.3e-06	0	ICL1:ANT1:MLS1:C3_00400C_A:FOX2:PXP2:POX1-3:CAT2:SFC1	45333:9437:6635:42760:15744:6084:6631:55085:42758:15741:6642:6097:55114:6644:6629:44011:9062:45733:7114:15867:7031:15976:19433:9405
	6083	acetate metabolic process	6 out of 116 genes, 5.2%	13 out of 6473 background genes, 0.2%	1.18e-05	0	CTN1:ICL1:MLS1:ACS1:CAT2:SFC1	45333:9437:6635:15744:6084:55085:15741:6097:44011:16573:9062:45733:19427:19654:15976:6085:9405
	44282	small molecule catabolic process	13 out of 116 genes, 11.2%	110 out of 6473 background genes, 1.7%	1.61e-05	0	CTN1:ICL1:ANT1:MLS1:C1_10240C_A:UGA1:GDH2:FOX2:PXP2:POX1-3:CAT2:SFC1:FDH1	6536:45333:19619:9437:15942:6635:43605:42760:15744:9450:6631:6084:55085:42758:15741:6097:42183:55114:6520:44011:9448:9062:45733:15867:6546:6807:7031:19551:15976:9405
	19395	fatty acid oxidation	6 out of 116 genes, 5.2%	14 out of 6473 background genes, 0.2%	2.04e-05	0	ANT1:FOX2:PXP2:POX1-3:CAT2:PEX11	45333:9437:6635:42760:6084:6631:42758:6097:19395:55114:44011:9062:45733:15867:7031:15976:16559:9405
	34440	lipid oxidation	6 out of 116 genes, 5.2%	14 out of 6473 background genes, 0.2%	2.04e-05	0	ANT1:FOX2:PXP2:POX1-3:CAT2:PEX11	45333:9437:6635:42760:6084:6631:42758:6097:19395:55114:44011:9062:45733:15867:7031:15976:16559:9405
	45733	acetate catabolic process	5 out of 116 genes, 4.3%	8 out of 6473 background genes, 0.1%	2.39e-05	0	CTN1:ICL1:MLS1:CAT2:SFC1	45333:9437:6635:15744:6084:55085:15741:6097:44011:9062:45733:15976:9405
	16999	antibiotic metabolic process	8 out of 116 genes, 6.9%	34 out of 6473 background genes, 0.5%	2.7e-05	0	CTN1:ICL1:CAT1:MLS1:ACS1:CAT2:SFC1:FDH1	42744:45333:9437:51701:15942:6635:15744:30447:6084:55085:42743:15741:1315:6097:42183:55114:9267:44011:16573:9062:61692:45733:6546:42542:36171:19427:19654:15976:70301:36170:302:6085:9405
	6635	fatty acid beta-oxidation	5 out of 116 genes, 4.3%	11 out of 6473 background genes, 0.2%	0.00018	0	ANT1:FOX2:PXP2:POX1-3:CAT2	45333:9437:6635:42760:6084:6631:42758:6097:55114:44011:9062:45733:15867:7031:15976:9405
	30258	lipid modification	7 out of 116 genes, 6.0%	32 out of 6473 background genes, 0.5%	0.0003	0.0012	ANT1:C2_08170W_A:FOX2:PXP2:POX1-3:CAT2:PEX11	45333:9437:6635:42760:6084:6631:42758:6097:19395:55114:44011:9062:45733:15867:9636:7031:15976:16559:9405:16125:34210
	6631	fatty acid metabolic process	9 out of 116 genes, 7.8%	63 out of 6473 background genes, 1.0%	0.00038	0.0012	ICL1:ANT1:MLS1:FOX2:PXP2:POX1-3:CAT2:SFC1:PEX11	45333:9437:6635:42760:15744:6084:6631:55085:42758:15741:6097:19395:55114:44011:9062:45733:15867:7031:15976:16559:9405
	8643	carbohydrate transport	7 out of 116 genes, 6.0%	34 out of 6473 background genes, 0.5%	0.00046	0.0011	HGT2:C2_09280C_A:HGT19:HGT4:HGT17:MAL31:HGT13	36168:10255:19660:44182:1904659:30447:55085:15761:45835:51594:8643:9749:34605:7165:15755:9405:15756
	55114	oxidation-reduction process	22 out of 116 genes, 19.0%	404 out of 6473 background genes, 6.2%	0.00054	0.0011	CTN1:ANT1:CAT1:C1_11890W_A:ADH3:GDH2:ACS1:FOX2:PXP2:POX1-3:HGT4:CAT2:ALD6:IFG3:C5_02690W_A:HPD1:PEX11:C7_02010C_A:IDP2:FDH1:CR_07250C_A:CR_08920W_A	46416:42744:45333:36168:10255:19660:44182:9437:51701:15942:6635:42760:1904659:30447:6631:6084:15761:45835:42758:42743:6102:51594:1315:8643:6097:42183:19395:55114:9267:1902859:6520:44011:16573:9062:71500:61692:45733:46436:9749:1902114:34605:6098:15867:6546:6807:7031:7165:19551:42542:36171:15976:19427:19654:70301:36170:16559:15755:302:70458:6085:9405
	15976	carbon utilization	5 out of 116 genes, 4.3%	17 out of 6473 background genes, 0.3%	0.00232	0.002	ICL1:MLS1:CAT2:SFC1:PCK1	45333:9437:6635:15744:6084:55085:15741:6097:44011:9062:6094:45733:15976:9405
	15749	monosaccharide transmembrane transport	6 out of 116 genes, 5.2%	29 out of 6473 background genes, 0.4%	0.00259	0.0019	HGT2:C2_09280C_A:HGT19:HGT4:HGT17:HGT13	36168:10255:19660:44182:1904659:30447:15761:45835:51594:8643:9749:34605:7165:15755:9405:15756
	8645	hexose transmembrane transport	6 out of 116 genes, 5.2%	29 out of 6473 background genes, 0.4%	0.00259	0.0018	HGT2:C2_09280C_A:HGT19:HGT4:HGT17:HGT13	36168:10255:19660:44182:1904659:30447:15761:45835:51594:8643:9749:34605:7165:15755:9405:15756
	19752	carboxylic acid metabolic process	19 out of 116 genes, 16.4%	349 out of 6473 background genes, 5.4%	0.00303	0.0017	CTN1:ICL1:ANT1:MLS1:C1_10240C_A:CYB2:UGA11:UGA1:GDH2:ACS1:FOX2:PXP2:POX1-3:CAT2:IFG3:SFC1:PEX11:IDP2:FDH1	46416:6536:45333:19619:9437:15942:6635:43605:42760:15744:9450:6631:6084:55085:42758:6102:15741:6097:42183:19395:55114:6520:44011:16573:6089:9448:9062:45733:46436:1902114:52002:15867:6546:6807:7031:19551:19427:19654:15976:16559:6085:9405:44410
	34219	carbohydrate transmembrane transport	6 out of 116 genes, 5.2%	30 out of 6473 background genes, 0.5%	0.00319	0.0017	HGT2:C2_09280C_A:HGT19:HGT4:HGT17:HGT13	36168:10255:19660:44182:1904659:30447:15761:45835:51594:8643:9749:34605:7165:15755:9405:15756
	43436	oxoacid metabolic process	19 out of 116 genes, 16.4%	361 out of 6473 background genes, 5.6%	0.00491	0.0016	CTN1:ICL1:ANT1:MLS1:C1_10240C_A:CYB2:UGA11:UGA1:GDH2:ACS1:FOX2:PXP2:POX1-3:CAT2:IFG3:SFC1:PEX11:IDP2:FDH1	46416:6536:45333:19619:9437:15942:6635:43605:42760:15744:9450:6631:6084:55085:42758:6102:15741:6097:42183:19395:55114:6520:44011:16573:6089:9448:9062:45733:46436:1902114:52002:15867:6546:6807:7031:19551:19427:19654:15976:16559:6085:9405:44410
	6082	organic acid metabolic process	19 out of 116 genes, 16.4%	362 out of 6473 background genes, 5.6%	0.0051	0.0015	CTN1:ICL1:ANT1:MLS1:C1_10240C_A:CYB2:UGA11:UGA1:GDH2:ACS1:FOX2:PXP2:POX1-3:CAT2:IFG3:SFC1:PEX11:IDP2:FDH1	46416:6536:45333:19619:9437:15942:6635:43605:42760:15744:9450:6631:6084:55085:42758:6102:15741:6097:42183:19395:55114:6520:44011:16573:6089:9448:9062:45733:46436:1902114:52002:15867:6546:6807:7031:19551:19427:19654:15976:16559:6085:9405:44410
	6097	glyoxylate cycle	3 out of 116 genes, 2.6%	4 out of 6473 background genes, 0.1%	0.00582	0.0015	ICL1:MLS1:FOX2	6635:42760:6097:9062:45733:15976:9405
	35383	thioester metabolic process	5 out of 116 genes, 4.3%	21 out of 6473 background genes, 0.3%	0.00721	0.0014	CTN1:ACS1:CTN3:CAT2:HPD1	45333:36178:36180:9437:6635:30447:6084:55114:71216:1902859:44011:16573:9062:45733:6098:6066:15976:19427:19654:6085:36244
	6637	acyl-CoA metabolic process	5 out of 116 genes, 4.3%	21 out of 6473 background genes, 0.3%	0.00721	0.0014	CTN1:ACS1:CTN3:CAT2:HPD1	45333:36178:36180:9437:6635:30447:6084:55114:71216:1902859:44011:16573:9062:45733:6098:6066:15976:19427:19654:6085:36244
	1904659	glucose transmembrane transport	5 out of 116 genes, 4.3%	23 out of 6473 background genes, 0.4%	0.01159	0.002	HGT2:HGT19:HGT4:HGT17:HGT13	36168:10255:19660:44182:1904659:30447:15761:45835:51594:8643:9749:34605:7165:15755:9405
	46487	glyoxylate metabolic process	3 out of 116 genes, 2.6%	5 out of 6473 background genes, 0.1%	0.01436	0.0019	ICL1:MLS1:FOX2	6635:42760:6097:9062:45733:15976:9405
	55085	transmembrane transport	18 out of 116 genes, 15.5%	364 out of 6473 background genes, 5.6%	0.01905	0.0031	HGT2:DIP5:FRP3:C2_09280C_A:HGT19:HGT4:GAP2:JEN1:HGT17:CDR3:JEN2:SFC1:MAL31:PEX4:CAN2:HGT13:OPT4:CR_09920W_A	36168:10255:19660:44182:6513:15727:97638:70778:19740:15802:35879:35672:1904659:15744:15813:30447:97639:16562:6835:15696:6849:55085:15761:45835:15741:51594:46942:8643:6847:51865:9062:45733:9749:6810:34605:15809:3333:97080:7031:15718:7165:1990961:45332:15846:6865:15976:15755:9405:35690:15756
	33865	nucleoside bisphosphate metabolic process	5 out of 116 genes, 4.3%	26 out of 6473 background genes, 0.4%	0.0217	0.003	CTN1:ACS1:CTN3:CAT2:HPD1	45333:36178:36180:9437:6635:30447:6084:55114:71216:1902859:44011:16573:9062:45733:6098:6066:15976:19427:19654:6085:36244
	33875	ribonucleoside bisphosphate metabolic process	5 out of 116 genes, 4.3%	26 out of 6473 background genes, 0.4%	0.0217	0.0029	CTN1:ACS1:CTN3:CAT2:HPD1	45333:36178:36180:9437:6635:30447:6084:55114:71216:1902859:44011:16573:9062:45733:6098:6066:15976:19427:19654:6085:36244
	34032	purine nucleoside bisphosphate metabolic process	5 out of 116 genes, 4.3%	26 out of 6473 background genes, 0.4%	0.0217	0.0029	CTN1:ACS1:CTN3:CAT2:HPD1	45333:36178:36180:9437:6635:30447:6084:55114:71216:1902859:44011:16573:9062:45733:6098:6066:15976:19427:19654:6085:36244
	9437	carnitine metabolic process	3 out of 116 genes, 2.6%	7 out of 6473 background genes, 0.1%	0.04898	0.0094	CTN1:CTN3:CAT2	45333:36178:36180:9437:6635:30447:6084:71216:44011:9062:45733:6066:15976:36244
Function	GOID	GO_term	Cluster frequency	Background frequency	Corrected P-value	False discovery rate	Gene(s) annotated to the term	Directly Annotated GOID List
	51119	sugar transmembrane transporter activity	7 out of 116 genes, 6.0%	25 out of 6473 background genes, 0.4%	2.07e-05	0	HGT2:C2_09280C_A:HGT19:HGT4:HGT17:MAL31:HGT13	38023:15535:5355:51119
	15144	carbohydrate transmembrane transporter activity	7 out of 116 genes, 6.0%	26 out of 6473 background genes, 0.4%	2.8e-05	0	HGT2:C2_09280C_A:HGT19:HGT4:HGT17:MAL31:HGT13	38023:15535:5355:51119
	15149	hexose transmembrane transporter activity	6 out of 116 genes, 5.2%	20 out of 6473 background genes, 0.3%	0.0001	0	HGT2:C2_09280C_A:HGT19:HGT4:HGT17:HGT13	38023:15535:5355:51119
	15145	monosaccharide transmembrane transporter activity	6 out of 116 genes, 5.2%	22 out of 6473 background genes, 0.3%	0.00019	0	HGT2:C2_09280C_A:HGT19:HGT4:HGT17:HGT13	38023:15535:5355:51119
	16406	carnitine O-acyltransferase activity	3 out of 116 genes, 2.6%	3 out of 6473 background genes, 0.0%	0.00063	0	CTN1:CTN3:CAT2	4092
	4092	carnitine O-acetyltransferase activity	3 out of 116 genes, 2.6%	3 out of 6473 background genes, 0.0%	0.00063	0	CTN1:CTN3:CAT2	4092
	5355	glucose transmembrane transporter activity	5 out of 116 genes, 4.3%	19 out of 6473 background genes, 0.3%	0.00183	0.0029	HGT2:HGT19:HGT4:HGT17:HGT13	38023:5355:51119
	16491	oxidoreductase activity	21 out of 116 genes, 18.1%	429 out of 6473 background genes, 6.6%	0.00221	0.0025	C1_04460C_A:CAT1:C1_11890W_A:CYB2:ADH3:GDH2:PST2:FOX2:PXP2:POX1-3:GTT13:ALD6:IFG3:C5_02690W_A:HPD1:C6_03240W_A:C7_02010C_A:IDP2:FDH1:CR_07250C_A:CR_08920W_A	50660:4460:3884:3955:51287:47565:8270:16616:50661:50625:4352:3995:16491:43892:16614:16747:16620:4364:51920:4602:3824:3997:4450:4096:4491:10181:5515:16627:4616:50662:3857:46568:8863:4300:20037
	3995	acyl-CoA dehydrogenase activity	3 out of 116 genes, 2.6%	4 out of 6473 background genes, 0.1%	0.00252	0.0022	PXP2:POX1-3:CR_08920W_A	50660:3995:3997:16627
	48037	cofactor binding	14 out of 116 genes, 12.1%	234 out of 6473 background genes, 3.6%	0.00762	0.004	CAT1:C1_12140W_A:CYB2:UGA11:UGA1:BIO32:PST2:PXP2:POX1-3:HPD1:C6_03240W_A:FDH1:CR_07250C_A:CR_08920W_A	50660:8483:4460:3955:51287:47565:16616:50661:50625:3995:48037:43892:16614:3824:3997:4096:16627:10181:5515:3867:50662:4616:46568:8863:20037:30170
	46943	carboxylic acid transmembrane transporter activity	7 out of 116 genes, 6.0%	59 out of 6473 background genes, 0.9%	0.00891	0.0036	DIP5:FRP3:GAP2:JEN1:JEN2:SFC1:CAN2	15123:5313:15193:15181:15355:8519:15203:15174:15183:5469:1761:15129:46943:97079:8028:15189:15171:15306:22857:5310
	50662	coenzyme binding	11 out of 116 genes, 9.5%	152 out of 6473 background genes, 2.3%	0.00896	0.0033	UGA11:UGA1:BIO32:PST2:PXP2:POX1-3:HPD1:C6_03240W_A:FDH1:CR_07250C_A:CR_08920W_A	50660:8483:3955:51287:47565:16616:50661:50625:3995:43892:16614:3824:3997:16627:10181:3867:50662:4616:46568:8863:30170
	5342	organic acid transmembrane transporter activity	7 out of 116 genes, 6.0%	60 out of 6473 background genes, 0.9%	0.00994	0.0031	DIP5:FRP3:GAP2:JEN1:JEN2:SFC1:CAN2	15123:5313:15193:15181:15355:8519:15203:15174:15183:5469:1761:15129:46943:97079:8028:15189:15171:15306:22857:5310
	22857	transmembrane transporter activity	17 out of 116 genes, 14.7%	354 out of 6473 background genes, 5.5%	0.01913	0.0057	HGT2:DIP5:ANT1:FRP3:C2_09280C_A:HGT19:HGT4:GAP2:JEN1:HGT17:CDR3:JEN2:SFC1:MAL31:CAN2:HGT13:OPT4	15123:5313:15535:38023:15193:15181:15355:8519:51119:15203:5355:15174:15183:5469:140345:1761:15129:35673:46943:90555:295:97079:8028:5524:15189:15171:140346:15306:22857:42626:5310
	16614	oxidoreductase activity, acting on CH-OH group of donors	7 out of 116 genes, 6.0%	73 out of 6473 background genes, 1.1%	0.03462	0.0107	CYB2:FOX2:HPD1:C6_03240W_A:IDP2:FDH1:CR_07250C_A	50660:4460:51287:47565:16616:50661:16491:43892:16614:3824:4450:50662:4616:46568:3857:8863:4300:20037
	15136	sialic acid transmembrane transporter activity	2 out of 116 genes, 1.7%	2 out of 6473 background genes, 0.0%	0.0363	0.015	JEN1:JEN2	15355:15129:46943:97079:8028:15306:5310
	15306	sialate:cation symporter activity	2 out of 116 genes, 1.7%	2 out of 6473 background genes, 0.0%	0.0363	0.0141	JEN1:JEN2	15355:15129:46943:97079:8028:15306:5310
	3867	4-aminobutyrate transaminase activity	2 out of 116 genes, 1.7%	2 out of 6473 background genes, 0.0%	0.0363	0.0133	UGA11:UGA1	8483:3824:3867:30170
	3824	catalytic activity	11 out of 116 genes, 9.5%	180 out of 6473 background genes, 2.8%	0.0401	0.0126	CTN1:SCW4:EHD3:C1_04460C_A:ICL1:CAT1:C1_07640C_A:LIP1:MLS1:C1_10240C_A:C1_11890W_A:CYB2:C2_01450C_A:UGA11:UGA1:ADH3:BIO32:FAA2-1:GDH2:C2_08170W_A:PST2:C2_09070C_A:ACS1:C3_00400C_A:FOX2:FOX3:PXP2:POX1-3:GTT13:CTN3:C3_05360C_A:FAA2:GLG2:CAT2:ECM38:ALD6:IFG3:C5_02690W_A:PEX4:HPD1:C6_03240W_A:C7_02010C_A:C7_02920W_A:FAA2-3:PCK1:IDP2:RBR2:FDH1:CR_07250C_A:CR_08670C_A:CR_08920W_A:MAL2	16881:44654:8483:4460:3735:4771:3955:51287:8270:50625:4574:16491:16746:43892:4474:43169:16614:16747:16620:4364:17111:8948:16880:51920:16298:3997:3987:46872:4612:34084:4096:4491:5199:5515:47499:42171:32450:4616:5524:46568:3857:16884:4713:4300:20037:50660:4806:3884:36374:47565:4092:16616:166:4842:50661:4352:4176:3995:8081:4575:4040:44653:4451:17076:4602:4252:3824:16208:4450:4553:47443:16757:4672:10…
	8514	organic anion transmembrane transporter activity	7 out of 116 genes, 6.0%	77 out of 6473 background genes, 1.2%	0.04817	0.012	DIP5:FRP3:GAP2:JEN1:JEN2:SFC1:CAN2	15123:5313:15203:97079:8028:15306:22857:15193:15181:15355:8519:15174:15183:5469:1761:15129:46943:15189:15171:5310
Component	GOID	GO_term	Cluster frequency	Background frequency	Corrected P-value	False discovery rate	Gene(s) annotated to the term	Directly Annotated GOID List
	42579	microbody	12 out of 116 genes, 10.3%	70 out of 6473 background genes, 1.1%	1.56e-07	0	ICL1:ANT1:CAT1:MLS1:C1_11890W_A:FOX2:PXP2:POX1-3:CTN3:CAT2:PEX4:PEX11	5737:5829:9277:1990429:5783:5739:5777:5778:5782:5779:5759
	5777	peroxisome	12 out of 116 genes, 10.3%	70 out of 6473 background genes, 1.1%	1.56e-07	0	ICL1:ANT1:CAT1:MLS1:C1_11890W_A:FOX2:PXP2:POX1-3:CTN3:CAT2:PEX4:PEX11	5737:5829:9277:1990429:5783:5739:5777:5778:5782:5779:5759
	31907	microbody lumen	4 out of 116 genes, 3.4%	11 out of 6473 background genes, 0.2%	0.00167	0	ICL1:CAT1:MLS1:POX1-3	5737:5829:9277:5777:5782:5759
	5782	peroxisomal matrix	4 out of 116 genes, 3.4%	11 out of 6473 background genes, 0.2%	0.00167	0	ICL1:CAT1:MLS1:POX1-3	5737:5829:9277:5777:5782:5759
