# Supplementary material for: Roles of Candida albicans Mig1 and Mig2 in glucose repression, pathogenicity traits, and SNF1 essentiality
Source: PLoS Genet. 2020 Jan 21;16(1):e1008582. doi: 10.1371/journal.pgen.1008582 (PMC6994163; doi:10.1371/journal.pgen.1008582)
Supplement: S3 Table — Comparisons of datasets via Fisher’s Exact Test are provided. (XLSX) [file pgen.1008582.s010.xlsx]

## Sheet: Explanation
Fold-change values for signifcantly regulates genes (p<0.05, fold-change>2 or <0.5) from our YPG vs YPD dataset were compared to fold-change data from published datasets using the Fisher's Exact Test program as described in "Activation and alliance of regulatory pathways in C. albicans during mammalian infection." Xu W, Solis NV, Ehrlich RL, Woolford CA, Filler SG, Mitchell AP. PLoS Biol. 2015 Fe…

## Sheet: Table S3 FET
S3 Table. Fisher's Exact Test comparison of wild-type YPG vs wild-type YPD to other gene expression datasets
			Dataset nickname ("inverse" is 1/value)	YPG / YPD	YPG / YPD	PH4 / YPD	mig1/2 vs WT YPD	Biofilm/yeast (RNAseq, Nobile)	Traven CaMac:T1	PH8 / YPD	glucose 0.01 / 0 inverse	glucose 0.1 / 0 inverse	glucose 1 / 0 inverse	SC5314_YPM_None vs SC5314_YPD_None	Macrophage co-culture SC5314 1hr	Oxidative stress (0.5 mM H2O2/untreated)	Mig1_YPD_Acetic vs SC5314	Traven inverse CaMac:T6	Macrophage co-culture SC5314 2hr	nrg1 rim101 /nrg1 inverse	lOxi / YPD	Macrophage co-culture SC5314 3hr	hOxi / YPD	cwdm / YPD	YNB no carbon 1hr	nitroSp / YPD	Macrophage co-culture cph1 efg1 1hr	cwdp / YPD	SC5314_YPM_Butyric vs SC5314_YPD_None	SC5314_YPD_Acetic vs SC5314_YPD_None	YNB no carbon 2hr	YNB no nitrogen no carbon 1hr	ume6 30C 1hr/ Zero (OD600 = 10.5)	rob1/SN250 inverse	YNB no nitrogen no carbon 2hr	YNB acetate 1hr	Traven inverse CaMac:T9	Macrophage co-culture cph1 efg1 4hr	glucose 1 / 0	glucose 0.1 / 0	Macrophage co-culture cph1 efg1 2hr	glucose 0.01 / 0	ume6 37C Serum 1hr / Zero (OD600 = 10.5)	Macrophage co-culture cph1 efg1 6hr	Mig1_YPM_Acetic vs SC5314	efg1/SN250 inverse	YNB no nitrogen no carbon 3hr	WT 37C Serum 1hr / Zero (OD600 = 10.5) inverse	ume6 30C 2hr/ Zero (OD600 = 10.5)
			PMID if published	Lagree	Lagree	20810668	Lagree	22265407	29719235	20810668	19759180	19759180	19759180	28877970	15470236	20810668	28877970	29719235	15470236	18627379	20810668	15470236	20810668	20810668	15470236	20810668	15470236	20810668	28877970	28877970	15470236	15470236	18216277	22265407	15470236	15470236	29719235	15470236	19759180	19759180	15470236	19759180	18216277	15470236	28877970	22265407	15470236	18216277	18216277
			Number of upregulated genes in common with YPG / YPD significantly regulated genes	487	374	276	262	295	267	234	201	196	202	188	184	186	186	151	161	147	144	131	146	139	120	134	117	126	119	117	106	105	103	118	101	103	98	97	149	155	92	150	89	93	111	113	86	103	86
			Number of 2-fold upregulated genes in common	374	374	261	260	260	247	218	186	183	183	172	170	163	152	149	148	136	127	120	119	118	115	109	108	107	106	104	101	101	100	99	96	95	92	89	89	89	86	86	84	84	84	83	82	82	81
			FET p-value for common 2-fold upregulated genes		<1e-10	<1e-10	<1e-10	<1e-10	<1e-10	<1e-10	<1e-10	<1e-10	2.07076e-10	1.24276e-10	<1e-10	3.16756e-06	0.0244905	<1e-10	2.80233e-09	5.69803e-09	4.14022e-05	4.19107e-07	0.0616961	0.00399867	1.95301e-10	0.082853	7.28181e-07	0.006582	9.15527e-05	0.000138417	1.27135e-08	2.03698e-09	3.57745e-10	0.0204629	5.2701e-08	5.23935e-06	7.51282e-07	2.19157e-05	1	1	3.52879e-06	1	1.375e-06	0.000198347	0.664355	0.853968	4.70517e-07	0.257557	3.00353e-06
			Number of downregulated genes in common with YPG / YPD significantly regulated genes	487	113	53	44	56	23	68	150	155	149	86	42	33	35	57	40	16	53	40	85	40	26	65	37	36	128	116	42	34	66	28	37	31	46	40	202	196	40	201	71	42	24	48	34	22	70
			Number of 2-fold downregulated genes in common	113	113	37	40	38	19	35	64	66	60	45	22	25	13	29	25	10	17	21	19	3	20	14	14	5	52	32	27	23	26	12	26	23	21	23	19	13	19	15	30	18	5	15	23	5	27
			FET p-value for common 2-fold downregulated genes		<1e-10	<1e-10	<1e-10	<1e-10	1.05734e-09	3.6273e-08	<1e-10	<1e-10	1.07407e-08	<1e-10	1.66566e-05	<1e-10	0.0402946	1.1248e-06	3.05274e-08	0.00074275	0.0798867	2.58589e-05	0.639356	0.998492	3.64669e-09	0.693237	0.0283815	0.951543	1.784e-07	0.131753	2.87348e-09	1.27728e-08	0.00121496	0.0145638	2.92234e-10	6.62409e-10	0.000370828	1.10887e-06	1	1	0.000392143	1	9.22732e-05	0.0026151	0.695331	0.118673	1.27728e-08	0.611816	0.00141739
orf19	Gene name	ID	Description	fold change
orf19.5728		CAL0001404	Has domain(s) with predicted electron carrier activity, heme binding, iron ion binding, oxidoreductase activity, acting on paired donors and with incorporation or reduction of molecular oxygen, more	1183.07	1183.07	0.89	47.2427		6.98299	0.443	2	2.14355	2.14355	21.221		13.284	5.12452	3.63118		2.298	0.486		0.948	0.042		0.946		0.961	4.80566	0.616418				4.85			53.6828		0.466516	0.466516		0.5			2.68511	0.516
orf19.3904		CAL0002820	Ortholog of C. parapsilosis CDC317 : CPAR2_502450, Lodderomyces elongisporus NRLL YB-4239 : LELG_04018, Candida dubliniensis CD36 : CD36_53900 and Pichia stipitis Pignal : PICST_29703	379.228	379.228	1.477			22.4403	0.829	0.5	0.5	2	#DIV/0!	0	1.039	#DIV/0!	15.2868	0	3.317	1.598	0	1.573	1.602	6.817	1.57	3.815	1.595	#DIV/0!	#DIV/0!	4.735	7.314		7.95	5.984	0.947	3.5879	1.997	0.5	2	0	2		0	#DIV/0!	0.648	6.82
orf19.5975	TRY4	CAL0003428	Putative zinc finger DNA-binding transcription factor; fluconazole-downregulated; expression regulated during planktonic growth; expression upregulated in an ssr1 mutant; required for yeast cell adherence to silicone substrate	204.673	204.673	2.875	485.105	328.627	73.8525	0.179	3.24901	4	3.24901	28.7376	6.513	0.365	28.9032	2.70627	4.418	5.083	1.192	1.579	0.768	0.764	4.281	0.715	1.068	0.746	10.1321	1.67592	4.708	4.679	13.167	2.902	4.809	2.622	3.36151	1.407	0.307786	0.25	1.394	0.307786	10.167	1.193	1.09354	2.091	5.05		9.167
orf19.5307	JEN2	CAL0004249	Dicarboxylic acid transporter; regulated by glucose repression; induced by Rgt1p; transcription is upregulated in both intermediate and mature biofilms; disruptants not obtained by UAU1 method	163.434	163.434	27.113	310.235	46.108	139.259	0.805				1.18646	2.901	2.513	1453.94	0.0177356	7.048	0.429	0.241	2.274	1.823	2.49	0.684	4.979	1.05	0.435	12.4987	0.135088	0.379	0.521	66.482	3.458	0.268	1.66	1.374	2.263			1.759		23.738	0	4.93682	0.948	0.184	2	47.763
orf19.4682	HGT17	CAL0003818	Putative glucose transporter of the major facilitator superfamily; the C. albicans glucose transporter family comprises 20 members; 12 probable membrane-spanning segments; induced at low (0.2%, compared to 2%) glucose in rich media	136.479	136.479	14.958	504.654	58.474	47.8257	0.735	238.856	61147.3	137.187	3.60338	21.115	11.476	9.46415	0.419297	37.718	0.256	0.352	19.944	1.341	2.565	8.568	3.533	0	0.093	0.153463	1.66264	3.134		403.2	1.416	4.643	1.78	1.43698	7.988	0.00728932	1.64e-05	0	0.00418662	94.725	0	1.2891	2.172	3.819	3.077	245.9
orf19.5308		CAL0004250	Predicted ORF in Assemblies 19, 20 and 21; induced by Rgt1p	133.734	133.734	3.104	261.304	26.701	94.2226	0.012				#DIV/0!	1.872	10.409	#DIV/0!	0.238983	1.316	1.246	0.479	1.542	0.948	0.965	4.448	0.508	2.665	0.961	#DIV/0!	#DIV/0!	6.409	6.382		1.166	6.971	1.112	0.56353	1.283			1.693			1.135	2.63347	0.454	3.876
orf19.7608		CAL0000799	Predicted ORF in Assemblies 19, 20 and 21; fluconazole-downregulated	131.288	131.288	2.474	313.597	485.093		1.361	2	2	0.5	#DIV/0!	5.522	1.039	#DIV/0!		14.86	1.534	1.518	15.587	1.494	1.521	2.339	1.491	1.036	1.514	#DIV/0!	#DIV/0!	0.93	1.549		5.074	1.087	1.144		0.807	2	0.5	1.736	0.5		4.234	1.52857	1.179	1.184
orf19.670.2		CAF0006908	Protein of unknown function; hypoxia, Hap43-repressed; ketoconazole induced; induced in oralpharyngeal candidasis; Tye7-regulated during late-stage biofilm formation	109.927	109.927	3.739	5.4559	3.922	16.2486	3.079				2.61701		2.094	0.633467	12.2096		2.478	1.875		0.044	0.846		0.425		1.382	4.9432	4.7819			83.797	1.249			2.57903						31.797		0.51751	1.849		2.85	87.102
orf19.2220		CAL0006206	Hap43p-repressed gene; induced by Rgt1p	95.513	95.513	0.335	43.2457	1253.29	5.11507	0.317				21.9565	0.523	11.125	27.9681	7.04186	0.785	0.623	0.101	1.165	0.05	0.508	6.44	0.285	1.473	0.018	4.34314	18.414	6.212	4.505	0.054	0.192	1.964	1.186	3.51475	3.341			1.659		0.068	3.712	1.74695	2.501	1.433		0.047
orf19.7514	PCK1	CAL0006389	Phosphoenolpyruvate carboxykinase; regulated by hyphal switch, carbon source, Hap43p; repressed on glucose; induced by fluconazole, phagocytosis, H2O2, biofilm formation; induced in oralpharyngeal candidasis	79.3538	79.3538	3.789	27.3596	5.467	15.3633	2.315				4.89322	21.816	2.79	8.69097	2.92079	28.023	1.143	1.176	11.638	0.111	0.472	1.478	1.302	5.856	1.146	49.9818	2.65626	0.462	1.304		0.594	0.453	1.277	2.42072	2.265			3.816		31.5	0.395	0.418413	2.177	0.453	0.125
orf19.2941	SCW4	CAL0006035	Putative cell wall protein; exogenously expressed protein is a substrate for Kex2p processing in vitro; expression is regulated upon white-opaque switching; alkaline downregulated; possibly essential gene (UAU1 method); biofilm-induced	63.7361	63.7361	8.043	392.904	784.051	160.8	1.172	2.46229	2.14355	2.2974	5.40638	1.163	1.838	11.4601	0.129916	0.824	1.231	1.416	0.944	0.05	0.108	0.841	0.026	1.234	0.284	0.910291	0.505237	0.85	0.702		9.524	0.79	0.793	0.0549072	1.132	0.435275	0.466516	0.931	0.406126		1.176	6.20837	1.93	0.852
orf19.3923	PGA37	CAL0002899	Putative GPI-anchored protein; Hap43p-repressed gene	52.7718	52.7718	26.865		13.528		10.284	0.5	0.5	0.5	0.555951	0.48	2.08	1.51884		0.308	7.301	13.109	0.412	35.635	18.853	1.36	7.325	0.467	22.05	1.12762	0.143257	0.497	0.858	3.035	2.35	0.599	0.602		1.248	2	2	0.573	2	2.06	1.815	4.59694	1.164	0.63		1.882
orf19.4914.1		CAL0120801		52.4295	52.4295	3.687	15.4723		13.0098	3.486				4.26524		3.228	2.07172	11.3654			0.924		1.146	1.853		1.429		1.626	1.48897	37.6859							1.39261								1.11205
orf19.4934	OP4	CAL0006278	Ala- Leu- and Ser-rich protein; secreted; N-terminal hydrophobic region; possible glycosylation; transcribed specifically in opaque-phase cells, repressed by alpha pheromone in opaque MTLa homozygotes; fluconazole-induced	50.9307	50.9307	3.421	235.951	283.461		0.171	4	9.84916	3.73213	260.243	3.239	7.654	7.11031		2.809	2.005	0.15	3.785	0.784	0.771	6.32	1.127	2.941	0.647	5.46891	3.59138	6.882	7.275	1.287	14.52	8.679	0.669		2.159	0.267943	0.101532	0.813	0.25	4.467	2.955	0.572841	2.737	5.603	0.152	1.417
orf19.3664	HSP31	CAL0000435	Putative 30 kda heat shock protein; repressed during the mating process	44.0932	44.0932	9.801	102.607	0.28	6.23578	3.824				0.750832	2.089	1.821	27.4754	6.34464	2.106	1.242	1.893	1.212	0.432	0.487	1.276	0.181	1.261	0.001	2.17026	0.39553	0.857	1.013	0.483	1.622	1.036	0.864	5.02311	1.235			1.163		0.051	0.791	3.26367	0.659	1.184	20	0.215
orf19.732		CAL0001801	Transcription upregulated in both intermediate and mature biofilms	41.3625	41.3625	1.038		94.308	1.33858	6.169	2.14355	2.2974	2.14355	5.10213	1.028	1.495	4.32441	3.94806	0.556	5.112	1.746	1.04	2.094	1.284	0.811	0.893	0.742	1.114	1.6904	11.1735	0.745	0.853	2.563	0.988	0.641	1.822	1.43121	0.403	0.466516	0.435275	0.571	0.466516	3.121	0.478	2.13976	3.02	0.654	1.376	0.775
orf19.935	AGA1	CAL0003660	Protein with some similarity to agglutinin subunit; expression is regulated upon white-opaque switching	39.3242	39.3242	2.034	308.53		212.915	0.289	2.2974	2.2974	2.2974	147.234	2.802	1.137	67.3703	0.152853	0.763	2.283	0.871	0.821	0.887	1.337	0.503	0.852	1.66	1.331	16.0137	0.572769	0.649	0.547	4.349	2.02	0.647	0.712	0.17784	0.679	0.435275	0.435275	0.909	0.435275	6.193	1.325	0.662271	0.399	0.523		1.394
orf19.1239		CAL0002885	Secreted protein; exogenously expressed protein is a substrate for Kex2p processing in vitro; fluconazole-regulated	38.1309	38.1309	6.67	252.882	129.876		0.686				146.879	1.872	3.473	3.84117		1.669	3.681	0.173	1.4	0.459	0.258	5.824	0.64	2.091	0.892	1.54025	0.351392	5.509	6.546		12.606	7.598	1.316		1.558			1.157			2.16	0.381129	1.219	2.973
orf19.3643		CAL0000401	Hap43p-repressed gene	38.1278	38.1278	1.387	30.1914	6.485		6.383	0.5	0.5	2.14355	0.343577	2.342	1.865	3.88251		1.08	0.991	1.047	1.347	8.344	28.268	0.948	29.172	0.885	6.024	0.228084	0.798116	0.799	0.827		1.111	0.984	1.119		0.841	0.466516	2	1.02	2		1.458	6.3238	0.862	0.701
orf19.1655	PXP2	CAL0000040	Putative acyl-CoA oxidase; enzyme of fatty acid beta-oxidation; induced during macrophage infection; expression is opaque specific; has putative peroxisome targeting signal	37.9658	37.9658	425.113	103.971	35.348	68.7338	65.573	8.57419	12.996	8	20.8951	18.868	2.499	0.781482	0.412611	40.068	3.296	10.279	182.928	29.87	31.814	4.984	40.014	16.703	14.344	0.0416891	0.0762313	1.144	2.996	12.806	1.993	1.51	1.488	0.80905	14.32	0.125	0.0769465	13.497	0.116629	5.889	5.127	1.1102	2.346	1.538		11
orf19.3981	MAL31	CAL0003136	Putative high-affinity maltose transporter; transcription is upregulated in clinical isolates from HIV+ patients with oral candidiasis; alkaline upregulated	36.2194	36.2194	80.672	18.9657	18.603	18.6938	141.606	3.73213	5.27803	3.03143	0.678415	5.952	6.1	3.35556	6.34988	5.686	3.052	15.685	2.701	34.201	12.219	1.355	11.954	1.011	2.036	2.15245	192.597	0.939	3.297	34.55	3.326	1.37	2.135	0.892069	0.718	0.329877	0.189465	1.015	0.267943	57.817	0.682	2.53021	0.792	1.39	0.836	11.433
orf19.1541		CAL0005499	Protein not essential for viability; transcription is repressed in response to alpha pheromone in SpiderM medium	33.1629	33.1629	86.566	181.175	271.896		2.266	2.2974	2.82843	2.46229	13.1586	2.265	1.493	13.675		0.805	2.173	9.604	1.11	4.139	2.556	1.215	2.308	1.329	2.743	1.27043	0.537556	1.813	1.598		25.264	1.91	1.452		1.841	0.406126	0.353553	0.859	0.435275		1.617	2.15552	0.835	1.698
orf19.510		CAL0000076	Ortholog of C. parapsilosis CDC317 : CPAR2_202120, Debaryomyces hansenii CBS767 : DEHA2F21164g, Candida dubliniensis CD36 : CD36_29540 and Pichia stipitis Pignal : PICST_64054	30.7903	30.7903	2.237	165.133	48.575	50.722	0.567				0.484912	0.997	0.882	5.84657	0.55662	1.128	0.979	0.521	0.604	2.101	4	1.061	4.063	1.389	2.295	0.194472	8.16136	0.762	0.774		1.314	0.661	0.864	0.736164	0.468			0.488			0.742	6.84462	1.083	0.827
orf19.5565		CAL0006210	Putative 3-hydroxyisobutyrate dehydrogenase	28.6279	28.6279	17.862	94.5486	17.395	129.993	2.489	5.65685	10.5561	4.92458	39.3992	19.265	3.062	42.9274	2.22941	22.107	2.056	0.235	5.904	0.118	0.852	2.382	4.533	6.134	0.021	0.352486	0.121072	2.243	2.032	8.787	1.076	2.408	1.644	1.44719	1.986	0.203063	0.0947323	2.964	0.176777	4.206	2.471	3.41063	1.318			12.087
orf19.4526	HSP30	CAL0002694	Putative heat shock protein; fluconazole-downregulated; amphotericin B induced	27.6466	27.6466	5.807		276.801	22.0591	0.07	2	0.5	0.5	0.0434429	1.75	4.396	13.4994	3.34848	1.668	1.481	0.127	1.391	0.379	0.455	5.324	3.065	1.401	0.638	1.05623	3.7991	18.447	7.412	0.039	1.996	23.074	18.609	0.90794	0.967	2	2	3.373	0.5	0.027	0.455	3.80354	3.095	9.003	83.021	0.019
orf19.2809	CTN3	CAL0005036	Predicted peroxisomal carnitine acetyl transferase; Ura+ deletion strain has no obvious metabolic, hyphal, or virulence defects; transcription induced by macrophage engulfment, hyphal growth, starvation, or nonfermentable carbon sources	26.287	26.287	1045.74	98.8428	115.52	134.488	179.18	2.14355	2	2	8.05084	5.778	1.79	1.01722	0.800725	7.218	18.517	3.39	3.84	31.974	8.133	11.944	0.944	1.875	2.979	4.17773	1.836	8.105	8.846	2.071	1.3	7.211	4.585	2.07861	1.379	0.5	0.5	0.889	0.466516	1.643	1.092	0.598423	3.543	4.364		1.714
orf19.3684		CAL0000467	Has domain(s) with predicted nucleotide binding, oxidoreductase activity and role in oxidation-reduction process	24.5969	24.5969	41.967	42.6084	32.478	90.1461	11.105				5.41917		1.176	1.36812	0.994227		3.07	6.549		4.79	11.7		9.611		10.629	0.0600019	0.402594			1.019	0.94			1.30099						0.834		0.767959	0.865			0.627
orf19.644	HGT9	CAL0001007	Putative glucose transporter of the major facilitator superfamily; the C. albicans glucose transporter family comprises 20 members; 12 probable membrane-spanning segments; induced at low (0.2%, compared to 2%) glucose in rich media; intron	23.8961	23.8961	0.043	176.551		11.2716	0.067	2.14355	2.14355	2.46229	5.98567	1.006	1.827	4.52625	6.84441	1.301	0.879	1.057	2.878	0.213	1.054	1.438	1.382	0.863	0.849	3.8587	2.03939	0.924	1.047		0.832	1.113	1.084	1.32663	0.645	0.406126	0.466516	0.918	0.466516		0.777	2.36751	1.81	1.019
orf19.2108	SOD6	CAL0005271	Copper- and zinc-containing superoxide dismutase; expression regulated during planktonic growth; member of a gene family that includes SOD1, SOD4, SOD5, and SOD6; gene may contain an intron; Hap43p-repressed; biofilm-induced	23.3162	23.3162	1.84		1.026	2.03508	2.264	2	2.14355	0.5	0.462198	4.132	1.853	0.379081	9.74525	2.253	3.599	1.594	1.054	2.365	1.324	2.165	1.887	1.248	1.453	0.570112	2.56399	2.129	1.502	0.835	1.933	1.878	1.101	3.81166	2.296	2	0.466516	1.308	0.5		2.71	0.862187	0.43	2.648		1.069
orf19.5503		CAL0006060	Putative protein of unknown function, transcription is upregulated in clinical isolates from HIV+ patients with oral candidiasis	23.249	23.249				33.3845		0.5	0.466516	0.5	2.98365	0.994		1.95566	0.318201	0.498	1.173		0.885			7.998		1.101		2.8939	0	10.635			1.322	5.034	2.064	0.767614	1.882	2	2.14355	1.094	2		2.215	0.789356	0.617	1.969
orf19.3931	SFC1	CAL0002928	Putative succinate-fumarate transporter; gene is involved in repression of growth on sorbose; alkaline upregulated; transcription is upregulated in both intermediate and mature biofilms	22.4548	22.4548	27.833	35.2509	7.766	64.8243	8.748	9.84916	11.3137	4.92458	8.64486	45.597	2.563	5.86465	0.998927	41.489	2.933	3.567	58.599	0.99	1.518	11.326	0.75	19.985	2.049	20.458	0.116049	1.877	6.453	5.553	1.434	1.935	22.642	2.07161	1.219	0.203063	0.0883883	3.187	0.101532	3.316	0.881	0.460422	0.7	1.287	2.484	4.053
orf19.1354	UCF1	CAL0003857	Hap43p-repressed gene; mRNA binds She3p; transcription induced in high iron, decreased upon yeast-hyphal switch; downregulation correlates with clinical development of fluconazole resistance; Ras1p-regulated; biofilm-induced gene	22.077	22.077	1.246	8.65	1.662	10.523	1.333				0.0837377		2.057	2.59674	18.0856		1.149	0.699		1.159	1.057		1.155		1.088	0.069252	3.2741			0.98	0.423			1.04226						0.892		2.234	3.908		1.357
orf19.2107.1	STF2	CAF0006934	Protein involved in ATP biosynthesis; decreased expression in hyphae vs yeast-form cells; downregulated by Efg1p, Hap43p; transcription upregulated in clinical isolates from HIV+ patients with oral candidiasis; biofilm-induced	22.0284	22.0284	1.636	5.81418	3.227	14.0971	1.67				0.224655		2.226	0.664763	11.0788		1.945	0.905		1.554	1.413		1.611		1.298	0.66256	5.01478			1.09	1.178			1.45635						0.552		1.03103	0.611		3.381	1.731
orf19.5447	HGT19	CAL0005265	Putative glucose/myo-inositol transporter of major facilitator superfamily; 12 transmembrane segments, extended N terminus; expressed in rich medium; Hap43p-, phagocytosis-, biofilm; induced; 20 member C. albicans glucose transporter family	21.767	21.767	687.387	18.1369	235.011	21.703	391.032	2.14355	2.63902	2.14355	1.50639	4.648	1.27	1.2837	5.93272	15.481	0.862	22.894	7.986	64.959	35.704	3.979	34.482	0.863	6.79	16.021	6.77779	2.93	4.12	1.869	1.324	3.677	4.43	0.668338	1.339	0.466516	0.378929	0.654	0.466516	0.969	0.761	0.733508	8.703	2.63	14.368	0.988
orf19.6084		CAL0005214	Protein of unknown function; biofilm-induced gene	21.6985	21.6985	0.874	75.7494	276.054	23.6105	0.814	2	2	0.5	15.6134	2.504	0.828	41.4274	11.6386	2.335	4.142	0.924	3.076	0.824	0.819	1.058	0.86	0.675	0.848	4.83301	3.17523	1.01	0.794	6.523	1.294	1.102	0.723	4.15578	1.005	2	0.5	1.273	0.5	2.782	1.013	3.08317	0.789	1.137		3
orf19.2048		CAL0004418	Transcription is positively regulated by Sfu1p; Hap43p-repressed gene; planktonic growth-induced	21.6691	21.6691	2.212		4.611	9.43107	2.015				3.38054	6.854	14.698	41.9775	6.26346	3	0.756	1.688	7.069	2.967	2.035	4.256	2.775	12.17	2.357	29.3133	116.713	4.361	4.536	0.221	1.384	5.469	24.135	8.2519	25.682			6.162		0.126	7.792	3.83712	0.917	4.046	22.544	0.312
orf19.2253		CAL0006291	Predicted ORF in Assemblies 19, 20 and 21; expression is regulated upon white-opaque switching; transcription is repressed in response to alpha pheromone in SpiderM medium	20.9095	20.9095	54.553	78.2492	25.33	29.6039	0.448	2	2.2974	0.5	4.68464	6.608	1.558	4.24067	0.623073	1.158	1.028	3.141	1.207	2.785	1.109	2.58	0.124	0.407	0.645	1.08627	0.667631	1.755	0.413	1.298	3.95	2.476	1.41	0.465209	2.192	2	0.435275	1.451	0.5		2.185	2.70057	0.709	1.687
orf19.3373		CAL0004190	Putative protein of unknown function, transcription is upregulated in clinical isolates from HIV+ patients with oral candidiasis	19.8312	19.8312	267.442		45.15	0.849333	514.753	0.406126	0.466516	0.466516	0.990285	0.701	1.402	0.539644	0.813837	1.076	5.946	33.611	0.722	82.972	7.402	1.147	54.446	0.864	52.13	0.790696	1.45516	1.669	1.44		3.411	1.626	0.893	9.20502	0.898	2.14355	2.14355	0.579	2.46229		0.693	0.745113	1.265	1.591
orf19.6844	ICL1	CAL0005762	Isocitrate lyase; enzyme of glyoxylate cycle; required for virulence in murine infection; no mammalian homolog; induced upon phagocytosis by macrophage; farnesol regulated; Pex5p-dependent peroxisomal localization; stationary phase enriched	19.6719	19.6719	171.153	89.3056	33.179	199.564	59.183	3.73213	4	3.03143	2.19085	23.673	3.967	6.73087	0.352462	33.623	1.21	18.496	11.051	116.292	22.355	22.843	12.433	12.705	20.363	31.6002	0.0653599	5.794	17.541	4.125	1.418	3.81	29.323	2.49949	2.774	0.329877	0.25	7.97	0.267943	2.333	1.217	0.654103	1.483	2.214	5.845	3.375
orf19.2787	PRY1	CAL0004291	Pry family pathogenesis-related protein; extracellular; transcription is opaque specific; transcription is repressed in response to alpha pheromone in SpiderM medium; possibly essential gene, disruptants not obtained by UAU1 method	19.3947	19.3947	6.85	205.376			4.004				2.47797		1.462	0.850653			1.137	1.412		0.436	0.394		4.218		0.155	0.846179	0.403454				2.241											1.7617	0.751
orf19.2701		CAL0004164	Predicted ORF in Assemblies 19, 20 and 21; greater mRNA abundance observed in a cyr1 or ras1 homozygous null mutant than in wild type	18.6524	18.6524	771.324	17.7431	232.224	11.3311	449.998				5.90789	28.754	0.795	3.31781	8.26994	18.385	3.573	95.849	41.232	104.198	11.586	1.754	100.732	1.751	26.697	3.5197	2.15842	1.71	2.378	5.744	1.536	1.378	1.629	2.40978	5.763			5.627		9.708	3.529	0.809238	1.25	1.003	1.663	2.881
orf19.176	OPT4	CAL0003217	Oligopeptide transporter; detected at germ tube plasma membrane; transcriptionally induced upon phagocytosis by macrophage; fungal-specific (no human or murine homolog); Hap43p-repressed; merged with orf19.2292 in Assembly 20	17.063	17.063	44.122	4.37589	517.165	75.4956	19.85				0.995885		11.904	6.65843	3.45888		8.419	15.513		2.858	5.981		4.967		3.467	1.60899	2.47395			2.504	4.022			1.96185						1.683		1.40762	1.344		0.659	2.678
orf19.4833	MLS1	CAL0005353	Malate synthase; glyoxylate cycle enzyme; no mammalian homolog; transcription induced upon phagocytosis by macrophage; regulated upon white-opaque switching; biofilm-repressed; strong oxidative stress induced; stationary phase enriched	17.034	17.034	19.924	32.3173	5.683	90.3739	10.168	18.3792	157.586	27.8576	8.295	22.051	2.536	3.93798	1.02208	27.947	1.227	3.794	8.815	11.851	6.826	4.81	5.047	8.724	3.871	11.5936	1.06128	2.547	3.745	0.196	0.924	2.769	9.206	1.49412	3.434	0.0358968	0.00634572	11.968	0.0544094	0.186	2.47	0.502763	2.123	2.069	9.605	0.221
orf19.111	CAN2	CAL0002992	Basic amino acid permease; arginine metabolism; transcription regulated by Nrg1p, Tup1p; caspofungin and flucytosine induced; shows colony morphology-related regulation by Ssn6p; fungal-specific (no human/murine homolog); Hap43p-repressed	16.5772	16.5772	6.216	29.9455	10.21	4.68609	2.658	2.46229	2.82843	2.14355	1.68913	8.049	23.127	9.7534	2.34336	3.479	1.808	3.681	2.874	0.009	2.343	1.178	3.729	3.452	2.005	1.80268	5.67659	1.916	1.707	4.804	7.341	1.377	2.722	2.89138	2.042	0.466516	0.353553	2.292	0.406126	0.982	2.068	1.91179	1.547	1.543	6.667	2.35
orf19.356	GTT13	CAL0004831	Putative glutathione S-transferase; opaque-specific transcription; transcription is repressed in response to alpha pheromone in SpiderM medium	16.5672	16.5672	10.027	111.349	610.649	161.845	0.061				8.87731	2.105	1.882	17.6731	0.923899	3.664	3.292	0.306	23.604	5.15	2.58	3.784	5.139	3.878	0.782	3.19416	0.789485	2.785	3.021		1.612	2.095	0.695	0.873741	3.672			3.879			0	1.18214	0.764	2.389
orf19.7566		CAL0000137	Predicted amino acid transport domain; transcript upregulated in clinical strains from HIV+ patients with oral candidiasis; alkaline upregulated by Rim101; possibly fungal-specific; Tye7-regulated during late-stage biofilm formation	16.4392	16.4392	8.748	10.3567	9.088	2.43737	5.468	14.9285	45.2548	8.57419	4.17949	10.768	1.73	5.08101	2.55316	1.957	3.906	2.351	2.252	0.106	0.621	0.894	0.993	1.079	1.747	4.74006	0.5022	0.933	0.978	26.186	5.864	0.845	1.275	1.85367	1.314	0.116629	0.0220971	1.279	0.0669858	17.048	1.06	1.73515	1.756	0.96	1.567	9.58
orf19.893	PGA17	CAL0002926	Putative GPI-anchored protein; exogenously expressed protein substrate for Kex2p processing in vitro; transcription repressed in response to alpha pheromone in SpiderM medium; macrophage-induced gene; induced in oralpharyngeal candidiasis	16.2982	16.2982	2	82.118	1353.9	98.1331	0.045	2.14355	2.2974	2.14355	39.8578	3.84	2.924	1.32179	0.533388	17.528	2.716	0.174	4.709	0.049	0.037	2.38	0.636	3.181	0.908	4.5601	1.49952	0.932	1.788		9.856	0.781	0.765	0.335404	1.492	0.466516	0.435275	1.172	0.466516		0	0.660063	1.705	1.587
orf19.5069		CAL0001727	Ortholog(s) have role in meiotic DNA recombinase assembly, reciprocal meiotic recombination and condensed nuclear chromosome localization	16.2736	16.2736	10.646	3.01183	9.952	5.53226	10.158				0.674605		5.196	1.61094	0.976047		3.946	6.533		14.129	3.268		5.269		5.878	0.815591	0.338069				7.418			1.42854						15.143		1.79835	1.849			16.571
orf19.1353		CAL0003856	Protein of unknown function; biofilm-and planktonic growth-induced; repressed by yeast-hyphal switch; Ras1-regulated; oral infection upregulated; mutants defective in damage to oral epithelial cells	15.9542	15.9542		6.43472	2.068			0.25	0.203063	0.307786	0.0824873	7.395		1.99991		4.784	1.014		11.468			5.786		7.306		0.0600349	3.40779	6.379	7.8		1.602	6.541	1.364		4.785	3.24901	4.92458	6.406	4		2.255	3.42447	0.391	3.463
orf19.2460		CAL0001577	Predicted ORF in Assemblies 19, 20 and 21; exogenously expressed protein is a substrate for Kex2p processing in vitro; transcription is repressed in response to alpha pheromone in SpiderM medium	15.7143	15.7143	11.771	136.387	242.808	170.522	3.319				10.5151		1.342	0.879836	0.059628		2.925	0.058		1.509	1.586		7.411		0.397	0.828891	0.10378				10.696			0.0759981								0.755986	0.893
orf19.4445		CAL0001847	Protein of unknown function; Plc1p-regulated; expression is upregulated early upon infection of reconstituted human epithelium (RHE), while expression of the C. dubliniensis ortholog is not upregulated; not required for viability	15.2201	15.2201	4.164	10.7508	47.241	3.68115	2.672	3.4822	4.28709	2.46229	2.94529	5.112	2.78	10.8438	2.25104	8.114	1.722	1.438	5.245	2.761	0.803	2.527	1.7	1.27	1.003	3.76057	6.54786	2.155	2.468	4.375	6.342	1.415	4.521	2.1731	1.353	0.406126	0.233258	1.139	0.287175	12	1.743	2.64534	1.091	0.941		3.125
orf19.7447	JEN1	CAL0005553	Lactate transporter; transcriptionally induced by lactic acid, activated by Cat8p; alkaline downregulated by Rim101p; localizes to plasma membrane; similar to S. cerevisiae Jen1p	14.2066	14.2066	15.07	51.9916	364.422	10.8649	4.827	0.5	2	2	2.42531	5.543	11.329	15.2497	0.318201	1.834	0.939	0.439	0.856	0.941	2.221	2.14	3.29	5.478	1.091	0.34736	1.49775	1.17	1.65	7.614	1.115	1.09	0.891	0.115781	2.755	0.5	0.5	2.525	2	2.423	4.72	12.5808	0.987	1.148		11.299
orf19.3707	YHB1	CAL0001071	Nitric oxide dioxygenase, acts in nitric oxide scavenging/detoxification; role in virulence in mouse; transcription activated by NO, macrophage interaction; hyphal downregulated; mRNA binds to She3p; Hap43p-repressed	13.9994	13.9994	0.93	4.05226	1.588	97.3903	0.337	0.0473661	0.0291573	0.0136024	0.211069	38.746	0.928	3.06402	0.483348	18.683	2.276	0.88	31.93	0.83	0.75	0.804	1.725	62.192	1.012	0.724021	1.35275	1.636	1.11	16.565	0.357	1.342	3.442	0.702331	107.738	73.5167	34.2968	66.671	21.1121	20.783	95.281	1.54752	3.486	0.932	0.109	15.87
orf19.1288	FOX2	CAL0003065	3-hydroxyacyl-CoA epimerase, required for fatty acid beta-oxidation; upregulated upon phagocytosis; transcription regulated by Mig1p, by white-opaque switching and by DNA methylation; transcriptional activation by oleate requires Ctf1p	13.8805	13.8805	14.803	28.5557	5.554	23.7197	7.212				8.21444		1.968	0.724564	1.97639		26.796	3.391		0.62	3.936		1.79		4.77	0.213657	0.114012			8.359	0.976			0.862355						1.453		0.548861	3.166		14.345	3.516
orf19.6336	PGA25	CAL0001302	Putative GPI-anchored adhesin-like protein; fluconazole-downregulated; induced in oralpharyngeal candidasis	13.7349	13.7349	2.978	69.9702	153.086	4.67135	1.931	2.14355	0.435275	2	1.34081	2.456	1.146	0.663431	2.1636	1.244	1.906	1.446	0.957	0.817	1.036	1.462	0.648	1.39	1.056	0.736551	0.599925	0.816	1.422		1.708	1.735	0.858	1.82655	0.921	0.5	2.2974	1.201	0.466516		1.168	0.821271	0.518	1.626
orf19.5288	IFE2	CAL0003653	Putative alcohol dehydrogenase; decreased expression in hyphae compared to yeast-form cells; Efg1p-regulated; fluconazole-induced; Hog1p-induced; increased expression in response to prostaglandins	13.6327	13.6327	1.302	5.15182	1.88	12.5562	1.098	0.00340059	0.000644291	0.0126914	0.0314117	20.462	1.215	3.71274	4.49741	17.727	4.745	0.564	9.016	1.425	1.274	3.38	1.534	22.426	1.124	0.325806	3.23552	3.409	4.092	1.682	2.499	3.229	3.603	2.49398	5.575	78.7932	1552.09	15.47	294.067	1.586	7.757	1.56917	3.457	3.214	1.307	2.124
orf19.7520	POT1	CAL0006419	Putative peroxisomal 3-oxoacyl CoA thiolase; transcription is regulated by Nrg1p and Mig1p; farnesol regulated; Hap43p-repressed gene	13.5747	13.5747	5.438	28.2573	1.19	11.3047	3.128	294.067	1024	274.374	6.59992	2.107	3.168	0.959226	2.22084	1.887	1.87	2.729	1.539	1.621	2.405	3.634	2.134	2.146	2.585	0.148747	0.210681	3.049	2.934	2.277	0.853	1.811	2.748	1.43489	2.2	0.00364466	0.000976563	1.229	0.00340059	1.057	2.793	0.67491	1.078	2.073	14.4	1.523
orf19.4567		CAL0002834	Catechol 1,2-dioxygenase (1,2-CTD), involved in degradation of aromatic compounds	13.337	13.337	0.223	29.2972	63.343		0.003	0.5	2	0.5	8.90311	1.438	1.075	30.2349		1.647	2.67	0.771	1.635	0.787	0.704	1.323	1.362	1.61	0.115	0.938395	0.804421	1.083	1.29		2.029	0.967	1.31		1.095	2	0.5	1.045	2		1.17	6.23837	0.695	1.211
orf19.4450.1		CAF0007012	Protein conserved among the fungal CTG-clade; gene contains two adjacent upstream SRE-1 elements; highly up-regulated in cecum-grown cells in a Cph2p-dependent manner; Hap43p-repressed gene; biofilm-induced	13.1499	13.1499	2.33	3.28584	10.893	13.503	1.889				0.181157		1.577	4.27617	2.23525		0.604	0.7		0.989	0.7		0.789		1.135	0.648629	11.6828				1.515			2.46087								1.5923	0.685		0.045
orf19.2192	GDH2	CAL0005475	Putative NAD-specific glutamate dehydrogenase; fungal-specific (no human or murine homolog); transcription is regulated by Nrg1p, Mig1p, Tup1p, and Gcn4p; stationary phase enriched protein; biofilm-induced	12.9062	12.9062	2.886	11.804	4.405	4.76107	2.345				2.39524		2.325	1.69037	2.97231		3.129	1.352		1.333	1.216		1.076		1.571	1.22922	0.28285				4.904			1.81569								1.02009	3.94		3.256	4.398
orf19.3232		CAL0003283	Putative transporter; mutation confers hypersensitivity to toxic ergosterol analog; fungal-specific (no human or murine homolog)	12.899	12.899	0.077	253.079		412.549	0.868	2.82843	2.82843	3.03143	11.782	3.216	3.465	10.9053	0.72986	7.327	0.993	1.027	9.713	1.044	0.374	2.83	0.995	0.995	1.723	3.20032	2.42405	2.158	2.84	36.596	0.752	2.04	3.35	0.104795	1.29	0.329877	0.353553	1.831	0.353553	16.25	1.394	2.38487	1.345	2.155		16.708
orf19.6391		CAL0001423	Protein of unknown function; transcription upregulated in azole-resistant strain overexpressing MDR1	12.2966	12.2966	0.043		607.601		1.216	0.466516	0.5	2.14355	0.644511	2.632	0.61	0.117358		0.854	1.113	1.458	0.539	0.058	0.323	0.889	0.006	0.402	1.496	2.92092	7.98148	0.579	0.574		6.36	0.619	0.798		1.144	0.466516	2	0.527	2.14355		0.713	0.902993	1.307	0.693
orf19.7481	MDH1	CAL0005697	Malate dehydrogenase, mitochondrial; transcription regulated by Mig1p, Tup1p, white-opaque switching; induced in high iron, biofilm; regulated upon phagocytosis; antigenic during murine and human infection	12.0584	12.0584	3.196	7.37566	1.276	17.5361	1.902	32	68.5935	24.2515	1.30398	2.753	2.351	1.01247	2.08679	3.867	0.896	1.13	2.789	0.787	1.025	5.949	0.977	6.386	1.035	5.98648	0.715029	1.597	3.058		0.508	1.686	4.393	1.2851	7.347	0.0412346	0.0145786	21.724	0.03125	1.141	4.326	0.309625	2.402	1.648	5.101	1.436
orf19.1652	POX1-3	CAL0000034	Predicted acyl-CoA oxidase; farnesol regulated; stationary phase enriched protein	11.9541	11.9541	4.669	25.0269	3.674	10.4368	2.23				9.61377	12.833	1.008	0.98969	1.7429	4.925	3.208	1.119	4.924	0.659	1.648	6.246	0.479	8.658	1.48	0.231504	0.223478	2.077	7.279	3.395	1.602	3.699	2.727	1.33306	4.136			5.154		0.782	5.817	0.69723	2.71	2.577	8.043	1.707
orf19.7093	HGT13	CAL0002193	Predicted sugar transporter, involved in glycerol utilization; member of the major facilitator superfamily; 12 transmembrane; gene has intron; oxidative stress-induced via Cap1p; expressed in rich medium, 2% glucose	11.4503	11.4503	117.816	52.9721	7.171	14.2035	8.605	2.14355	2	2.14355	3.80084	2.81	0.926	0.874058	2.38464	3.539	4.453	0.692	2.69	0.658	0.052	1.033	1.786	2.618	2.363	1.47717	1.01032	0.858	0.771	26.403	3.082	0.766	1.012	0.465384	2.176	0.466516	0.5	1.734	0.466516	15.13	1.06	0.931962	0.742	0.832		15.172
orf19.802	UGA1	CAL0002607	Putative GABA transaminase; transcription regulated by Mig1p and Tup1p; stationary phase enriched protein	11.3228	11.3228	6.667	4.92977	19.241	4.08255	2.853	294.067	3821.7	13.9288	1.04556		2.775	2.88273	1.19038		1.044	3.555		1.267	2.935		2.491		2.198	2.58453	1.74713			0.13	2.392			0.697287		0.0717936	0.000261663		0.00340059	0.203		5.36081	0.674		20.8	0.211
orf19.4041	PEX4	CAL0004806	Putative peroxisomal ubiquitin conjugating enzyme; transcription is upregulated in both intermediate and mature biofilms; regulated by Sef1p-, Sfu1p-, and Hap43p	11.043	11.043	3.75	15.4203	5.738	7.70558	3.022	5.65685	8	5.27803	6.58794		1.877	5.10536	3.65144		2.309	2.248		4.098	1.328		2.274		1.744	0.380439	0.347435			5.251	1.302			2.57032		0.189465	0.125		0.176777	2.302		2.1055	0.62			2.913
orf19.6254	ANT1	CAL0000514	Ortholog(s) have adenine nucleotide transmembrane transporter activity, role in ATP transport, fatty acid beta-oxidation, peroxisome organization and integral to peroxisomal membrane localization	10.8682	10.8682	3.117	24.5271	2.242	5.578	1.382	2.14355	2.14355	2	8.69481	4.585	1.391	2.79539	1.71458	2.104	0.97	1.605	1.774	0.48	1.449	2.888	0.155	1.8	1.758	0.516909	0.0886838	1.074	0.864	4.433	1.929	0.676	2.864	0.786109	1.571	0.5	0.466516	2.331	0.466516	2.091	1.784	0.812162	1	0.826		3.336
orf19.742	ALD6	CAL0001833	Putative aldehyde dehydrogenase; stationary phase enriched protein; expression regulated upon white-opaque switch; transcription is upregulated in both intermediate and mature biofilms	10.8663	10.8663	1090.74	48.3056	32.324	47.9739	348.758	34.2968	68.5935	25.9921	18.5518	96.447	5.152	11.5993	0.390171	31.057	2.084	146.635	20.809	175.548	123.096	8.669	87.728	101.018	233.643	0.581481	0.0997086	4.258	9.428	9.329	3.598	3.538	13.289	0.642235	47.722	0.0384733	0.0145786	40.455	0.0291573	2.4	21.575	1.3665	2.158	4.087		7.848
orf19.638	FDH1	CAL0000982	Formate dehydrogenase, oxidizes formate to produce CO2; Mig1p regulated; induced by macrophages; fluconazole-downregulated; downregulated by Efg1p under yeast, not hyphal, growth conditions; predicted cytosolic; stationary phase enriched	10.6027	10.6027	12.684	42.106	6.736	235.43	6.58	2.2974	2.82843	2.2974	24.5303		3.304	23.2256	2.47459		5.593	2.471		2.34	2.194		3.295		2.105	1.87304	1.29003			0.784	2.052			1.20633		0.435275	0.353553		0.435275	0.585		2.11191	2.155		7.875	1.265
orf19.7668	MAL2	CAL0000956	Alpha-glucosidase that hydrolyzes sucrose; required for sucrose utilization; transcriptionally regulated by Suc1p; expression induced by maltose, repressed by glucose; transposon mutation affects filamentous growth; upregulated in RHE model	10.5098	10.5098	20.328	12.5946	12.937	7.26125	25.262	2.82843	2.82843	2.46229	2.61788	2.871	2.498	0.968862	4.77823	2.253	7.052	5.821	1.722	3.412	3.328	1.025	5.965	2.235	3.647	4.23312	317.466	1.257	1.127	0.23	1.452	1.295	1.244	0.931182	1.196	0.406126	0.353553	1.497	0.353553	0.877	1.046	0.698114	0.609	1.184	0.616	0.426
orf19.6998	GTT1	CAL0000420	Putative glutathione S-transferase; downregulated upon adherence to polystyrene; regulated upon white-opaque switching; induced in the presence of human neutrophils; oxidative stress-induced via Cap1p; regulated by Gcn2p, Gcn4p	10.4843	10.4843	1.332	88.2441	33.82	98.7706	3.612				11.8188	2.555	2.011	3.95516	0.100865	1.266	1.022	2.048	1.231	0.001	2.061	2.361	2.279	0.874	4.021	5.77204	0	1.969	1.991		1.34	2.574	0.941	1.78811	0.972			0.949			1.528	1.31003	0.508	1.97
orf19.6178	FBP1	CAL0006101	Fructose-1,6-bisphosphatase, key gluconeogenesis enzyme involved in carbohydrate metabolism; regulated by Efg1p, Ssn6p; induced by phagocytosis, biofilm; effects switch from glycolysis to gluconeogenesis in macrophage; overlaps orf19.6179	10.4336	10.4336	4.063	18.9219	1.232	5.42575	2.27	73.5167	238.856	147.033	1.4733	7.392	1.885	0.877672	1.8799	9.578	1.886	1.278	4.851	0.89	0.973	1.767	1.575	2.672	1.151	10.3921	1.08445	1.049	1.388	5.59	0.743	1.143	1.726	0.948119	1.029	0.00680118	0.00418662	1.932	0.0136024	2.994	0.985	0.255772	1.116	0.973	1.86	3.17
orf19.5735.3		CAF0007054		10.3483	10.3483	2.867		39.657	2.45692	5.022				1.58294		2.139	1.04382	1.47693		2.184	3.321		4.862	2.797		3.182		2.55	1.41481	1.62674				3.796			2.17241								1.29027	0.503
orf19.532	RBR2	CAL0000157	Cell wall protein; expression is repressed by Rim101p; expression is regulated upon white-opaque switching; transcription is repressed in response to alpha pheromone in SpiderM medium; macrophage-induced gene	10.346	10.346	9.84	50.8516	2.895	14.8394	1.929	2.14355	2.14355	2	8.77787	1.11	9.444	6.33127	0.437755	0.802	0.101	6.673	1.061	2.469	2.562	1.572	1.623	0.345	1.75	0.835414	0.420704	0.464	0.99	1.19	1.028	0.511	0.665	0.464184	0.504	0.5	0.466516	0.405	0.466516	0.594	0.724	2.58081	1.221	0.455		0.687
orf19.1370		CAL0003906	Predicted ORF in Assemblies 19, 20 and 21; expression is regulated upon white-opaque switching; transcription is repressed in response to alpha pheromone in SpiderM medium	9.5101	9.5101	0.504	46.1894	21.931	44.1405	0.864	2	0.5	0.5	22.6325	1.48	1.039	0.512267	0.968165	2.516	1.652	0.963	1.629	0.948	0.965	2.821	0.946	1.552	0.961	2.25314	0.558827	3.194	2.07		1.03	4.243	0.56	0.284166	1.858	2	2	0.831	0.5		1.103	0.963068	0.759	3.993
orf19.1704	FOX3	CAL0000760	Putative peroxisomal 3-oxoacyl CoA thiolase; expression is regulated upon white-opaque switching	9.41898	9.41898	4.128	18.5825	2.429	8.90961	2.347	6.9644	12.996	6.9644	9.47328	3.791	2.31	1.61498	1.89324	3.327	1.634	2.088	2.978	0.885	1.86	1.243	0.887	8.451	1.989	0.23847	0.114806	1.344	1.347	1.516	1.01	1.428	1.274	0.946255	14.687	0.143587	0.0769465	13.203	0.143587	0.931	20.483	0.864977	3.708	1.095		1.384
orf19.4527	HGT1	CAL0002696	High-affinity glucose transporter, major facilitator superfamily; transcription induced by progesterone and by drugs including chloramphenicol and benomyl; likely essential for growth; protein newly produced during adaptation to the serum	9.33295	9.33295	4.197	12.8168	2261.04	0.8635	6.478	4.92458	18.3792	12.1257	14.9281	2.325	4.302	20.9963	5.33575	0.922	8.734	1.743	1.93	0.386	0.524	1.07	0.269	1.309	0.398	15.2471	2.04959	0.718	1.101	86	3.821	0.666	1.119	1.02715	1.382	0.0824692	0.0544094	1.771	0.203063	88.571	1.163	1.21912	1.64	0.885	0.358	24.833
orf19.6518		CAL0003085	Has domain(s) with predicted aldehyde dehydrogenase [NAD(P)+] activity and role in cellular aldehyde metabolic process, oxidation-reduction process	9.31868	9.31868	5.789	74.1056	39.147	21.2533	0.199	0.466516	2	0.5	10.0906	1.79	4.682	16.2229	0.627144	1.817	3.693	2.848	1.14	0.7	0.151	2.277	0.086	2.391	0.012	1.64249	0.673354	1.774	1.831		0.918	1.103	0.934	1.66743	2.177	2	0.5	1.863	2.14355		2.219	3.3938	0.554	1.23
orf19.5282		CAL0003643	Hap43p-repressed gene; mRNA binds to She3p; decreased expression in hyphae compared to yeast-form cells; regulated by Efg1p and Efh1p; intron in 5'-UTR; transcriptionally activated by Mnl1p under weak acid stress	9.30513	9.30513	0.751	9.24963	1.595	4.38723	1.112	0.307786	0.378929	0.406126	0.403952	0	2.411	1.7739	8.41657	4.626	5.599	0.829	0	2.017	0.938	2	1.223	0	1.069	0.148133	0.422881	1.672	1.8	2.87	2.017	1.755	1.904	2.87304	1.351	2.46229	2.63902	2.061	3.24901	3.72	1.35	2.15752	1.491	1.547	0.55	3.521
orf19.5611		CAL0000557	Ortholog(s) have 3-methylbutanol:NAD(P) oxidoreductase activity, methylglyoxal reductase (NADPH-dependent) activity, role in ergosterol metabolic process, filamentous growth and cytoplasm, nucleus localization	9.11164	9.11164	8.66	20.529	61.437	17.7618	2.011	2	0.5	0.5	8.39672	3.107	10.784	1.25204	1.85565	3.347	2.95	0.043	4.201	0.469	0.313	3.473	0.041	4.612	0.778	4.50051	6.52241	2.525	3.704		0.632	3.162	1.096	1.58254	4.329	2	2	10.21	0.5		6.983	1.51457	0.879	2.028
orf19.449		CAL0005709	Putative phosphatidyl synthase; stationary phase enriched protein; transcription reduced upon yeast-hyphal switch; Hap43p-repressed gene; biofilm-induced	8.53391	8.53391	2.53		6.681	7.05804	2.406	0.466516	2.14355	2.14355	0.101509	7.198	2.614	0.194616	2.91406	8.353	3.316	1.185	4.278	1.609	1.072	2.987	1.106	2.065	1.361	0.447529	0.901675	3.901	2.698	2.285	3.737	1.739	4.316	2.20414	3.737	0.466516	0.466516	8.287	2.14355	3.057	4.337	0.548024	1.864	0.832	3.771	3.39
orf19.6229	CAT1	CAL0000462	Catalase; resistance to oxidative stress, neutrophils, peroxide; role in virulence; regulated by iron, ciclopirox, fluconazole, carbon source, pH, Rim101p, Ssn6p, Hog1p, Hap43p, Sfu1p, Sef1p, farnesol, core stress response	8.4221	8.4221	5.244	15.8287	4.772	28.5663	1.215	548.748	147.033	362.039	2.31559	6.293	29.281	2.32836	0.584869	9.622	1.213	5.172	2.82	6.222	2.647	7.875	2.382	1.565	1.973	0.286843	0.820471	3.183	7.007	1.394	0.669	4.614	2.524	1.22869	1.544	0.00276214	0.00680118	0.862	0.00182233	0.473	0.739	0.494549	3.348	3.743	11.558	0.812
orf19.6838		CAL0005741	Putative protein of unknown function, transcription is upregulated in clinical isolates from HIV+ patients with oral candidiasis	8.41354	8.41354	10.203	38.8354	7.874	54.1737	5.819	4.28709	4.28709	3.4822	6.89242	5.84	2.323	2.88724	3.53499	4.138	0.999	1.89	2.747	1.221	3.204	5.129	1.067	6.068	2.469	0.753725	0.701871	3.368	3.362	3.458	0.954	3.177	3.929	1.57173	2.145	0.287175	0.233258	2.216	0.233258	0.995	1.904	1.98161	1.094	2.943	6.875	1.77
orf19.5079	CDR4	CAL0001762	Putative transporter of ATP-binding cassette (ABC) superfamily; biofilm, fluconazole, Sfu1p, Hog1p, core stress response induced; caspofungin repressed; fluconazole resistance is not affected by mutation or correlated with expression	8.27389	8.27389	1.732	3.21087	0.933	2.76483	1.834	0.0544094	0.00897421	0.0358968	0.128058	0.993	1.702	1.19531	4.93343	0.812	2.809	0.728	0.518	1.798	1.863	0.913	1.761	1.166	1.414	0.222347	3.37883	1.01	1.028	0.451	3.182	1.097	1.257	2.39724	1.478	27.8576	111.43	0.918	18.3792	0.045	1.111	1.58108	3.675	1.338	83.242	0.344
orf19.4821	LIP1	CAL0005331	Secreted lipase, member of a lipase gene family whose members are expressed differentially in response to carbon source and during infection; may have a role in nutrition and/or in creating an acidic microenvironment	8.2539	8.2539	19.518	101.443	16.672	325.68	19.753	2	0.435275	0.5	1.00307	5.74	1.733	0.987418	0.178492	3.012	0.991	0.281	2.078	7.718	1.968	1.892	0.375	1.615	0.606	0.418031	1.62596	1.394	1.624		1.001	2.087	2.455	0.198804	1.093	2	2.2974	1.095	0.5		1.406	1.73849	0.391	2.136
orf19.3435		CAL0004964	Ortholog of Candida albicans WO-1 : CAWG_05215	8.19802	8.19802	4.721	8.26014	2.923	13.4357	3.218	2	2.14355	0.5	1.90161	0.974	1.344	0.532633	2.69746	2.252	1.204	1.361	1.488	1.035	1.071	1.03	0.275	0.473	1.602	0.753297	0.745355	1.396	1.424		1.031	1.257	0.67	1.28031	1.45	2	0.466516	1.047	0.5		0.861	0.544761	0.602	2.051
orf19.3263	ATO10	CAL0003362	Putative fungal-specific transmembrane protein	8.10908	8.10908	543.854	163.953	53.534		300.873	0.5	0.466516	0.5	0.959794	8.422	1.628	1.31667		0.777	2.496	209.076	1.225	105.102	261.51	4.811	287.656	5.708	6.178	0.521379	0.689354	1.599	4.014	6.445	0.988	1.708	1.559		3.378	2	2.14355	2.986	2	1.948	4.913	1.05331	1.81	1.148		9.101
orf19.1363		CAL0003883	Putative protein of unknown function; late-stage biofilm-induced gene; Plc1p-regulated; transcriptionally activated by Mnl1p under weak acid stress	8.08647	8.08647	21.92		1354.53	4.46321	18.895	0.5	2	2.14355	35.3615	4.764	3.51	71.8474	0.863373	3.592	1.834	8.706	3.432	36.168	13.659	1.021	11.376	1.848	5.603	18.2133	7.36236	1.978	0.571	4.359	2.864	1.501	1.05	4.81179	1.414	0.466516	0.5	1.479	2	15.264	1.617	5.7003	2.688	1.567		0.755
orf19.345		CAL0004793	Ortholog(s) have succinate-semialdehyde dehydrogenase [NAD(P)+] activity, role in cellular response to oxidative stress, gamma-aminobutyric acid catabolic process, glutamate decarboxylation to succinate and cytoplasm localization	8.07517	8.07517	4.337	14.3275	1.084		1.358	3.03143	6.49802	3.4822	2.15293	0.37	1.515	2.65987		0.708	1.162	2.782	2.302	1.533	1.239	0.594	0.864	0.371	1.432	2.42491	0.705284	0.809	0.454		1.933	0.625	0.527		1.793	0.287175	0.153893	0.831	0.329877		1.483	2.42098	0.984	0.675
orf19.4505	ADH3	CAL0002620	Putative NAD-dependent (R,R)-butanediol dehydrogenase; expression is regulated upon white-opaque switching; induced by nitric oxide independent of Yhb1p	8.01639	8.01639	42.138	174.238	319.789	299.289	52.504				42.1793		0.588	85.3066	0.516244		5.941	3.774		0.354	2.294		0.597		2.464	2.11679	0.251276				4.225			0.672836								12.8279	1.282
orf19.4321		CAL0000948	Ortholog of Candida albicans WO-1 : CAWG_04677	7.95528	7.95528		21.3984				2	0.466516	0.5	1.03205	1.266		2.79914		1.931	1.19		1.819			0.718		0.905		1.42554	0.832951	0.641	0.424	2.454	0.939	0.775	1.515		0.982	2	2.14355	0.64	0.5	1.069	0.858	0.896109	2.916	0.634		1.874
orf19.7279.1		CAL0120947	Ortholog of C. parapsilosis CDC317 : CPAR2_201160, Candida tenuis NRRL Y-1498 : CANTEDRAFT_115461, Debaryomyces hansenii CBS767 : DEHA2C13332g and Spathaspora passalidarum NRRL Y-27907 : SPAPADRAFT_59190	7.86323	7.86323	201.037	11.9841	16.487	167.337	52.296				21.8675		4.372	8.7234	0.568802			38.454		0.459	19.511		24.502		7.081	4.97804	0.0434671							1.65929								2.82277
orf19.5270		CAL0003612	Ortholog of C. parapsilosis CDC317 : CPAR2_805200, Lodderomyces elongisporus NRLL YB-4239 : LELG_00436, Candida dubliniensis CD36 : CD36_11200 and Candida orthopsilosis Co 90-125 : CORT0A05210	7.6151	7.6151	3.391	15.5247	1.743	21.5781	2.204	2.2974	2.14355	2.14355	3.36289	0	2.727	3.11933	3.03262	3.596	2.471	0.688	2.306	0.649	1.16	2.028	1.031	0	0.371	2.46818	1.85714	2.082	1.998		0.626	1.735	2.101	2.30395	2.207	0.466516	0.466516	3.635	0.435275	0.998	2.836	0.694123	0.357	1.341
orf19.4342		CAL0001013	S. cerevisiae Sut1 ortholog; a Zn2Cys6 transcription factor involved in sterol uptake; biofilm-induced gene	7.58845	7.58845	0.894	6.07213	0.296	2.22322	0.693	3.03143	3.4822	3.03143	3.83414	1.704	1.232	5.73393	7.14067	1.666	0.932	0.848	1.774	0.102	0.447	0.608	0.112	0.779	0.525	1.2843	0.290803	1.207	0.82	7.003	1.421	1.304	0.306	2.96468	0.464	0.329877	0.287175	1.289	0.329877	5.163	0.599	1.81228	1.718	1.323		5.267
orf19.4735		CAL0004427	Sef1p-, Sfu1p-, and Hap43p-regulated gene; ortholog of S. cerevisiae YGL159W	7.40361	7.40361	5.641	7.84382	0.593		2.339	2.2974	2.46229	2.14355	2.58271	0	1.702	2.28609		3.747	1.643	1.741	2.247	1.26	1.684	0.996	0.788	1.634	1.44	3.00533	2.15671	0.791	0.792	0.265	0.921	0.778	2.754		0.283	0.466516	0.406126	0.715	0.435275	0.594	0.225	1.69044	0.483	0.797		0.389
orf19.4121		CAL0005627	Has domain(s) with predicted role in acyl-CoA metabolic process	7.38043	7.38043	162.983	25.6947	29.825	18.2145	59.644	2.63902	2.63902	2.2974	8.76662	4.728	1.878	3.60293	2.83201	2.459	5.313	9.16	2.1	0.464	3.93	7.763	4.405	8.034	2.007	1.4313	3.70265	5.516	7.914		0.947	9.478	1.782	1.9252	2.422	0.435275	0.378929	3.382	0.378929		3.04	1.45085	1.723	6.26
orf19.3434	TRY5	CAL0004960	Transcriptional regulator of yeast form adherence; required for yeast cell adherence to silicone substrate	7.34951	7.34951	11.31	11.3684	3.809		7.455	2.82843	3.73213	2.82843	2.18196	2.77	1.71	0.75303		3.994	1.239	0.825	2.616	0.336	0.844	1.314	0.011	0.681	1.068	1.18765	1.03909	1.538	1.324		1.907	1.693	0.741		0.838	0.353553	0.267943	1.016	0.353553		1.123	0.50271	2.411	1.693
orf19.4274	PUT1	CAL0000320	Putative proline oxidase; alkaline upregulated by Rim101p; biofilm-induced	7.32085	7.32085	4.17	5.08195	76.438	0.481332	1.661	16	42.2243	12.996	7.46664	4.552	0.564	12.8485	0.68477	3.128	2.556	0.703	2.155	0.417	0.873	1.863	0.72	1.355	1.508	4.58516	1.48986	3.006	2.737	2.001	2.778	2.967	1.671	2.00783	1.634	0.0769465	0.0236831	1.119	0.0625	2.244	1.464	1.48677	1.709	2.027	1.235	1.829
orf19.7094	HGT12	CAL0002195	Glucose, fructose, mannose transporter; major facilitator superfamily; role in macrophage-induced hyphal growth; detected at germ tube plasma membrane by mass spectrometry; Snf3p-induced; 12 probable transmembrane segments	7.31761	7.31761	2.154	364.02		304.984	0.842	2.63902	2.82843	2.46229	14.6864	3.696	13.634	11.8288	1.54619	14.939	0.263	0.057	43.883	1.745	0.569	1.447	1.741	3.903	0.079	2.95092	0.710175	0.899	1.339		2.844	0.899	0.898	0.0665397	6.565	0.406126	0.353553	10.819	0.378929	178.222	6.081	1.63618	0.444	1.131	0.55	276.778
orf19.5626		CAL0000590	Protein of unknown function; biofilm-induced gene; Plc1-regulated; induced by Mnl1 under weak acid stress	7.24141	7.24141	1.336		1.415	2.05548	1.259				0.241588		2.273	0.182831	1.80307		1.525	1.023		0.842	0.761		0.505		1.001	0.160787	0.873836			6.095	1.085			3.06549						3.971		1.0901	3.977		2.417	6.423
orf19.2870		CAL0005196	Ortholog of Candida dubliniensis CD36 : CD36_46100, Candida tropicalis MYA-3404 : CTRG_03793 and Candida albicans WO-1 : CAWG_03166	7.11629	7.11629	288.002	3.99375	61.678	3.46079	151.879	0.466516	0.5	0.5	2.81168		1.224	13.5921	9.8547		1.026	192.721		27.179	81.076		173.641		1.995	2.62977	18.3566			0.415	0.548			2.83111		2	2		2.14355	0.306		4.34748	0.811			0.225
orf19.5037	HRQ2	CAL0001647	Protein not essential for viability	7.05367	7.05367	10.617	7.8771	141.212		4.629	3.24901	3.4822	2.82843	8.99865	2.259	2.561	3.97985		2.803	1.888	2.059	2.308	0.483	0.489	0.893	0.682	1.414	2.422	4.12108	0.820438	0.954	1.091		1.932	1.237	0.896		1.362	0.353553	0.287175	1.073	0.307786		0.948	1.93649	1.607	1.355
orf19.5532		CAL0006138	Ortholog of C. parapsilosis CDC317 : CPAR2_601610, Candida tenuis NRRL Y-1498 : CANTEDRAFT_113264, Candida dubliniensis CD36 : CD36_62900 and Pichia stipitis Pignal : PICST_31408	6.92857	6.92857	11.557		14.439		5.328				0.516304	0.818	2.561	1.30665		0	0.937	3.635	0.92	9.458	3.38	0.123	8.128	0.714	2.217	0.673724	1.1583	1.169			0.793	1.63	0.403		0			0.846			1.19	3.80114	0.331	2.221
orf19.2608	ADH5	CAL0003363	Putative alcohol dehydrogenase; regulated by white-opaque switching; fluconazole-induced; antigenic in murine infection; regulated by Nrg1p, Tup1p; Hap43p-repressed, macrophage-downregulated protein; biofilm- and planktonic growth-induced	6.79308	6.79308	2.893	2.8401	9.086	1.49678	3.448	0.406126	0.329877	0.378929	1.01945	6.422	1.633	0.922139	5.10122	2.24	0.682	0.887	1.499	1.316	2.164	1.992	1.967	3.825	2.069	0.299762	5.36662	1.11	1.246		0.731	1.754	2.304	1.63379	6.943	2.63902	3.03143	9.697	2.46229		1.462	1.07415	2.637	1.437	4.445
orf19.3924		CAL0002902	Ortholog of Candida albicans WO-1 : CAWG_04810	6.74843	6.74843	0.805	169.334	31.005	1677.88	0.213	2	2	0.5	18.4	22.169	6.637	1.34242	0.0873761	15.228	13.184	0.216	119.101	0.043	0.634	21.548	0.72	20.922	0.23	3.63857	0.0409708	2.773	8		2.195	5.9	2.17	0.693036	5.613	2	0.5	7.135	0.5		6.05	0.714795	0.215	6.223
orf19.1122		CAL0001916	Predicted ORF in Assemblies 19, 20 and 21; transcription is induced in response to alpha pheromone in SpiderM medium	6.72991	6.72991	0.044	9.36497		222.114	0.043				#DIV/0!		0.989	#DIV/0!	1.22137		0.914	0.049		0.927	1.8		1.764		1.792	#DIV/0!	#DIV/0!				0.271			1.54412								0.647696	0.848
orf19.3974	PUT2	CAL0003096	Putative delta-1-pyrroline-5-carboxylate dehydrogenase; alkaline upregulated; protein present in exponential and stationary growth phase yeast cultures; late-stage biofilm-induced gene	6.69956	6.69956	3.227	8.63638	9.609		0.766	315.173	891.444	137.187	6.78437	1.16	0.311	7.88678		2.038	1.651	0.347	2.13	0.359	0.548	1.851	0.683	1.623	0.877	10.5079	1.21689	1.114	1.626	3.761	2.914	1.405	2.527		2.022	0.00728932	0.00112178	2.148	0.00317286	4.22	1.434	1.23982	2.536	1.111	1.415	1.251
orf19.6224		CAL0000459	Has domain(s) with predicted role in response to stress and integral to membrane localization	6.59221	6.59221	0.255	28.9577	107.948		0.864	2	0.5	2	2.38307	2.202	2.323	12.4595		0.765	0.649	0.653	0.535	0.397	0.965	4.655	0.946	1.224	0.699	1.82125	0.693695	7.637	4.28		6.16	4.843	1.259		0.877	0.5	2	0.951	0.5		1.155	2.50688	0.399	3.133
orf19.4936.1		CAL0120807	Putative adhesin-like protein	6.37702	6.37702	2116.96		1016.31	1.49485	2946.94				85.481		42.36	26.6144	0.472993			22.061		584.696	9.853		11.515		27.984	48.6196	2.05312							4.0697								6.24497
orf19.7209		CAL0003744	Putative Rho GDP dissociation inhibitor; induced by nitric oxide independent of Yhb1p	6.26488	6.26488	0.341	49.3703	16.121		0.15	0.5	0.466516	0.5	162.388	1.125	1.615	5.76637		0.761	0.826	0.109	1.257	0.065	0.123	1.087	0.014	1.092	0.022	0.591873	1.57698	0.902	0.988		0.638	1.164	1.901		0.693	2	2.14355	0.9	2		1.371	2.44199	0.14	1.14
orf19.3668	HGT2	CAL0000439	Putative glucose transporter of the major facilitator superfamily; the C. albicans glucose transporter family comprises 20 members; 12 probable membrane-spanning segments; expressed in rich medium with 2% glucose	6.18915	6.18915	21.779	385.55	25.158	169.201	28.883	10.5561	42.2243	13.9288	51.0911	1.892	3.823	83.4981	0.561264	0.855	1.361	8.308	2.963	3.723	4.855	1.904	0.354	0.501	2.934	1.82482	0.813428	3.409	1.514	54.182	3.558	1.208	1.502	0.793112	0.643	0.0717936	0.0236831	1.043	0.0947323	2.465	0.736	3.84281	1.658	1.353	13.665	15.121
orf19.6169	ATO1	CAL0006076	Putative fungal-specific transmembrane protein; induced by Rgt1p	6.12922	6.12922	9.971	5.15277	862.846	15.2042	6.504	2.14355	2.14355	2.14355	2.25105	17.062	1.221	1.90638	1.40262	12.752	48.316	0.364	6.122	0.551	0.492	3.976	1.912	4.47	1.625	2.09734	0.426833	2.667	3.028	5.946	0.373	2.512	0.631	0.669529	4.013	0.466516	0.466516	1.698	0.466516	6.577	3.134	1.57204	2.227	1.904	1.844	3.827
orf19.5753	HGT10	CAL0001467	Glycerol permease involved in glycerol uptake; member of the major facilitator superfamily; induced by osmotic stress, at low glucose in rich media, during cell wall regeneration; 12 membrane spans; Hap43p-induced gene	6.06471	6.06471	1.738	56.4228	0.271	3.32332	0.078				2.7412	0.921	0.421	8.26271	2.381	1.018	0.527	0.883	1.663	0.941	0.202	1.879	0.04	4.042	1.136	4.94595	0.164101	0.812	1.168		10.285	1.006	7.151	0.0721179	6.27			5.835			2.633	1.66073	0.452	0.901
orf19.10	ALK8	CAL0000502	Alkane-inducible cytochrome P450; catalyzes hydroxylation of lauric acid to hydroxylauric acid; overproduction causes fluconazole resistance in a wild-type background and causes multidrug resistance in a cdr1 cdr2 double mutant background	6.0533	6.0533	0.449	5.49593	8.803		0.005	0.5	0.5	2	2.74979	4.623	2.716	11.5555		2.095	1.064	0.323	1.9	0.142	0.893	3.406	1.229	1.819	0.307	0.603859	3.31276	3.114	4.484	0.696	1.48	2.239	1.411		4.808	0.5	2	1.862	2	0.667	6.193	6.61508	0.895	2.257		0.94
orf19.3029		CAL0001371	Ortholog(s) have 3-hydroxyisobutyryl-CoA hydrolase activity and mitochondrion localization	6.02628	6.02628	12.728	11.6149	5.995	19.24	8.688	3.73213	4.28709	3.4822	10.3101	4.463	1.747	2.02677	2.0437	5.94	2.865	2.406	1.219	2	3.178	1.203	2.712	4.607	3.205	0.536514	0.597491	0.884	0.969	0.963	1.381	0.829	1.414	2.20016	2.601	0.287175	0.233258	1.582	0.267943	1.115	3.014	1.08187	2.486	2.691		1.014
orf19.4921.1		CAL0120803	Ortholog of C. parapsilosis CDC317 : CPAR2_801610, Candida tenuis NRRL Y-1498 : CANTEDRAFT_102954, Debaryomyces hansenii CBS767 : DEHA2E14300g and Candida orthopsilosis Co 90-125 : CORT0A01680	6.01631	6.01631	1.033	4.89103	0.193	15.1769	0.134				2.30143		4.922	1.91212	0.442093			1.844		2.411	1.07		0.577		1.105	34.1393	0.180346							4.07621								0.558893
orf19.3311	IFD3	CAL0004065	Transcription is regulated by Mig1p	6.0038	6.0038	5.623	15.3957	0.5	4.10241	3.779	2.2974	2.46229	2.2974	10.8867	1.248	1.208	2.80796	1.40082	0.913	1.705	1.598	0.836	1.22	1.602	1.527	1.423	1.009	1.788	0.717969	1.73114	1.896	1.285	2.413	0.808	1.861	1.027	0.588994	1.073	0.435275	0.406126	1.015	0.435275	0.83	1.494	1.04181	0.581	1.783		2.795
orf19.4591	CAT2	CAL0002936	Major carnitine acetyl transferase localized in peroxisomes and mitochondria; involved in intracellular acetyl-CoA transport; farnesol-upregulated in biofilm; induced in macrophages; Hog1p-downregulated; stationary phase enriched protein	5.82633	5.82633	4.806	13.1598	2.1	13.9099	3.061	147.033	1176.27	1260.69	8.51992	1.295	1.309	0.577693	1.42258	3.891	4.97	1.695	1.457	0.043	1.679	0.936	0.436	2.15	2.196	0.479461	0.0787592	0.83	0.836	1.826	1.552	0.8	1.028	1.22282	1.002	0.000793215	0.000850147	0.955	0.00680118	1.385	0.872	0.543946	1.887	0.907	1.511	1.533
orf19.3954.1		CAL0120739	Ortholog of C. parapsilosis CDC317 : CPAR2_101170, Candida tenuis NRRL Y-1498 : CANTEDRAFT_113855, Debaryomyces hansenii CBS767 : DEHA2G20240g and Candida orthopsilosis Co 90-125 : CORT0F01260	5.73035	5.73035	8.114		1.687	1.71026	1.07				0.824261		2.697	0.793488	1.74509			2.275		2.15	0.881		1.987		0.962	3.60366	0.0632877							2.47317								0.418623
orf19.6688		CAL0004140	Protein of unknown function; expression decreases by benomyl treatment or in an azole-resistant strain overexpressing MDR1; biofilm-induced	5.71593	5.71593	7.908		296.801	29.1928	0.115	0.5	0.5	2	#DIV/0!	3.747	7.01	114.886	0.345512	2.765	2.632	0.205	3.213	2.023	0.978	2.612	1.944	0.685	0.022	#DIV/0!	#DIV/0!	1.878	2.269	0.225	0.307	2.64	1.156	4.59817	1.233	0.5	2	0.547	2	0.088	0.757	15.7179	7.484	2.064	10.408	0.169
orf19.5125		CAL0002530	Putative protein of unknown function; late-stage biofilm-induced gene; expression also regulated during planktonic growth; transcript induced by ketoconazole	5.64598	5.64598	184.908	7.2514	144.826	22.7471	196.403	2.82843	2.82843	2.46229	1.29466	13.231	5.491	1.40131	7.04771	14.33	5.301	21.188	5.517	4.091	38.878	2.466	14.12	7.523	21.3	0.782045	3.06983	2.896	2.458	1.069	1.358	2.181	1.259	2.22187	2.853	0.406126	0.353553	10.845	0.353553	2.061	2.032	0.692611	1.167	2.18		0.982
orf19.1985		CAL0002707	Has aminoglycoside phosphotransferase and protein kinase domains; biofilm-induced gene	5.62421	5.62421	13.762	28.2243	1.618	6.88403	9.237				5.36131		3.313	1.10789	1.40442		1.005	4.68		9.597	4.046		2.851		3.391	0.98263	0.607363			2.345	0.813			1.09373						1.527		0.534814	0.322			1.873
orf19.4090		CAL0004961	Predicted membrane transporter, member of the fucose:proton symporter (FHS) family, major facilitator superfamily (MFS)	5.53424	5.53424	2.584	17.9265	2.46	35.861	4.938	2.14355	0.466516	2.14355	1.29742	3.317	1.288	1.92776	4.39216	1.579	1.213	1.63	2.506	2.315	2.444	1.217	2.902	2.327	1.902	0.733461	2.89445	1.226	1.522		1.361	1.182	1.208	0.948215	1.507	0.466516	2.14355	1.385	0.466516		1.281	1.12726	1	1.158
orf19.347	RSN1	CAL0004799	Hap43p-repressed gene; biofilm-induced gene; protein induced during the mating process; planktonic growth-induced gene	5.44217	5.44217	3.731	2.87373	49.016	2.40157	3.692	0.5	2	0.5	0.593661	0	0.829	2.15264	3.42692	0	3.071	0.374	0	1.735	2.614	3.086	1.864	1.218	1.794	0.361345	5.34274	1.789	3.34	0.48	0.895	2.262	2.418	2.8648	0	2	0.5	0	2	0.571	2.148	2.64798	0.737	1.01		0.342
orf19.4394		CAL0001181	Predicted ORF in Assemblies 19, 20 and 21; transcription is induced in response to alpha pheromone in SpiderM medium	5.44195	5.44195	0.671		0.447		1.787	2	0.5	2	1.2519	2.394	2.066	1.1248		1.346	0.952	2.589	1.098	2.671	1.419	0.563	1.606	1.354	1.473	0.872517	0.627218	0.284	0.64		1.434		0.984		0	0.5	2	0	0.5		1.112	1.41195	1.065	0.271
orf19.1766		CAL0000902	Secreted protein; fluconazole-induced	5.37963	5.37963	0.296	12.3114	97.389		0.867	2	2.14355	0.5	1.97022	5.506	14.307	2.37293		3.285	0.661	0.205	2.098	0.075	1.275	1.885	1.034	1.97	0.094	0.373879	0.203577	2.165	1.732		0.965	2.652	1.162		3.994	2	0.466516	1.683	0.5		2.872	3.3124	1.086	2.068
orf19.6143		CAL0006030	Has domain(s) with predicted flavin adenine dinucleotide binding, long-chain-alcohol oxidase activity and role in oxidation-reduction process	5.31819	5.31819	46.305	13.9207	7.747	15.3452	27.15				2.25464		2.126	2.53042	2.57085		2.046	4.145		2.848	4.052		0.566		2.709	1.32338	0.851422			4.723	1.362			4.07907						1.933		0.787806	0.75			2.025
orf19.2168		CAL0005396	Putative sterol deacetylase; Tye7-regulated during late-stage biofilm formation	5.14856	5.14856	38.086	89.5419	10.471	88.7933	17.319	2.14355	2.14355	2	4.61526	3.856	1.826	0.661141	4.49249	2.502	1.347	0.122	2.285	0.504	0.794	0.893	0.083	4.05	1.266	0.967057	3.82042	0.746	0.864	4.472	1.418	0.921	1.1	2.16718	1.31	0.5	0.466516	3.503	0.466516	2.093	3.312	0.736072	0.991	0.736		2.049
orf19.3733	IDP2	CAL0001167	Isocitrate dehydrogenase; expression is regulated upon white-opaque switching; shows colony morphology-related gene regulation by Ssn6p; protein present in exponential and stationary growth phase yeast cultures; Hap43p-repressed gene	5.11468	5.11468	4.211	7.76346	6.477	9.99953	1.963	12.1257	27.8576	8.57419	5.41733	6.492	1.801	4.11812	1.34811	5.723	1.741	1.111	6.963	0.443	0.487	2.548	0.463	7.557	0.873	11.1654	0.449619	3.177	3.207	10.849	0.592	3.477	2.291	1.58188	5.11	0.116629	0.0358968	5.514	0.0824692	11.703	7.682	0.567004	2.045	2.221	0.219	5.088
orf19.7156	FAA2-3	CAL0003004	Predicted acyl CoA synthetase	5.04882	5.04882	6.2	13.746	2.941	2.80554	3.444	8.57419	32	11.3137	11.8956	3.125	1.818	0.825553	1.21932	3.797	3.219	2.715	1.63	1.191	0.966	1.592	0.833	0.646	1.484	0.265518	0.122288	1.621	1.617	5.847	1.526	1.548	1.207	1.08324	0.785	0.0883883	0.03125	1.934	0.116629	3.664	1.143	1.06581	0.913	1.62		6.35
orf19.6443		CAL0002210	Has domain(s) with predicted catalytic activity and role in metabolic process	5.01503	5.01503	23.794	16.8599	8.145	13.2713	19.482	2	2.14355	2.14355	3.02704	3.618	2.636	0.481088	4.21879	1.858	1.065	6.056	1.203	0.57	8.398	3.251	4.552	1.237	6.575	1.30718	2.71374	1.709	2.52	0.593	0.998	1.956	1.834	1.48637	2.368	0.466516	0.466516	1.126	0.5	1.117	2.473	0.533944	1.11	2.096	4.077	0.5
orf19.6993	GAP2	CAL0000413	General amino acid permease; ketoconazole, flucytosine repressed; Ssy1p-dependent histidine induction; regulated by Nrg1p, Tup1p; shows colony morphology-related gene regulation by Ssn6p; biofilm- and planktonic growth-induced	4.85422	4.85422	51.856	15.4474	6.956	200.613	2.612	2	0.435275	0.466516	1.10048	29.797	11.83	12.1902	0.0541121	18.761	2.295	20.398	10.483	7.707	3.906	2.541	0.158	9.899	2.658	0.603844	2.01475	5.388	3.631	32.667	0.514	3.332	3.964	0.992768	5.726	2.14355	2.2974	4.497	0.5	1.778	5.138	5.117	1.026	1.843	6.974	12.444
orf19.5806	ALD5	CAL0002252	NAD-aldehyde dehydrogenase; decreased expression in fluconazole-resistant isolate, or in hyphae; biofilm induced; fluconazole-downregulated; protein abundance is affected by URA3 expression in the CAI-4 strain; stationary phase enriched	4.77676	4.77676	3.094	13.7929	1.196	12.5199	2.387				3.29462		1.311	1.59211	1.98939		1.472	1.595		0.341	1.303		1.107		1.434	0.603492	2.71057				2.578			0.677803								0.764074	4.115		17.875
orf19.918	CDR11	CAL0003608	Putative transporter of PDR subfamily of ABC family; Gcn4p-regulated; upregulated by Rim101p at pH 8	4.7448	4.7448	6.385	2.05196	34.339	1.62522	6.99				0.692684	1.046	2.838	0.905915	3.72629	0.329	5.336	2.497	0.86	2.821	2.108	1.345	3.843	0.607	3.168	1.35188	2.74656	2.084	1.494	2.182	2.181	2.186	1.013	2.07897	0.698			1.211		1.079	1.474	0.94181	1.717	0.589	2.4	1.183
orf19.5636	RBT5	CAL0000618	GPI-anchored cell wall protein involved in hemoglobin utilization; regulated by Rfg1p, Rim101p, Tbf1p, iron; repressed by Sfu1p, Hog1p, Tup1p; induced by serum, alkaline pH, ketoconazole, ciclopirox olamine, geldamycin, Hap43p, biofilm	4.67711	4.67711	23.022	28.8796	105.349	0.528758	32.654	0.466516	0.466516	0.466516	6.83613	0.357	6.046	1.33826	3.24737	0.793	5.518	2.567	0.509	0.111	4.405	1.463	5.636	0.241	0.037	3.46044	1.25516	0.492	1.464		2.731	1.028	6.187	1.11413	0.172	2.14355	2.14355	0.175	2.14355		0.101	1.36006	0.547	1.009
orf19.4287		CAL0000359	Hap43p-repressed gene; clade-associated gene expression	4.671	4.671	7.281	12.8064	2.293	10.0045	4.781				1.66196	3.668	3.552	1.10211	2.93895	3.003	2.897	2.4	1.909	3.905	4.964	1.596	6.342	1.347	3.764	0.101635	0.901552	1.804	1.64	0.755	1.09	1.595	1.514	0.714381	1.241			1.824		0.931	1.456	0.771983	0.603	1.444	4.345	0.509
orf19.3439		CAL0004974	Predicted ORF in Assemblies 19, 20 and 21; greater mRNA abundance observed in a cyr1 homozygous null mutant than in wild type	4.64787	4.64787	3.755	3.63192	70.421	4.39111	3.527	2	2.14355	2	5.66339	0.985	1.062	8.24447	1.58407	0	1.705	1.365	1.623	0.149	0.662	7.224	0.061	0.27	1.211	2.79665	5.4654	5.324	9.575	2.352	1.306	5.064	3.982	2.52176	1.506	0.5	0.466516	2.124	0.5	2.485	1.558	1.40013	0.761	6.421	2.551	2.885
orf19.4972		CAL0006395	Putative transcription factor with zinc finger DNA-binding motif	4.48543	4.48543	0.013	3.1465	137.138	66.5422	0.864	0.5	0.466516	2	1.7081	1.211	1.112	1.85499	0.362322	1.069	0.904	0.701	0.817	0.517	0.745	0.72	0.707	1.112	0.722	1.15295	2.49908	0.832	0.575		1.202	0.675	0.605	0.274743	0.635	0.5	2.14355	0.483	2		0.818	0.285109	0.596	0.796
orf19.3310		CAL0004062	Hap43p-repressed gene	4.48102	4.48102	19.341	6.20978	12.53	2.92749	18.992	2	2	0.466516	1.01084	2.78	3.727	4.99378	16.9707	1.526	0.768	2.621	2.372	9.27	8.904		9.309	0	5.831	0.329657	5.63098			0.301	0.682			2.95525	0	2.14355	0.5	0	0.5	0.237	0	2.39773	0.881	0.554		0.288
orf19.6445	ECI1	CAL0002213	Protein similar to S. cerevisiae Eci1p, which is involved in fatty acid oxidation; transposon mutation affects filamentous growth; expression is regulated upon white-opaque switching	4.46072	4.46072	4.19	23.3672	1.164	24.7706	2.854	2.2974	2.46229	2.2974	2.82062	1.3	1.832	0.708386	1.39552	2.206	1.288	1.949	1.588	1.215	2.18	1.581	1.712	1.703	1.931	0.989288	0.819446	0.928	1.399	1.723	1.399	1.236	1.094	0.881654	0.595	0.435275	0.406126	2.043	0.435275	0.719	1.152	0.56989	0.91	1.199		1.318
orf19.2833	PGA34	CAL0005110	Putative GPI-anchored protein; transcription is repressed in response to alpha pheromone in SpiderM medium; late-stage biofilm-induced gene; induced in oralpharyngeal candidasis	4.45868	4.45868	2.517	4.41945	58.854	1.65361	0.735	2.46229	2.46229	2.2974	7.96942	2.838	16.251	11.8174	1.70424	2.544	4.517	0.974	2.276	1.185	0.397	1.236	0.147	0.611	0.983	5.37424	1.44529	2.133	1.016		3.658	1.547	1.021	2.57131	1.311	0.435275	0.406126	0.685	0.406126	8.97	1.048	2.26144	1.093	1.455
orf19.3369	MOH1	CAL0004179	Protein similar to S. cerevisiae Moh1p; transcription is induced in response to alpha pheromone in SpiderM medium; transcriptionally activated by Mnl1p under weak acid stress; possibly essential gene (UAU1 method); biofilm-induced	4.38922	4.38922	16.659		48.534	48.5914	14.559				1.70048		8.186	4.10707	1.42911		1.712	6.049		4.876	7.233		3.438		6.075	0.380028	3.25076			0.216	2.454			2.66544						0.161		3.11239	2.407		31.75	0.068
orf19.4894		CAL0005522	Protein with similarity to S. cerevisiae Yer010cp, a protein of unknown function belonging to the prokaryotic RraA family; decreased transcription is observed upon benomyl treatment; Hap43p-induced gene	4.34846	4.34846	19.219	13.4365	14.382	16.7642	16.106	2	2.14355	2.14355	3.56614	4.673	6.102	0.599992	4.78529	5.101	2.308	2.975	2.241	1.01	1.147	4.195	0.9	3.374	1.238	2.95756	1.20148	2.557	4.175		0.872	3.474	2.482	1.42874	1.671	0.466516	0.466516	3.339	0.5		0.822	0.610821	0.758	1.726
orf19.11		CAL0000503	Gene transcription regulated by Mig1p and Tup1p	4.34753	4.34753	8.282	13.0805		13.986	29.359	0.466516	2	2	0.792085	1.279	1.921	26.0233	9.41655	1.617	0.902	1.624	0.842	26.376	20.697	1.998	27.882	0.846	12.959	0.164848	6.69772	2.119	2.165		0.979	1.974	1.46	0.256096	1.488	0.5	0.5	1.252	2.14355		1.709	9.22073	1.095	1.863
orf19.1089	PEX11	CAL0001256	Putative peroxisomal membrane protein involved in fatty acid oxidation; expression is Tac1p; Hms1p-dependent upregulation by geldamycin	4.33532	4.33532	3.086	4.47036	2.409	9.48158	1.906				6.29422		1.64	0.892321	1.07172		1.261	1.322		1.321	1.62		1.145		1.336	0.847032	0.761318			1.445	0.834			1.22073						0.844		0.610351	4.678		2.781	1.133
orf19.4063	GPT1	CAL0004875	GABA/polyamine transporter; 9 to 11 membrane spanning segments; complements GABA uptake defect of an S. cerevisiae uga4 put4 gap1 triple mutant; complements growth of an S. cerevisiae spe1 mutant under polyamine limitation	4.32455	4.32455	13.31		2.721		12.437	0.466516	2	2	1.23417	4.522	3.302	1.43568		6.511	1.826	7.837	4.103	6.338	4.9	2.647	2.536	3.056	2.398	1.05635	1.51125	2.385	2.177		1.19	2.163	1.197		2.698	0.5	0.5	0.783	2.14355		1.137	1.17124	0.738	2.425
orf19.823		CAL0002679	Ortholog of C. parapsilosis CDC317 : CPAR2_209270, Candida dubliniensis CD36 : CD36_18650, Candida orthopsilosis Co 90-125 : CORT0A08560 and Candida tropicalis MYA-3404 : CTRG_01444	4.26721	4.26721	3.25			2.77752	2.23	0.466516	0.5	2	0.105908	1.356	6.243	1.39323	8.52491	1.491	0.934	0.31	1.695	1.466	1.567	0.562	0.549	0.999	0.764	0.396055	1.67105	1.258	0.611		2.954	0.896	1.136	2.91482	0.743	0.5	2	0.548	2.14355		0.371	2.97633	3.844	0.784
orf19.810		CAL0002641	Ortholog(s) have DNA helicase activity, role in DNA unwinding involved in replication, reciprocal meiotic recombination, synapsis and nucleus localization	4.18871	4.18871	3.323	2.20178	1.332		0.547	0.5	2	2	0.91829	2.002	0.83	0.64833		1.296	0.906	1.227	1.153	0.891	2.373	1.195	0.259	0.851	0.877	0.742566	0.930073	0.929	0.808		1.22	0.66	1.088		1.07	0.5	0.5	0.627	2		0.833	1.05449	0.982	1.151
orf19.7227		CAL0003807	Putative protein phosphatase inhibitor; Hap43p-repressed; homozygous transposon insertion decreases colony wrinkling but does not block true hyphal growth in liquid media; mutation confers hypersensitivity to toxic ergosterol analog	4.18742	4.18742	0.827		23.47	2.20564	2.511	2	0.5	2	0.147905	0.174	4.986	6.8837	3.08767	0.159	5.018	1.141	0.31	2.35	1.81	1.107	2.839	0.301	1.454	0.714428	3.40282	0.729	0.901	0.616	2.788	0.551	2.792	3.79099	0.929	0.5	2	0.458	0.5	0.683	0.76	4.8963	0.536	0.515		0.595
orf19.5215	TES15	CAL0003504	Putative acyl-CoA thioesterase; Hap43p-repressed gene	4.1764	4.1764	73.559	16.1474	12.813	14.507	44.422				2.76059	5.988	4.096	1.31557	0.871623	4.606	4.928	26.593	3.259	9.522	12.695		7.958	3.726	15.768	2.41602	1.35813	4.174	4.606	1.227	0.918	1.893	1.472	1.60893	2.939			2.211		1	3.055	0.974509	0.994	3.289		1.738
orf19.1350		CAL0003853	Has domain(s) with predicted electron carrier activity, protein disulfide oxidoreductase activity and role in cell redox homeostasis	4.17038	4.17038	4.741	5.90798	24.361	3.94555	4.396	2.46229	2.63902	2.46229	5.35941	0.839	1.431	3.01019	2.68378	0.602	1.833	1.164	1.362	0.532	1.082	1.37	0.037	0.593	1.275	2.54983	1.37454	1.495	1.16	1.006	1.737	1.761	1.746	2.5071	0.654	0.406126	0.378929	0.78	0.406126	0.959	0.614	1.84356	2.439	1.517		0.864
orf19.1562		CAL0005562	Protein of unknown function; Tye7-regulated during late-stage biofilm formation; transcript repressed by alpha pheromone in SpiderM medium	4.1398	4.1398	5.112	2.11696	15.961	4.64697	4.903	0.406126	0.435275	0.435275	1.16824	19.262	0.278	0.892236	1.09523	9.54	10.641	0.526	5.348	1.8	1.979		1.776	1.485	1.772	0.759709	1.77765	4.063	2.123	1.106	5.569	3.736	2.729	1.47001	1.331	2.2974	2.2974	1.383	2.46229	4.218	2.525	0.890488	1.47	3.729	0.5	1.469
orf19.822	HSP21	CAL0002678	Small heat shock protein involved in stress response and virulence; detected in some, not all, biofilm extracts; fluconazole-downregulated; transcription induced in cyr1 or ras1 mutants; stationary phase enriched protein	4.13617	4.13617	2.437		228.551	4.71197	1.913	0.287175	0.0883883	0.233258	0.0707187	21.92	6.913	0.947928	10.2767	10.076	8.502	0.465	29.593	1.189	1.333	23.242	0.696	1.973	0.904	0.241882	1.36834	37.071	17.956		4.434	52.277	60.497	2.21972	5.987	4.28709	11.3137	2.993	3.4822		2.111	3.76215	5.846	10.708	47.847
orf19.2160	NAG4	CAL0005382	Putative transporter; fungal-specific; similar to Nag3p and to S. cerevisiae Ypr156Cp and Ygr138Cp; required for wild-type mouse virulence and wild-type cycloheximide resistance; gene cluster encodes enzymes of GlcNAc catabolism	4.12726	4.12726	1.793	26.6226	5.875		1.74				41.9539	1.025	1.039	76.7365		0.58	1.189	1.941	1.016	1.093	0.982	0.984	1.058	0.981	1.13	0.0341044	0.00895032	0.48	0.484		2.441	0.462	0.651		0.789			0.74			0.705	22.4279	0.595	0.555
orf19.376		CAL0004892	Hap43p-repressed gene	4.1227	4.1227	63.248	16.6027	65.949	10.4054	25.774	2.46229	2.46229	2.14355	5.31776	10.188	15.152	0.770788	1.72854	15.309	6.409	24.591	7.02	2.546	1.192	18.104	3.826	4.029	3.126	2.51165	1.93752	15.335		5.11	0.717		3.754	1.88456	4.378	0.466516	0.406126	3.55	0.406126	3.39	1.506	0.764035	0.522	5.813	0.75	3.121
orf19.6486	LDG3	CAL0002312	Putative LDG family protein; induced upon biofilm formation	4.11271	4.11271	0.453				0.44				1.919		8.652	1.60476			0.76	0.493		0.506	0.965		0.946		0.299	10.7917	0				2.505											7.26227	0.539
orf19.5449		CAL0005268	Has domain(s) with predicted integral to membrane localization	4.09836	4.09836	3.372	6.31973	28.661		3.72	2	0.5	2	2.90762	0.838	2.064	1.52976		0.699	1.221	2.066	1.008	0.58	2.112	1.066	1.107	1.612	1.348	8.51018	3.73643	1.036	0.892	1.823	0.907	1.078	1.689		0.808	0.5	2	1.133	0.5	1.602	0.597	1.06467	1.234	1.004	7.717	1.407
orf19.5169		CAL0002633	Ortholog(s) have cytosol, nucleus localization	4.0836	4.0836	28.517	13.4454	2.838	33.7172	8.425	0.5	2	2	10.5216	0.77	2.11	1.87319	0.351317	1.331	1.168	4.284	0	0.633	1.896	0.59	0.087	1.614	2.555	0.706115	0.121211	0.547	0.534	0.537	1.915	0.52	0.589	0.681615	1.362	0.5	0.5	0	2	0.58	0.741	0.909701	0.706	0.701		0.499
orf19.2397.3		CAF0006949	Putative aminotransferase; Hap43p-repressed gene; homozygous transposon insertion causes decreased colony wrinkling under filamentous growth-inducing conditions, but does not block true hyphal formation in liquid media	3.9923	3.9923	1.86		3.384	2.45751	2.083				0.513893		2.421	0.982134	2.03138		4.903	1.135		1.33	1.101		1.294		1.1	0.396651	0.390251			1.826	2.072			2.61122						1.599		1.42838	0.878			2.316
orf19.2942	DIP5	CAL0006036	Putative dicarboxylic amino acid permease; mutation confers hypersensitivity to toxic ergosterol analog; transcriptionally induced upon phagocytosis by macrophage; Gcn4p-regulated; upregulated by Rim101p at pH 8	3.9904	3.9904	2.204	3.10816	21.636	3.12511	1.935	5.27803	6.49802	6.06287	3.05143	2.688	1.89	4.05121	1.59948	5.285	5.226	1.487	3.509	0.441	0.889	2.024	0.738	5.2	1.136	3.23791	0.711255	2.317	2.22	10.391	4.48	2.238	3.457	1.82856	2.895	0.164938	0.153893	2.095	0.189465	4.811	6.086	1.30336	2.989	2.007	2.987	2.4
orf19.4114	FAA2-1	CAL0005590	Predicted long chain fatty acid CoA ligase; upregulated upon phagocytosis; induced by nitric oxide independent of Yhb1	3.96767	3.96767	5.447	9.36616	2.442	4.84437	4.814	6.9644	8	6.06287	5.91395	11.176	2.08	1.5472	2.14529	6.861	1.789	2.173	2.452	1.071	1.235	1.783	0.714	6.039	1.154	1.84466	1.33589	1.153	1.523	1.107	1.154	1.285	1.698	1.17299	1.502	0.164938	0.125	3.033	0.143587	1.108	1.312	0.680776	1.34	0.979		0.777
orf19.6830		CAL0005723	Putative enoyl-CoA hydratase	3.94598	3.94598	3.565	10.0077	4.098		2.785	2.46229	2.2974	2.14355	4.824	3.33	1.329	0.987939		3.804	1.233	1.316	2.024	1.367	1.165	2.098	1.012	2.478	1.301	0.548405	0.378972	1.261	2.002	1.317	0.74	0.852			2.189	0.466516	0.435275	2.132	0.406126	1.574	4.018	0.917442	0.913	0.886		1.079
orf19.7296		CAL0004024	Putative cation conductance protein; similar to stomatin mechanoreception protein; plasma-membrane localized; induced by Rgt1p	3.94024	3.94024	3.333		3.447	6.18271	3.629	0.5	0.435275	0.466516	0.701663	0.838	1.474	0.269606	2.38646	2.024	21.411	2.316	1.416	1.851	1.986	5.24	1.227	0.522	3.382	1.57246	0.700533	3.765	4.043	15.56	1.88	2.538	4.086	2.85541	0.816	2.14355	2.2974	0.815	2	4.071	0.6	1.62937	7.54	2.189	1.556	8.371
orf19.3746	IFC1	CAL0001200	Oligopeptide transporter; induced upon phagocytosis by macrophage; macrophage/pseudohyphal-repressed after 16h; fluconazole-induced; virulence-group-correlated expression; fungal-specific (no mammalian homolog); Hap43p-repressed	3.91538	3.91538	22.434		76.333	9.53514	5.602	0.5	0.5	0.466516	1.25389	5.741	2.478	3.21485	11.1803	7.816	2.72	1.654	3.055	3.604	24.071	1.448	12.513	3.501	9.263	0.577418	2.93432	2.791	2.005	7.708	3.88	2.177	1.067	2.85002	2.258	2.14355	2	3.552	2	0.958	2.421	1.4638	0.976	2.68		4.542
orf19.4872		CAL0005462	Protein not essential for viability; transcriptionally activated by Mnl1p under weak acid stress; Hap43p-induced gene	3.90768	3.90768	0.89		30.948		0.454	0.5	2	2	2.22845	1.146	2.659	8.93967		1.155	1.255	0.499	1.07	0.013	0.053	1.05	0.525	1.105	0.536	21.1349	0.617678	1.305	1.009		1.711	0.864	2.153		0.809	0.5	0.5	0.945	2		0.884	2.63062	0.532	1.45
orf19.6287	AAT21	CAL0000598	Putative aspartate aminotransferase; higher protein amounts present in stationary phase; Gcn4p-regulated	3.88686	3.88686	2.424		2.366	3.97254	1.574	4.28709	4.28709	4.28709	1.93435	2.644	1.775	0.860273	1.42561	2.756	1.655	1.358	1.96	0.851	0.958	2.358	0.892	4.177	1.083	0.907517	0.74748	1.217	2.173		1.326	1.636	1.555	1.18061	0.951	0.233258	0.233258	0	0.233258		1.182	0.797862	2.064	1.536
orf19.715		CAL0001742	Hap43p-induced gene	3.8342	3.8342	6.157	2.3044	267.786	10.4399	2.854				2.87274		0.921	6.51135	0.590003		0.761	1.158		0.824	0.903		0.538		0.915	3.60275	3.69223			0.784	1.446			0.920272						1.398		1.13471	1.571		0.688	0.788
orf19.2552		CAL0002477	Protein similar to S. cerevisiae Pmr1p; amphotericin B induced; previously merged with orf19.2553; unmerged from orf19.2553 in a revision of Assembly 21	3.8145	3.8145	4.764		0.296	117.266	5.937				1.07365		1.547	2.30456	0.251153		0.835	6.622		23.853	4.541		30.584		14.82	0.441072	0.285387				0.857			1.11171								1.33909	0.664
orf19.5118	SDS24	CAL0002512	Protein similar to S. cerevisiae Sds24p which is involved in cell separation during budding; transcripts regulated by Mig1 and Tup1; fluconazole-induced; Tye7-regulated during late-stage biofilm formation	3.79685	3.79685	1.506		0.987	1.40215	1.582	2	2.14355	2	0.555327	1.203	1.752	0.504705	1.97732	1.32	1.881	1.043	1.031	0.774	0.886	0.906	0.847	0.823	1.131	0.758482	0.651679	0.933	0.827	2.768	1.199	0.914	1.242	2.29626	0.847	0.5	0.466516	0.901	0.5	1.551	0.588	0.625859	1.667	0.862	1.566	2.871
orf19.7283		CAL0003991	Ortholog of C. parapsilosis CDC317 : CPAR2_201190, Lodderomyces elongisporus NRLL YB-4239 : LELG_05337, Candida orthopsilosis Co 90-125 : CORT0D01240 and Spathaspora passalidarum NRRL Y-27907 : SPAPADRAFT_59185	3.77897	3.77897	7.489		374.859	11.3217	10.244				1.40721	0.75	1.145	61.9892	8.05154	0.897	0.815	8.633	0.474	0.816	2.389	2.542	0.248	0.885	8.749	4.42033	124.87	5.205	2.011	0.038	0.266	4.631	3.566	8.42515	1.342			0.839		0.043	2.22	8.41008	0.792	4.23	106	0.029
orf19.3852		CAL0002088	Has domain(s) with predicted catalytic activity	3.72278	3.72278	4.609	3.81529	3.688		5.909	0.5	2.14355	2	0.790184	0.535	1.659	0.597971		0.738	0.355	3.806	0.717	7.313	2.522	0.694	3.458	0.757	2.357	0.876398	1.08136	0.839	0.67		1.03	0.817	0.634		1.057	0.5	0.466516	0.794	2		0.673	0.748571	0.664	1.031
orf19.3895	CHT2	CAL0002204	GPI-linked chitinase required for normal filamentous growth; downregulated in core caspofungin response; fluconazole, Cyr1p-, Efg1p-, pH-regulated; mRNA binds She3p, is localized to yeast-form buds and hyphal tips	3.67718	3.67718	0.599	3.77737	0.019	2.36702	0.864	3.4822	3.24901	3.4822	2.99528	0.364	0.658	0.818014	0.595805	0.661	19.885	1.026	0.51	0.437	0.844	0.576	0.479	1.67	1.029	2.10695	0.202658	0.607	0.593		1.016	0.935	0.633	0.231666	0.634	0.287175	0.307786	0.628	0.287175		0.354	0.480313	2.143	0.748	0.503
orf19.265		CAL0004038	Protein with a ribonuclease III domain; biofilm-induced gene	3.65417	3.65417	0.789		462.091	71.8871	0.187				#DIV/0!	1.921	2.463	62.8003	1.56067	0.814	3.64	0.594	1.187	1.077	0.589	0.936	0.717	3.199	0.794	#DIV/0!	#DIV/0!	0.86	1.115		4.118	0.95	0.832	4.32949	3.294			2.198			2	8.26045	3.918	0.754
orf19.4807		CAL0005294	Ortholog(s) have inorganic diphosphatase activity, role in aerobic respiration and mitochondrion localization	3.54442	3.54442	2.397	6.92933	1.325	2.55528	1.638	2.2974	2.2974	2.2974	8.26892	0.989	1.981	1.1844	1.88604	1.487	1.616	1.647	1.205	1.423	1.076	1.349	1.53	1.265	1.299	0.798408	1.09403	1.628	1.172	1.155	1.693	0.97	1.23	1.64125	1.144	0.435275	0.435275	1.392	0.435275	1.126	1.284	1.14563	0.806	1.458		1.167
orf19.3518		CAL0005816	Ortholog(s) have dicarboxylic acid transmembrane transporter activity, role in mitochondrial transport and mitochondrial inner membrane localization	3.5421	3.5421	1.862	3.96519	1	2.78795	1.226	11.3137	10.5561	8	1.52443	1.467	2.691	0.877942	1.04432	1.818	1.022	1.575	1.829	1.046	1.009	1.135	0.839	10.438	1.169	1.03144	0.527393	0.285	0.859	3.289	1.437	0.389	0.887	0.985881	2.401	0.125	0.0947323	2.088	0.0883883	2.139	2.617	0.649555	1.123	0.326	0.626	3.396
orf19.7288		CAL0004000	Hap43p-repressed gene	3.53256	3.53256	7.117	24.0727	3.274	15.4116	3.302	2.2974	2.82843	2.2974	6.2182	5.042	1.264	0.470794	2.44805	5.895	2.913	1.501	3.592	1.017	1.851	5.376	1.096	4.52	1.494	0.465097	0.624443	2.482	3.423	0.607	0.935	1.857	3.713	1.55019	3.328	0.435275	0.353553	2.877	0.435275	0.607	2.081	0.640769	1.508	1.844	3.667	0.839
orf19.5045	PTP2	CAL0001669	Predicted protein tyrosine phosphatase involved in regulation of MAP kinase Hog1p activity; transcriptionally activated by Mnl1p under weak acid stress	3.52752	3.52752	2.237		13.826		2.226	0.5	0.466516	0.5	0.699807	1.962	2.789	0.957329		1.902	1.141	1.564	2.238	5.068	1.407	1.276	1.92	2.258	2.206	0.570845	0.249861	1.715	1.268	1.862	1.182	1.153	1.01		3.818	2	2.14355	4.272	2	4.201	1.856	1.75205	0.712	1.207		1.928
orf19.3548.1	WH11	CAF0006989	Cytoplasmic protein expressed specifically in white phase yeast cells; expression in opaque cells increases virulence and frequency of opaque-to-white switching; null mutant has wild-type switching; Hap43p, hypoxia and ketoconazol induced	3.51536	3.51536	4.895	3.90649	27.229	14.4069	3.118				1.29134		1.619	1.332	14.0688		0.84	2.635		4.448	4.638		3.966		1.857	8.53276	70.2795				0.307			2.5472								1.65313	9.877
orf19.4216		CAL0000101	Putative heat shock protein; decreased expression in hyphae; transcription is increased in populations of cells exposed to fluconazole over multiple generations; overexpression increases resistance to farnesol and azoles	3.50331	3.50331	5.371	4.64857		13.5794	3.921				1.22931		1.049	1.22241	3.07298		0.781	2.257		3.917	3.923		3.601		1.748	3.10514	16.5287			0.037	0.821			0.906076						0.017		1.49428	1.037			0.04
orf19.3330.3	POX18	CAF0006983	Similar to Pox18, a peroxisomal protein; induced during chlamydospore formation in both C. albicans and C. dubliniensis; A21 sequence was updated based on comparative analysis and new sequence data, the allelic orf19.10841 was reinstated	3.4973	3.4973	0.639	10.6985	39.633	11.5806	0.025				1.26242		1.217	4.48272	1.24023		0.878	0.067		0.041	0.158		0.083		0.001	0.769705	1.40213				1.695			1.08768								1.37646	1.313
orf19.986	GLY1	CAL0003813	L-threonine aldolase; possibly tetrameric; complements glycine auxotrophy of S. cerevisiae shm1 shm2 gly1-1 triple mutant; macrophage/pseudohyphal-induced; the GLY1 locus has an RFLP and is triploid in strain SGY269; biofilm-induced	3.48624	3.48624	0.915	2.01249	1.562	0.795606	0.928				1.86644	0.33	1.4	2.85512	1.27275	0.474	0.713	0.952	0.697	1.321	0.931	0.48	0.948	0.943	0.924	0.73551	1.17713	0.619	0.343	0.757	3.336	0.4	0.983	1.43068	0.93			0.594		1.572	1.411	1.72473	2.541	0.343	1.33	1.182
orf19.1433		CAL0004553	Hap43p-repressed gene; shows colony morphology-related gene regulation by Ssn6p; planktonic growth-induced gene	3.46823	3.46823	1.896	3.69305	9.528	5.36056	2.519	2.2974	2.2974	0.5	1.20551		1.514	1.68235	4.47505		2.673	0.671		2.314	2.006		2.789		1.957	0.287943	0.757055			0.67	0.753			1.71782		2	0.435275		0.435275	1.115		0.778554	0.663		0.557	0.747
orf19.1344		CAL0003826	Predicted ORF in Assemblies 19, 20 and 21; fluconazole-induced	3.43682	3.43682	8.061		14.583	1.5071	24.683	2.63902	2.63902	2.46229	6.02388	1.625	1.523	0.987619	0.585744	0.773	0.535	5.908	0.873	0.081	8.818	0.638	5.846	0.389	10.184	0.521562	0.524178	0.813	0.669	0.806	0.955	0.851	0.583	1.45543	0.667	0.406126	0.378929	0.806	0.378929	1.677	0.683	1.1637	3.863	1.074		0.411
orf19.4568	ZCF25	CAL0002836	Putative transcription factor with zinc cluster DNA-binding motif	3.39881	3.39881	0.403	2.54417	17.286	42.5843	0.308	2	2.14355	2.14355	4.02024	1.515	1.816	5.15718	0.748053	1.25	1.508	0.612	2.056	4.75	1.367	0.835	10.132	1.483	4.267	1.98964	0.535627	1.111	0.749		1.761	1.032	0.994	0.852831	1.121	0.466516	0.466516	0.992	0.5		0.337	1.61092	0.869	1.874
orf19.7379	FAA2	CAL0004773	Putative acyl CoA synthetase; expression is regulated upon white-opaque switching; transcription is upregulated in both intermediate and mature biofilms	3.39216	3.39216	10.35	26.2146	11.363	5.46523	8.109	4.28709	4.28709	3.24901	18.4387	2.754	1.816	1.36582	1.89602	1.284	2.184	2.118	1.742	1.727	1.851	2.56	1.655	0.919	1.342	0.562023	0.8472	1.802	2.765	1.867	2.457	1.885	1.32	1.73004	0.975	0.307786	0.233258	1.186	0.233258	3.28	1.084	1.31981	1.556	1.949		1.971
orf19.270		CAL0004054	Ortholog of C. parapsilosis CDC317 : CPAR2_102150, Candida dubliniensis CD36 : CD36_82780, Candida orthopsilosis Co 90-125 : CORT0B03450 and Candida tropicalis MYA-3404 : CTRG_02557	3.38767	3.38767	2.615		2.735	1.80729	4.441				1.09342	2.723	0.91	0.567405	2.26339	1.455	2.509	0.886	1.732	1.811	1.225	1.805	0.7	1.104	2.515	5.24189	5.10525	0.873	1.776	44.34	0.568	1.049	2.162	3.98518	1.469			1.833		23.917	1.481	0.906461	0.656	1.008		27.929
orf19.5640	PEX5	CAL0000635	Pex5p family protein; required for PTS1-mediated peroxisomal protein import, fatty acid beta-oxidation; similar to S. cerevisiae Pas10p peroxisomal targeting receptor; macrophage/pseudohyphal-repressed; Hap43p-repressed	3.37895	3.37895	1.75	3.15317	1.953	1.68153	1.999	2.2974	2.2974	2.2974	1.2802	9.086	2.913	4.51705	1.72734	2.489	1.791	1.457	0.868	1.664	1.156	2.944	1.472	6.821	1.368	0.299313	0.618931	1.611	3.109	1.633	0.926	1.511	2.721	2.13471	1.61	0.435275	0.435275	3.357	0.435275	1.22	5.078	2.88455	1.379			1.933
orf19.6489	FMP45	CAL0002318	Protein induced during the mating process; mutation confers hypersensitivity to toxic ergosterol analog and to amphotericin B; alkaline downregulated; repressed by alpha pheromone in SpiderM medium	3.37677	3.37677	393.91	2.08197	64.39		277.166	0.466516	0.466516	0.466516	1.51945	1.111	3.141	3.19374		1.746	0.549	8.617	1.246	2.428	57.238	3.573	5.031	1.659	9.847	0.87277	7.60774	3.657	1.938	0.065	0.771	3.84	4.417		1.238	2.14355	2.14355	1.143	2.14355	0.019	0.496	3.02854	2.302	6.038	65.68	0.026
orf19.1313	CDR3	CAL0003726	Transporter of the Pdrp/Cdrp family of the ATP-binding cassette (ABC) superfamily; transports phospholipids in an out-to-in direction; expressed in opaque-phase cells; induced by macrophage interaction; fluconazole-downregulated	3.36895	3.36895	4.3	6.33797	10.18	3.44749	2.288	0.5	2.2974	2.14355	1.7788	6.701	1.048	0.925679	1.98151	1.886	1.047	1.524	1.816	0.548	0.686	2.105	0.836	2.702	1.013	0.819298	0.348234	2.541	2.026		4.056	3.374	1.073	1.11963	1.904	0.466516	0.435275	0.826	2		2.307	0.978489	1.931	2.745
orf19.3526	ITR1	CAL0005849	Inositol transporter required for uptake of exogenous inositol; major facilitator superfamily; 12 transmembrane motifs; expressed in rich medium; fluconazole, caspofungin downregulated; possibly essential gene (UAU1 method); biofilm-induced	3.3684	3.3684	8.095		2.429	8.59901	5.948	0.406126	0.203063	0.353553	2.01001	2.912	2.441	0.969954	2.26869	4.261	1.997	4.286	2.338	2.362	1.917	1.532	0.079	1.52	1.975	1.42329	0.325296	1.326	1.351	5.217	7.626	1.558	1.181	2.18673	2.145	2.82843	4.92458	1.569	2.46229	0.22	0.943	1.7894	2.652	1.43	8.198	0.717
orf19.6578		CAL0003288	Predicted membrane transporter, member of the vesicular neurotransmitter (VNT) family, major facilitator superfamily (MFS); downregulated in core caspofungin response; induced in oralpharyngeal candidasis	3.34296	3.34296	4.128		10.468	2.66464	3.948	0.5	0.466516	0.466516	1.05938	1.855	1.55	0.626396	2.70943	1.067	6.62	1.47	1.137	0.669	0.615	1.46	0.035	1.391	0.942	1.59166	0.965366	1.241	1.435		4.468	1.111	2.156	2.28391	1.179	2.14355	2.14355	1.059	2	4.351	1.053	0.9389	1.946	1.379	1.67	2.909
orf19.1584		CAL0005642	Predicted membrane transporter, member of the monocarboxylate porter (MCP) family, major facilitator superfamily (MFS); shows colony morphology-related gene regulation by Ssn6p; late-stage biofilm-induced gene	3.33496	3.33496	3.289	2.38801	10.289		0.747	3.03143	2.2974	2.2974	2.2075	3.039	1.623	2.26064		0.789	0.782	1.523	0.795	1.707	0.92		1.176	3.655	1.131	1.60521	1.52532	1.547	1.37	2.07	3.818	1.221			0.712	0.435275	0.435275	1.245	0.329877	2.81	0.906	1.34674	1.681	1.116		2.522
orf19.3160	HSP12	CAL0002358	Heat-shock protein; induced upon osmotic/oxidative/cadmium stress, fluphenazine treatment, low iron, CDR1 and CDR2 overexpression, or ssn6 or ssk1 homozygous null mutation; overexpression increases resistance to farnesol and azoles	3.33395	3.33395	5.299	4.51042		2.63174	3.901	3.03143	3.4822	2.46229	1.12079	0.861	0.922	1.22948	2.24012	2.551	0.649	2.061	1.273	3.667	3.855	6.866	3.481	0.707	1.278	2.84132	13.6531	8.159	4.987	0.04	0.81	7.822	12.945	0.860612	1.474	0.406126	0.287175	0.66	0.329877	0.015	1.695	1.3912	1.072	7.3	299	0.06
orf19.4504		CAL0002618	Has domain(s) with predicted nucleotide binding, oxidoreductase activity, zinc ion binding activity and role in oxidation-reduction process	3.31235	3.31235	26.168	20.5666	4.051		24.802				3.385		2.171	1.16925			1.159	3.207		5.021	5.988		3.691		5.585	0.724594	0.90887			0.621	1.279									0.716		0.883568	1.228			0.798
orf19.5005	OSM2	CAL0001569	Putative mitochondrial fumarate reductase; regulated by Ssn6p, Gcn2p, and Gcn4p; Hog1p-downregulated; stationary phase enriched protein; Hap43p-repressed gene	3.31018	3.31018	2.97	11.0352	1.349	28.0354	0.67	4	3.24901	3.73213	1.57399	3.249	1.755	0.207553	1.60965	3.747	1.944	0.975	4.058	0.398	1.245	1.229	1.644	3.425	1.405	0.137775	0.65428	1.479	1.148	0.951	1.341	1.574	2.359	1.31112	2.581	0.267943	0.307786	3.289	0.25	0.528	1.992	0.398516	1.534	1.465	6.315	1.16
orf19.2808	ZCF16	CAL0005035	Predicted zinc-finger protein; not essential for viability	3.29724	3.29724	12.884	5.68615	1.652	18.1542	3.782	2	0.5	0.5	0.920093	1.662	1.683	0.861182	2.11338	1.822	1.312	3.015	5.248	1.75	2.124	0.968	0.779	0.744	2.137	1.01533	0.34479	1.196	1.205	1.277	0.873	1.045	1.382	1.73261	0.994	2	2	0.887	0.5		0.825	0.523515	2.223	0.929
orf19.2515		CAL0002389	Has domain(s) with predicted zinc ion binding activity	3.2821	3.2821	236.203	2.50554	55.745	11.5218	197.525	2.2974	2.2974	2.2974	2.16984	1.614	7.307	4.64595	3.5332	3.075	1.493	23.111	2.043	9.035	38.272	2.131	1.16	1.356	7.821	1.09196	4.32428	2.181	1.841	0.212	0.735	2.485	1.274	1.14882	2.237	0.435275	0.435275	1.719	0.435275	0.103	1.633	1.24249	4.353	1.385	15.232	0.118
orf19.6302	PGA39	CAL0001233	Putative GPI-anchored protein	3.27688	3.27688	0.941		3.052		1.661	0.5	0.5	0.5	1.93159	2.013	1.14	2.21307		1.351	4.396	0.92	1.138	0.935	0.105	1.441	1.82	0.953	0.224	2.48812	0.846662	1.069	1.344		1.384	1.323	1.035		0.812	2	2	1.102	2		1.332	1.45045	0.375	1.152
orf19.1311	SPO75	CAL0003722	Ortholog(s) have role in ascospore wall assembly	3.27548	3.27548	0.807	5.08467	455.381		1.539				0.846965	2.075	1.248	0.972533		1.117	0.992	1.331	1.25	1.078	0.893	0.838	0.859	0.62	0.88	0.647332	0.723683	0.836	1.092		1.829	0.899	0.91		1.097			0.717			0.805	0.965938	0.592	0.909
orf19.7472	IFF4	CAL0005658	Adhesin-like cell surface protein; putative GPI-anchor; null mutant germ tubes show decreased adhesion to plastic substrate; not essential for viability; Hap43p-repressed gene	3.26618	3.26618	11.612	3.57938	7.092	6.96267	9.613	2.14355	2.14355	2.14355	1.26631	1.743	6.533	0.751649	6.13485	1.926	2.973	1.183	1.117	0.092	0.392	0.947	2.865	0.946	1.11	0.431169	1.06035	1.961	1.107	3.037	2.626	1.717	1.46	2.59863	1.042	0.466516	0.466516	1.135	0.466516	1.041	1.109	0.917753	1.426	1.487		1.578
orf19.3934	CAR1	CAL0002934	Arginase involved in arginine catabolism; transcription regulated by Nrg1p, Mig1p, and Tup1p; colony morphology-related regulation by Ssn6p; alkaline upregulated; protein decreased in stationary phase; biofilm-induced; sumoylation target	3.24759	3.24759	2.895	2.76999	1.141	1.68653	1.998	3.24901	4	3.03143	1.94552	3.171	0.936	0.947337	2.24433	0.792	0.844	1.215	0.9	1.091	0.962	3.969	1.332	1.86	1.247	0.342765	0.0406732	5.695	5.233	2.806	1.747	4.835	3.874	1.48876	0.853	0.329877	0.25	0.373	0.307786	2.624	2.23	1.82909	0.434	2.026	0.779	2.695
orf19.272	FAA21	CAL0004057	Predicted acyl CoA synthetase; upregulated upon phagocytosis; transcription is regulated by Nrg1p and Mig1p	3.2411	3.2411	3.226	7.30092	1.469	3.56854	1.46	8	13.9288	6.49802	3.96959	2.337	1.387	0.879702	0.904426	1.623	1.513	1.7	1.391	0.793	1.467	1.483	0.635	2.754	2.103	0.510977	0.122988	1.005	1.318	1.594	2.092	1.089	2.045	0.806828	1.951	0.153893	0.0717936	1.821	0.125	1.375	2.237	0.711369	2.058	1.358		1.034
orf19.1523	FMO1	CAL0005437	Putative oxidoreductase; mutation confers hypersensitivity to toxic ergosterol analog, and to amphotericin B	3.23757	3.23757	4.928	15.268	7.604	217.363	3.068				0.838179	3.274	5.04	0.643893	0.519407	1.951	4.296	0.5	0.752	0.752	0.239	0.562	0.141	1.57	0.155	0.757198	0.773978	1.294	0.907		0.992	1.105	1.052	2.34542	0.802			1.192			0.74	0.538454	0.632	1.472
orf19.5000	CYB2	CAL0001565	Putative cytochrome b2 precursor protein; transcriptionally regulated by iron; expression greater in high iron; alkaline downregulated; shows colony morphology-related gene regulation by Ssn6p; Hap43p-repressed	3.22495	3.22495	7.114	13.8428	10.016	23.5081	2.066	9.18959	6.49802	5.65685	3.10508	15.067	2.559	0.673861	2.41104	3.766	2.292	1.214	2.436	0.958	2.255	1.544	3.914	3.483	2.484	0.325823	1.02625	1.365	1.277	0.323	1.378	1.057	2.663	1.37279	2.223	0.176777	0.153893	3.306	0.108819	0.147	2.982	0.46053	0.636	1.515		0.553
orf19.5113	ADH2	CAL0002509	Alcohol dehydrogenase; soluble in hyphae; fungal-specific; expression regulated by white-opaque switching; regulated by Ssn6p; transcriptionally indued by Mnl1p by weak acid stress; protein enriched in stationary phase yeast cultures	3.21752	3.21752	1.628	211.664	50.561	274.77	1.806	0.189465	0.233258	0.25	2.1835	1.595	0.43	1.61767	1.33818	1.201	1.133	0.78	0.541	1.289	1.428	16.197	1.394	2.518	1.219	0.427663	2.40639	4.675	14.706	0.896	0.637	5.469	0.6	0.681398	0.784	4	4.28709	3.12	5.27803	0.217	0.796	2.06292	3.151	2.797	4.828	1.085
orf19.5250		CAL0003563	Has domain(s) with predicted cofactor binding, nucleotide binding activity	3.20734	3.20734	8.582	8.85497	2.878	7.15227	7.454	2.14355	2.14355	0.5	1.63339	3.043	5.255	1.56549	1.42997	2.628	2.297	3.815	2.752	1.84	3.019	2.144	1.99	2.66	2.594	2.30453	2.38627	1.37	1.312	0.634	0.598	1.379	1.367	1.13561	2.291	2	0.466516	2.136	0.466516	0.653	1.603	0.84032	0.879	1.385		0.615
orf19.3544		CAL0005908	Putative protein of unknown function; Hap43p-repressed gene	3.19731	3.19731	16.017	10.8015	1.02	14.9098	11.968	2.46229	2.46229	2.2974	1.77115	8.11	1.336	1.27371	1.06901	3.277	1.788	2.487	5.719	4.695	5.79	4.704	8.293	7.795	7.826	0.574988	1.86631	2.694	3.239	1.27	0.737	2.753	2.49	1.21605	1.193	0.435275	0.406126	3.391	0.406126	0.942	1.718	1.2898	0.443	2.731		1.199
orf19.4384.1		CAF0007413	Predicted ORF in Assembly 20; removed from Assembly 21; restored based on conservation among several Candida species	3.18012	3.18012		57.7942		55.7186					3.33667			6.51134	2.00239											2.76957	3.86532							0.134786								0.460697
orf19.4599	PHO89	CAL0002956	Putative phosphate permease; expression is regulated upon white-opaque switching; alkaline upregulated by Rim101p; induced upon biofilm formation; possibly adherence-induced	3.17798	3.17798	1.304		242.975	0.30918	17.317	2	0.466516	0.5	0.625936	0.241	1.475	1.09239	1.44016	0.084	4.23	0.24	0.404	2.678	1.39	1.115	17.243	0.633	0.184	1.12855	0.442511	0.628	1.211	0.352	0.727	1.092	1.081	0.878373	0.448	2	2.14355	0.347	0.5	0.421	0.471	0.798546	0.867	1.008	23.54	0.212
orf19.3554	AAT1	CAL0005926	Aspartate aminotransferase; soluble protein in hyphae; macrophage-induced protein; alkaline upregulated; amphotericin B repressed; gene used for strain identification by multilocus sequence typing; farnesol-, Hap43p-induced; GlcNAc-induced	3.1595	3.1595	1.632		1.046	1.79403	1.657	24.2515	29.8571	22.6274	2.65823	0.452	2.134	0.905554	1.4852	0.439	0.908	1.161	0.437	0.874	1.128	0.841	1.34	1.699	1.127	0.905342	0.441678	0.044	0.407	1.493	1.804		0.666	0.786182	0.332	0.0441942	0.0334929	0.971	0.0412346	2.172	0.482	0.774388	1.701	0.53	3.623	0.985
orf19.7281	PDK2	CAL0003985	Putative pyruvate dehydrogenase kinase; mutation confers hypersensitivity to amphotericin B	3.15095	3.15095	4.313	6.39561	1.471	11.7125	2.928	2.46229	2.46229	2.46229	3.64757	2.559	2.182	2.51133	1.89721	5.071	1.641	1.519	2.063	0.931	1.53	1.923	1.408	3.76	1.64	1.47125	0.998684	1.828	1.999	0.744	0.945	1.939	3.699	1.68314	2.165	0.406126	0.406126	2.606	0.406126	0.328	1.408	1.08161	1.382	1.412		0.667
orf19.3626.1		CAL0120710	Ortholog of C. parapsilosis CDC317 : CPAR2_406905 and Candida orthopsilosis Co 90-125 : CORT0C06265	3.14934	3.14934	0.371	8.23101			0.338				26.3563		0.468	3.20016				0.977		0.317	0.379		0.906		0.615	2.73043	0.553737															3.12444
orf19.7500	PXA1	CAL0006350	Putative peroxisomal, half-size adrenoleukodystrophy protein (ALD or ALDp) subfamily ABC family transporter	3.13364	3.13364	3.368	3.65652	2.197	1.38667	4.161	2.63902	2.63902	2.2974	1.78762	2.886	1.546	0.557367	2.54216	2.595	1.684	1.771	1.024	0.348	1.013	1.185	1.383	2.353	1.487	1.6041	0.513025	0.812	1.028	5.523	1.878	0.933	0.638	1.40922	1.629	0.435275	0.378929	1.882	0.378929	4.338	2.011	0.569285	1.149	1.13		3.484
orf19.2398		CAL0000843	Hap43p-repressed gene; possible increased transcription in an azole-resistant strain that overexpresses CDR1 and CDR2; possibly transcriptionally regulated by Tac1p; induced by Mnl1p under weak acid stress; biofilm-induced	3.13271	3.13271	1.71		2.009	1.90699	1.455	0.378929	0.406126	0.435275	0.720488	2.017	1.501	0.629547	1.76898	2.356	2.465	1.461	2.02	1.219	0.999	3.45	0.89	0.376	1.252	0.44508	0.57019	3.96	2.871	4.974	4.127	2.574	1.395	2.24102	1.145	2.2974	2.46229	0.879	2.63902	4.226	0.735	1.30779	0.853	1.936	0.545	4.002
orf19.5140		CAL0002573	Ortholog of Candida dubliniensis CD36 : CD36_72790 and Candida albicans WO-1 : CAWG_05648	3.101	3.101	3.106		30.877	4.93233	3.241	0.5	0.466516	0.5	1.6411	0.488	12.37	20.4819	1.6085	0.474	1.56	1.195	0.682	0.015	0.193	0.615	1.09	0.763	0.075	0.646789	0.792346	0.434	0.562		1.388	0.466	0.527	1.27057	0.672	2	2.14355	0.975	2		1.771	3.59505	0.605	0.442
orf19.1932	CFL4	CAL0002558	C-terminus similar to ferric reductases; expression high in low iron; transcription negatively regulated by Sfu1p; ciclopirox olamine induced; shows colony morphology-related gene regulation by Ssn6p; Hap43p-repressed; Sef1p-regulated	3.0984	3.0984	1.653	9.33262	2.308	200.183	0.017				37.4911		0.318	2.86804	0.0450515		20.461	2.236		0.26	1.795		0.161		1.171	21.6845	0.0709256				5.814			0.581049								1.61785	0.541
orf19.3378		CAL0004194	Predicted ORF in Assemblies 19, 20 and 21; regulated by Tsa1p, Tsa1Bp in minimal media at 37 deg	3.07996	3.07996	3.965	0.38091	2.468	20.4892	1.307	0.5	0.5	0.5	2.1075		0.607	17.1277	1.43544		10.487	19.645		1.402	4.506		9.661		3.968	0.338494	0.707169				2.02			0.264812		2	2		2	0.589		10.0528	0.652
orf19.4539		CAL0002733	Hap43p-repressed gene	3.06655	3.06655	2.895	3.53301	2.147	4.45143	3.128	2.14355	2.14355	2	0.993807	3.231	1.698	4.28085	1.69632	5.706	1.841	1.242	3.263	1.27	2.21	1.47	1.428	1.915	1.822	0.619765	2.05314	2.076	1.266	1.117	0.607	2.038	1.431	1.65392	1.088	0.5	0.466516	1.637	0.466516	0.682	1.345	1.01614	1.086	1.94		0.753
orf19.3674	GAL102	CAL0000450	UDP-glucose 4,6-dehydratase with role in mannosylation of cell wall proteins; mutation confers hypersensitivity to toxic ergosterol analog; overlaps orf19.3673	3.05335	3.05335	0.938	6.00689	20.955	6.93828	1.12	0.466516	0.406126	0.466516	2.38355	0.741	1.94	2.77345	2.20955	1.256	1.412	0.879	0.784	0.383	0.539	2.585	0.252	1.04	0.557	1.00854	1.70842	3.411	0.719	2.489	1.986	2.458	2.39	3.25008	0.805	2.14355	2.46229	0.738	2.14355	1.622	0.606	2.39911	0.661	2.189		2.182
orf19.3669	SHA3	CAL0000440	Putative serine/threonine kinase involved in glucose transport; transposon mutation affects filamentous growth; fluconazole-induced; ketoconazole-repressed; induced in by alpha pheromone; possibly essential (UAU1 method); biofilm-induced	3.0318	3.0318	0.994		1.291	1.04454	1.052	2.14355	2.82843	2.46229	0.688887	0.683	1.16	0.632969	5.42396	0.86	0.925	0.894	0.493	0.552	0.655	0.726	0.536	0.849	0.812	0.289325	0.77626	0.559	0.9	3.279	0.419	0.621	0.399	3.43866	1.087	0.406126	0.353553	0.858	0.466516	5.496	1.066	0.931228	1.937	0.738	0.314	6.397
orf19.6387	HSP104	CAL0001410	Heat-shock protein; roles in biofilm and virulence; complements chaperone and prion propagation activity in S. cerevisiae; guanidine-insensitive; heat shock/stress induced; downregulated in farnesol-treated biofilm; sumoylation target	3.01676	3.01676	2.205		5.479		2.086				0.199015		2.64	0.0974865			1.229	1.289		1.567	1.627		1.613		1.337	0.289498	1.58527			0.145	5.088									0.105		1.39789	2.415		8.974	0.181
orf19.4887	ECM21	CAL0005504	Predicted regulator of endcytosis of plasma membrane proteins; fluconazole induced, alkaline induced by Rim101; repressed by caspofungin and in azole-resistant strain overexpressing MDR1; Tye7-regulated in late-stage biofilm formatiion	3.00411	3.00411	2.123		3.239	1.78103	3.296				0.313674	1.532	1.743	0.677588	3.16439	0.936	2.827	1.337	0.927	1.322	1.414	0.804	2.006	0.764	1.975	0.179856	0.505847	0.748	0.867	3.085	1.985	0.787	0.736	3.38981	1.099			0.76		1.742	1.105	1.52739	22.563	0.752		1.982
orf19.3672	GAL10	CAL0000448	UDP-glucose 4-epimerase required for galactose utilization; mutant has cell wall defects and increased filamentation; fluconazole- and ketoconazole-induced; stationary phase enriched protein; late-stage biofilm-induced gene; GlcNAc-induced	3.00008	3.00008	0.951	7.87058	7.389	1.35647	1.212	0.353553	0.435275	0.466516	1.29161	5.938	3.985	1.55419	4.64855	8.396	1.49	0.747	2.753	0.312	0.468	2.959	0.596	5.473	0.858	0.41063	0.855831	4.154	2.268	4.589	5.274	5.177	2.854	0.919323	3.912	2.14355	2.2974	4.988	2.82843	4.672	4.311	1.5542	1.368	2.678	0.347	2.45
orf19.5933		CAL0003327	Predicted ORF in Assemblies 19, 20 and 21; increased transcription is observed upon benomyl treatment	2.99005	2.99005				11.6362		2	0.5	0.5	1.96898	3.158		35.2704	2.58926	2.793	1.042		1.533			0.791		0.565		2.30256	0.889802	0.751	0.835		2.285	0.703	1.115	7.70691	0.785	2	2	0.632	0.5		0.837	5.19787	0.394	0.68
orf19.4828		CAL0005341	Hap43p-repressed gene; biofilm-induced	2.98699	2.98699	2.336	2.80872	1.97	2.06803	2.709	2	2.14355	2	0.440657	7.566	1.861	0.911553	2.5746	2.811	1.817	1.095	1.579	1.755	1.596	2.172	1.498	4.263	1.455	0.482414	1.74495	1.066	1.526	0.53	0.656	1.168	2.95	2.40924	1.917	0.5	0.466516	5.481	0.5	0.641	1.921	0.705412	1.547	1.525	1.096	0.475
orf19.7676	XYL2	CAL0000985	Putative D-xylulose reductase; immunogenic in mice; soluble protein in hyphae; induced by caspofungin, fluconazole, Hog1p and during cell wall regeneration; Mnl1p-induced in weak acid stress; stationary phase enriched; biofilm-induced	2.95497	2.95497	2.086		0.779	2.68836	2.452	0.25	0.143587	0.287175	0.314767	2.273	1.656	1.29942	4.33974	3.284	0.936	0.814	1.474	1.638	1.743	1.332	1.845	2.846	1.351	0.311527	2.87618	1.707	1.662	0.277	0.7	2.201	0.66	1.05983	1.315	3.4822	6.9644	1.998	4	0.596	0.779	0.822724	1.562	1.511	12.2	0.307
orf19.4372		CAL0001105	Has domain(s) with predicted role in transmembrane transport and integral to membrane localization	2.94826	2.94826	1.571		3.917	1.34456	2.189	0.435275	0.353553	0.406126	0.323421	2.963	3.466	0.664011	2.21241	2.241	1.984	1.799	1.819	1.977	1.245	1.011	1.372	0.775	1.183	0.447381	1.56844	1.749	0.853	6.391	1.839	1.725	1.205	3.10444	0.837	2.46229	2.82843	1.001	2.2974	2.459	0.798	1.33717	0.771	1.072	1.239	3.438
orf19.3988		CAL0003141	Putative adhesin-like protein; transcriptionally activated by Mnl1p under weak acid stress	2.91846	2.91846	2.614		51.193	40.4739	11.12	0.5	2	0.466516	0.548881	0.99	1.937	1.17392	1.75184	1.202	1.034	3.533	1.33	3.066	2.285	0.58	1.905	0.685	0.451	0.901675	0.91917	0.878	0.362	0.286	1.623	1.247	8.605	0.915781	0.775	2.14355	0.5	0.635	2	0.262	1.501	1.21865	0.934	1.03		0.179
orf19.4975	HYR1	CAL0006398	Hyphal-induced GPI-anchored cell wall protein; macrophage-induced; repressed by neutrophil-co-culture; resistance to killing by neutrophils, azole resistance; regulated by Rfg1p, Efg1p, Nrg1p, Tup1p, Cyr1p, Bcr1p, Hap43p; biofilm-induced	2.90242	2.90242	28.512		33.353	26.1934	3.729				1.55864		2.879	1.42274	0.0460036		5.268	0.699		4.231	0.13		2.722		1.056	2.70827	1.2505			0.9	6.429			0.149414						14.194		1.43215	2.292		0.009	0.844
orf19.35		CAL0000551	Predicted kinase; biofilm-induced gene	2.89338	2.89338	2.33	2.09472	2.425	3.94374	2.315				0.764854		2.578	0.542977	2.70576		1.083	1.039		1.19	0.923		1.569		1.022	0.432204	0.686973			1.272	1.141			1.94611						1.285		0.886397	2.92			1.612
orf19.2060	SOD5	CAL0004456	Copper- and zinc-containing superoxide dismutase; protective against oxidative stress; induced by neutrophils, hyphal growth, caspofungin, osmotic, oxidative stress; gene family includes SOD1,4,5,6; induced in oralpharyngeal candidiasis	2.86664	2.86664	4.939	0.150712	9.136	0.500507	10.524	2.14355	2.14355	2.14355	0.428413	2.076	1.6	1.56226	3.40446	0.555	33.11	1.545	0.424	1.319	0.846	2.235	1.63	2.598	5.398	13.5772	3.07236	1.229	5.193	44	3.336	2.41	1.695	1.23122	0.711	0.466516	0.466516	0.967	0.466516	255	0.631	0.174219	1.581	2.21	0.004	44.5
orf19.1826	MDM34	CAL0001630	Putative transcription factor with zinc finger DNA-binding motif; macrophage-downregulated gene; biofilm-induced	2.85928	2.85928	5.161		20.747	6.81889	3.647	2.2974	2.14355	2.14355	1.72226	1.526	1.391	1.08128	2.90886	1.913	3.236	1.32	0.952	0.023	0.406	1.297	0.195	1.66	0.608	2.08551	1.20875	1.019	1.27	2.83	0.803	1.035	1.177	2.60061	1.667	0.466516	0.466516	1.318	0.435275	3.558	0.71	0.904378	1.098	1.029	1.6	1.55
orf19.1117		CAL0001883	Protein similar to Candida boidinii formate dehydrogenase; virulence-group-correlated expression; Hap43p-repressed gene	2.85568	2.85568	1.601	0.310024	0.081	1075.13	0.114	2	2	2	3.61071	62.74	4.662	19.8856	0.610468	404.371	1	11.47	255.221	15.933	4.105	44.088	17.486	34.482	0.658	3.05536	0.151729	13.99	28.678		1.741	9.996	1.706	0.324783	3.945	0.5	0.5	10.339	0.5		3.885	5.3905	1.896	3.661
orf19.1107		CAL0001857	Ortholog(s) have cytoplasm localization	2.83261	2.83261	3.163	2.72707	2.425	5.2476	2.807	2.14355	2.14355	2.2974	1.13319	4.338	3.158	2.9157	2.01857	4.649	2.147	2.431	2.188	1.934	2.201	1.311	3.756	1.713	1.774	0.641021	2.00085	3.734	1.722	0.526	1.247	2.034	1.766	2.17358	1.513	0.435275	0.466516	0.939	0.466516	0.638	3.161	2.07422	0.398	2.431	2.616	0.521
orf19.6724	FUM12	CAL0004792	Putative fumarate hydratase, enzyme of citric acid cycle; fluconazole-downregulated; downregulated by Efg1p; transcriptionally regulated by iron; expression greater in high iron; protein present in exponential and stationary growth phase	2.82129	2.82129	1.583	7.995	0.645	1.55727	1.306	5.65685	8	6.49802	2.65235	1.105	1.081	1.00203	1.08299	2.114	5.228	0.916	1.197	0.753	0.439	0.696	0.844	2.246	0.926	2.84052	0.0888471	1.434	1.078	6.644	1.298	1.049	1.329	0.582445	1.613	0.153893	0.125	0.937	0.176777	3.355	0.585	0.946197	2.002	0.83	0.323	5.036
orf19.1255	ZCF5	CAL0002955	Putative transcription factor with zinc cluster DNA-binding motif; shows colony morphology-related gene regulation by Ssn6p	2.8206	2.8206	3.091	20.2705	1.59		1.362	2.2974	2.14355	2.14355	2.12236	3.438	1.209	6.49602		2.632		1.48	1.375	0.168	0.795	1.192	0.421	2.621	0.811	2.84421	2.12071	2.064	1.709		0.835	2.633	0.464		2.642	0.466516	0.466516	0.537	0.435275		1.655	1.24411	0.699	1.327
orf19.4157	SPS20	CAL0005754	Peroxisomal 2,4-dienoyl-CoA reductase; stationary phase enriched protein	2.80606	2.80606	3.592	8.97609	2.102		2.712	4.28709	4.59479	5.65685	2.75859	4.558	1.805	0.567428		2.795	1.472	1.549	1.791	1.251	1.585	2.09	0.898	4.498	1.39	0.864025	1.45321	2.208	2.569	1.945	0.806	2.827	1.225		2.991	0.176777	0.217638	1.881	0.233258	1.249	2.119	0.712164	0.954	3.661	3.548	1.338
orf19.1078	HBR2	CAL0001229	Putative alanine glyoxylate aminotransferase; regulated by Gcn4p and hemoglobin; stationary phase enriched protein	2.80597	2.80597	2.251	2.51514	1.35	3.02394	1.566	2.82843	3.24901	2.82843	1.40788		2.625	1.64933	1.11483		1.147	1.583		2.236	1.223		1.27		1.227	1.08804	0.802187			1.356	1.327			0.903292		0.353553	0.307786		0.353553	0.559		0.853625	2.034		2.514	0.645
orf19.5552		CAL0006178	Ortholog(s) have role in regulation of transcription from RNA polymerase II promoter	2.80375	2.80375	3.297		5.481	7.61629	4.083	0.466516	0.378929	0.466516	0.51949	3.621	2.51	0.471294	3.35013	2.215	1.859	1.391	3.337	0.377	0.878	1.154	1.636	1.781	1.454	0.498029	0.689055	1.937	1.294	2.636	2.172	1.132	0.829	3.00849	1.417	2.14355	2.63902	3.116	2.14355	2.366	3.591	0.838365	1.117	1.202		2.048
orf19.1719	SGA1	CAL0000788	Putative glucoamylase; induced in oralpharyngeal candidasis	2.80349	2.80349	2.518		4.685	1.34318	2.828	2.63902	2.63902	2.2974	0.939456	1.666	0.905	0.681198	3.15364	1.434	4.049	1.158	0.916	1.877	1.176	1.46	1.69	1.033	0.965	0.719156	0.829286	1.227	1.184	1.457	2.062	1.166	3.235	1.53649	1.258	0.435275	0.378929	0.974	0.378929	1.413	1.179	1.23385	1.043	1.163		1.3
orf19.3661		CAL0000433	Putative deubiquitinating enzyme; transcriptionally activated by Mnl1p under weak acid stress	2.80054	2.80054	2.198	2.54896	1.765		2.507	2	2.2974	0.5	0.958347	1.171	2.975	1.38229		1.961	1.448	1.771	1.135	3.937	1.316	2.846	2.352	1.38	1.647	0.867874	0.519725	1.842	1.974	2.391	3.569	1.506	5.875		1.69	2	0.435275	1.228	0.5	1.904	1.716	1.31392	0.721	1.143		2.307
orf19.6311		CAL0001258	Hap43p-induced gene	2.79935	2.79935	6.099		9.056	21.829	6.491	0.406126	0.406126	0.435275	5.37267	2.681	6.309	3.16796	1.85999	1.631	1.436	6.312	1.588	4.113	2.104	6.271	0.64	0.813	2.665	1.64626	0.488426	6.099	5.112	0.178	1.081	6.5	9.667	3.5568	1.451	2.2974	2.46229	1.436	2.46229	0.35	1.453	5.73979	2.781	3.546	15.35	0.136
orf19.6196		CAL0006151	Ortholog(s) have role in chromosome segregation, nucleosome disassembly, transcription elongation from RNA polymerase II promoter and RSC complex, SWI/SNF complex localization	2.788	2.788	12.079	3.19797	10.301	1.89558	12.26	2.14355	2.14355	2	1.20252	8.487	3.598	3.52472	2.02278	4.157	1.763	3.319	2.867	5.11	3.535	2.205	1.811	4.092	2.712	0.482659	1.68337	1.366	2.178	0.237	0.641	1.631	1.853	1.48022	1.811	0.5	0.466516	1.404	0.466516	0.403	0.76	1.47242	1.125	2.009		0.215
orf19.3021		CAL0001362	Putative protein of unknown function; Hap43p-repressed gene; induced during planktonic growth	2.7796	2.7796	3.09		5.277	0.669136	7.079	0.5	0.5	0.5	0.516372	1.263	11.301	0.589259	5.19345	1.142	3.57	4.618	0.646	3.861	2.38	1.279	4.27	3.123	2.219	0.612841	1.19972	2.086	1.931	0.632	0.313	2.282	2.601	1.81793	1.198	2	2	0.911	2	0.593	1.031	0.845984	0.58	1.971
orf19.1224	FRP3	CAL0002835	Putative ammonium transporter; upregulated in the presence of human neutrophils; fluconazole-downregulated; repressed by nitric oxide	2.7759	2.7759	3.163	3.02437	7.03	8.8709	2.236	2.82843	3.03143	3.24901	1.18958	3.147	0.716	0.485209	1.44395	3.219	5.891	1.19	2.165	0.306	1.011	3.743	0.856	0.844	1.121	0.594179	0.322687	1.516	2.873		0.904	1.47	0.763	1.21619	2.131	0.307786	0.329877	1.107	0.353553		1.696	0.437249	4.457	1.954	0.994	4.513
orf19.4115		CAL0005592	Ortholog of Candida dubliniensis CD36 : CD36_20465 and Candida albicans WO-1 : CAWG_04349	2.77125	2.77125		6.52012	1.578						3.3566	3.551		0.559278		1.158	1.031		2.085			1.266		0.632		3.62344	2.70648	0.788	1.27		1.122	0.846	0		1.044			1.301			0.814	0.828223	0.624	0.779
orf19.2599	CRC1	CAL0002572	Mitochondrial carnitine carrier protein	2.76243	2.76243	1.93	4.92079	0.784	2.11435	1.286	3.4822	4	3.03143	8.40075	0.776	1.16	0.6433	1.49611	0.985	2.004	1.205	1.092	0.344	0.926	0.92	0.384	0	1.058	0.440171	0.194206	1.262	0.886		2.24	1.323	0.927	0.835796	1.234	0.329877	0.25	1.197	0.287175	1.904	0.869	0.64241	1.153	1.127	3.237	1.87
orf19.1449		CAL0004600	Putative protein of unknown function; increased transcription is observed in an azole-resistant strain that overexpresses MDR1; protein present in exponential and stationary growth phase yeast cultures	2.74503	2.74503	4.587	11.7339	9.386	8.09264	0.722	2.2974	2.2974	2.2974	11.0282	3.281	0.97	3.5197	2.96576	2.891	2.451	1.638	2.983	0.734	1.524	1.521	1.585	2.375	1.75	1.23509	5.48243	1.977	1.416		0.68	3.631	2.003	1.71325	5.417	0.435275	0.435275	2.798	0.435275	1.556	8.017	1.25474	0.583	4.631		1.556
orf19.1381		CAL0003939	Ortholog(s) have role in actin cortical patch localization, actin filament organization, endocytosis and actin cortical patch, spindle pole body localization	2.74394	2.74394	1.664	2.23838	0.265	3.11382	2.067	0.406126	0.378929	0.378929	0.241494	3.269	1.544	0.210581	4.01838	3.395	2.395	1.013	0.896	1.95	1.558	2.851	2.131	1.071	1.58	0.403176	2.68688	2.345	2.867	1.818	1.247	2.477	2.827	1.4655	1.9	2.63902	2.63902	1.302	2.46229	0.903	0.895	0.45451	0.293	1.263	0.789	1.618
orf19.633		CAL0000972	Putative methyltransferase; decreased expression in hyphae compared to yeast-form cells; expression regulated during planktonic growth; late-stage biofilm-induced gene; Hap43p-repressed gene	2.73915	2.73915	0.982	6.39567	0.796	3.81473	0.882	0.406126	0.378929	0.378929	0.321247	5.545	1.31	1.59761	2.43024	2.395	1.211	0.531	1.534	1.841	1.324	0.73	1.773	5.775	1.323	0.0617591	0.400729	0.958	0.648	1.777	1.706	0.822	0.638	1.55984	2.723	2.63902	2.63902	2.508	2.46229	1.72	1.337	2.19485	1.322	1.147	0.48	2.331
orf19.6141	HGT16	CAL0006028	Putative glucose transporter of the major facilitator superfamily; the C. albicans glucose transporter family comprises 20 members; 12 probable membrane-spanning segments; gene has intron; expressed in rich medium with 2% glucose	2.7298	2.7298	6.585	8.672	0.725	11.7248	1.405	2.46229	2.63902	2.46229	2.75211	5.977	1.085	2.82847	1.2008	2.053	8.057	2.321	1.755	0.346	0.662	0.784	0.097	1.661	1.257	4.29011	0.470809	1.041	0.755	5.131	1.33	0.848	1.197	0.514539	1.206	0.406126	0.378929	1.546	0.406126	8.351	1.091	1.01055	0.452	0.895	0.034	3.113
orf19.1152		CAL0002042	Protein of unknown function; induced in core stress response; Tye7-regulated during late-stage biofilm formation; Gcn2 and Gcn4 regulated	2.72762	2.72762	2.2		5.512	4.55113	2.14				0.340453		0.905	0.471156	6.62061		1.736	1.042		1.605	1.386		1.466		1.095	0.714913	5.88197				1.14			2.17112								0.824449	3.506		13.37
orf19.3612	PST2	CAL0000303	Putative NADH:quinone oxidoreductase; similar to 1,4-benzoquinone reductase; immunogenic in mice; benomyl treatment induces transcription; oxidative stress-induced via Cap1p; fungal-specific (no human/murine homolog), farnesol-downregulated	2.71923	2.71923	4.53	3.78866	7.354	4.07307	3.527	0.406126	0.378929	0.406126	3.19838	0.373	1.384	2.51109	1.92658	0.894	0.996	1.423	1.859	2.293	2.557	1.492	1.436	2.427	1.471	1.32439	5.18414	1.754	2.368	0.03	0.433	2.219	4.761	0.491012	3.445	2.46229	2.63902	1.618	2.46229	0.028	3.428	1.29661	3.664	2.077	54.932	0.031
orf19.1709		CAL0000769	Predicted ORF in Assemblies 19, 20 and 21; alkaline downregulated; shows colony morphology-related gene regulation by Ssn6p	2.71752	2.71752	3.78	10.6457	3.652	3.86866	1.797	2.82843	2.82843	2.46229	3.04974	1.725	1.544	1.70915	1.47009	7.334	2.175	1.567	5.883	1.204	1.424	8.734	0.703	6.353	1.347	0.538741	0.3364	4.313	7.729	0.808	0.659	6.276	11.669	1.27784	19.184	0.406126	0.353553	5.688	0.353553	0.879	12.877	1.01525	1.769	3.901	3.111	0.716
orf19.5641	CAR2	CAL0000636	Ornithine aminotransferase; role in arginine metabolism; alkaline upregulated; mutation confers hypersensitivity to toxic ergosterol analog and to amphotericin B; present in exponential and stationary phase yeast cultures; biofilm-induced	2.69647	2.69647	2.528	4.48581	0.255	2.94662	1.698	25.9921	25.9921	13.9288	1.29048	1.761	0.687	0.488398	1.03046	0.87	0.847	1.091	0.531	1.25	1.37	2.748	1.308	2.108	1.23	0.559592	0.190082	1.377	2.105	2.36	0.897	0.757	2.39	0.621734	0.443	0.0717936	0.0384733	0.334	0.0384733	1.193	0.849	0.562867	1.177	0.714	1.224	1.65
orf19.2781		CAL0004285	Predicted ORF in Assemblies 19, 20 and 21; possibly an essential gene, disruptants not obtained by UAU1 method	2.69381	2.69381	22.249	2.02777	27.65	4.88726	12.636				0.666841		1.159	2.55305	8.13436		1.889	2.968		2.784	2.621		0.023		2.246	0.382185	0.206337				1.773			1.8828								2.16611	0.338
orf19.1274		CAL0003019	Has domain(s) with predicted DNA binding, zinc ion binding activity, role in transcription, DNA-dependent and nucleus localization	2.68986	2.68986	1.21	17.9231		6.60584	4.079				2.43159		1.077	4.81748	2.22478		1.161	3.731		4.19	1.78		1.82		2.729	2.83552	2.72328				0.94			0.408648								1.0335	0.359
orf19.1582		CAL0005640	Predicted membrane transporter, member of the drug:proton antiporter (12 spanner) (DHA1) family, major facilitator superfamily (MFS); mRNA binds to She3p	2.68918	2.68918	13.165		29.171		7.346	0.5	0.466516	2	1.28918	1.585	0.845	1.39248		1.178	1.294	1.11	0.737	12.733	3.162	0.927	13.641	0.841	5.699	0.907037	1.39373	0.97	0.855		1.857	0.704	0.961		0.837	0.5	2.14355	0.934	2		0.998	1.61624	0.937	0.639
orf19.100		CAL0002961	Alpha/beta hydrolase and lipase domain protein; Hap43-repressed; Tye7-regulated during late-stage biofilm formation	2.67052	2.67052	3.976		5.903	3.25264	3.784				0.465852	3.196	1.682	0.946444	2.15447	3.313	3.078	1.575	1.495	1.891	1.735	2.026	2.467	1.293	1.642	0.669982	2.77611	5.714	3.288	3.432	0.731	4.102	1.567	2.20237	1.917			2.35		3.329	2.241	1.0084	1.335	3.45		2.457
orf19.1124		CAL0001920	Protein of unknown function; Tye7-regulated during late-stage biofilm formation	2.66689	2.66689	14.538	9.5079	15.916	294.388	8.976	2.14355	2.14355	2.14355	4.50461	1.948	1.493	1.18741	0.191657	18.147	8.466	2.292	4.364	0.2	0.838	4.583	0.119	2.45	0.678	3.44568	1.00471	4.369	4.399	0.664	1.218	8.119	4.099	0.72438	6.351	0.466516	0.466516	11.726	0.466516	0.759	10.826	0.688333	0.597	9.724	2.667	0.625
orf19.1862		CAL0001729	Possible stress protein; increased transcription associated with CDR1 and CDR2 overexpression or fluphenazine treatment; transcription regulated by Sfu1p, Nrg1p, Tup1p; stationary phase enriched protein	2.66599	2.66599	2.465	2.33689	10.951	1.3143	2.699	0.435275	0.406126	0.435275	0.110222	0.843	0.959	0.518788	8.11429	1.378	0.29	0.721	0.8	3.186	2.892	2.076	2.802	1.352	1.676	0.267527	7.94086	5.105	2.137	0.036	0.478	4.896	8.921	1.47119	2.042	2.2974	2.46229	2.543	2.2974	0.042	1.555	1.56202	1.299	7.983	120.295	0.05
orf19.5114.1		CAL0120825	Ortholog of C. parapsilosis CDC317 : CPAR2_206910 and Candida orthopsilosis Co 90-125 : CORT0A06270	2.64797	2.64797	1.232		1.81	8.44802	1.033				0.103883		0.948	0.110438	1.9764			0.77		0.875	0.778		1.086		1.025	0.254648	0.876803							2.04416								0.314114
orf19.1996	CHA1	CAL0002743	Similar to catabolic serine/threonine dehydratases; negatively regulated by Rim101p; expression greater in low iron; regulated on white-opaque switching; filament induced; transposon mutation affects filamentous growth; biofilm-induced	2.64302	2.64302	2.98		0.21	4.43958	1.036				2.52803		0.628	0.810374	0.570556		0.573	0.991		0.78	2.522		1.18		2.322	1.04196	2.82168			0.043	3.293			1.53797						0.857		0.839304	0.765		2.908	0.115
orf19.7437		CAL0005517	Putative protein of unknown function; Hap43p-repressed gene; ortholog of S. cerevisiae YJL218W	2.63668	2.63668	2.377	4.41693	2.055	1.92046	2.564	2.82843	2.82843	2.2974	0.35963	7.798	4.763	1.14116	3.35994	1.757	0.909	1.772	1.631	2.967	2.246	4.35	2.793	4.736	2.007	0.940184	7.64319	1.06	2.107	0.839	0.578	1.366	3.66	0.82025	2.545	0.435275	0.353553	3.104	0.353553	0.458	4.851	0.655183	0.617	1.144	2.611	1.071
orf19.1943		CAL0002584	Ortholog of C. parapsilosis CDC317 : CPAR2_302610, Candida dubliniensis CD36 : CD36_51070, Candida orthopsilosis Co 90-125 : CORT0E04770 and Spathaspora passalidarum NRRL Y-27907 : SPAPADRAFT_50634	2.62931	2.62931	6.536	3.38736	77.696	7.97493	7.508				1.04885		2.643	4.7019	4.34008		1.748	0.633		0.651	0.051		7.811		2.869	1.02331	0.878052				1.041			1.35731								1.4964	0.721
orf19.5921		CAL0003297	Ortholog of C. parapsilosis CDC317 : CPAR2_404290, Candida tenuis NRRL Y-1498 : CANTEDRAFT_115338, Debaryomyces hansenii CBS767 : DEHA2G13596g and Candida dubliniensis CD36 : CD36_84580	2.61396	2.61396	3.212	5.83511	1.713		2.145	3.24901	3.24901	2.82843	7.58432	2.442	1.851	1.08655		2.685	3.601	1.558	1.376	0.667	0.708	3.43	0.052	1.7	1.221	2.19596	0.250648	1.582	3.406	2.449	1.256	1.295	1.154		1.794	0.353553	0.307786	1.302	0.307786	2.762	1.788	0.675225	0.558	1.745		1.67
orf19.7503	CDA2	CAL0006353	Putative chitin deacetylase; transcription is positively regulated by Tbf1p	2.60335	2.60335	0.939	2.00333	22.301		0.201	0.5	2	0.5	1.76299	1.052	1.057	3.56753		1.043	1.217	0.137	0.844	0.044	0.099	1.214	0.017	0.984	0.948	1.1027	3.16124	1.031	1.155	0.857	0.608	1.146	1.169		1.004	2	0.5	1.391	2	0.562	0.878	2.75247	1.109	0.747	0.76	0.619
orf19.6888		CAL0005909	Protein with Gal4p-like DNA-binding domain; gene transcription regulated by Mig1p and Tup1p	2.60215	2.60215	5.705		27.298	2.64294	5.186	0.435275	0.406126	0.466516	1.01035	2.398	3.259	0.739591	1.94068	2.929	1.45	3.97	3.082	4.809	2.035	1.508	2.869	1.102	3.325	1.36498	2.23159	2.272	1.546	2.226	1.818	1.638	2.961	2.55986	2.385	2.14355	2.46229	2.37	2.2974	1.968	1.444	1.42131	0.735	1.432		1
orf19.4384	HXT5	CAL0001148	Putative sugar transporter; transcription upregulated in response to treatment with ciclopirox olamine; Snf3p-induced; alkaline downregulated; shows colony morphology-related gene regulation by Ssn6p; possibly essential gene	2.59564	2.59564	1.35	62.981	3.846	75.2927	1.737	4	4.28709	3.4822	3.63698	0.434	1.872	6.15027	2.19611	0.609	1.302	2.051	0.499	0.703	1.105	0.819	0.803	0.466	0.902	2.98846	3.63337	0.341	0.604	7.147	1.39	0.363	1.008	0.132654	0.874	0.287175	0.233258	0.539	0.25	2.471	0.852	0.495863	0.448	0.487		7.329
orf19.5451		CAF0007044	Ortholog of Candida guilliermondii ATCC 6260 : PGUG_05321, Candida lusitaniae ATCC 42720 : CLUG_00887 and Candida albicans WO-1 : CAWG_02354	2.59328	2.59328	1.98		0.557	0.798281	1.668				#DIV/0!	1.298	1.141	#DIV/0!	2.75204	2.427	0.897	1.187	1.676	1.164	1.444	0.799	1.871	1.17	1.224	#DIV/0!	#DIV/0!	2.013	0.654		1.019	1.596	0.626	1.77524	1.341			0.749			1.112	#DIV/0!	0.866	1.146
orf19.3828		CAL0002000	Ortholog of Candida dubliniensis CD36 : CD36_44235 and Candida albicans WO-1 : CAWG_03357	2.59297	2.59297		3.60532	6.092						1.29292	1.781		1.78026		2.675	1.083		1.505			1.114		0.617		2.45068	1.76859	2.038	1.12		0.861	2.134	1.091		1.144			1.069			1.192	0.976652	0.918	1.548
orf19.3171	ACH1	CAL0002388	Acetyl-coA hydrolase; acetate utilization; nonessential; soluble protein in hyphae; antigenic in human; induced on polystyrene adherence; farnesol-, ketoconazole-induced; no human or murine homolog; stationary phase-enriched protein	2.58551	2.58551	1.718	3.26964	0.989	1.81908	1.82				2.61352	3.3	1.042	0.896188	1.25175	1.883	1.149	0.988	1.32	0.669	0.877	3.132	0.666	2.224	1.019	1.95043	0.229374	0.677	2.756		4.302	0.77	4.851	1.27111	0.883			1.06			1.19	0.721106	1.542	0.399	0.482
orf19.7314	CDG1	CAL0004539	Putative cysteine dioxygenases, involved in conversion of cysteine to sulfite; expression is regulated upon white-opaque switching; transcription is upregulated in both intermediate and mature biofilms	2.58307	2.58307	3.835		5.218	1.90246	3.839	0.287175	0.25	0.353553	1.07499	3.536	1.625	3.2114	1.96512	3.244	3.83	1.304	3.292	2.334	1.38	5.833	1.391	3.25	1.336	0.682819	0.373927	2.021	4.436	6.028	5.479	2.153	4.157	1.35063	1.042	2.82843	4	1.356	3.4822	3.861	2.197	2.14039	2.28	2.402	0.524	1.889
orf19.6322	ARD	CAL0001287	D-arabitol dehydrogenase, NAD-dependent (ArDH); enzyme of D-arabitol and D-arabinose catabolism; D-arabitol is a marker for active infection in humans; has conserved YXXXK motif of short-chain alcohol-polyol-sugar dehydrogenases	2.5791	2.5791	1.396		7.207	1.8767	1.898	2.2974	2.14355	2.63902	3.13641	1.401	1.053	2.52362	1.90484	1.614	1.708	1.004	1.569	0.88	0.816	1.907	0.726	2.275	0.98	1.25633	1.27503	2.318	2.054	4.222	0.887	2.46	1.17	1.8626	0.965	0.378929	0.466516	1.253	0.435275	6.961	0.891	1.94727	1.633	1.395	0.686	2.194
orf19.2282		CAL0006375	Has domain(s) with predicted catechol 1,2-dioxygenase activity, ferric iron binding activity and role in catechol-containing compound metabolic process, oxidation-reduction process	2.57633	2.57633	0.847		8.584		1.15	0.5	0.466516	2	0.769579	2.486	2.595	1.54807		0.952	1.135	1.973	0.878	3.126	1.508	1.648	1.526	0.961	1.276	0.667721	1.37983	1.05	1.436		0.882	1.215	1.887		0.875	0.5	2.14355	1.37	2		1.174	1.09394	0.442	1.061
orf19.7130		CAL0002921	Hap43p-repressed gene	2.57513	2.57513	2.254	4.14619	4.488		1.74				1.33943	4.861	1.643	0.936651		1.545	1.103	2.213	4.07	1.767	1.193	0	1.379	0.557	1.356	2.22315	1.08445	1.785	0		0.97	2.264	1.754		2.15			1.162			1.96	0.752978	0.336	1.077
orf19.899		CAL0002941	Ortholog of C. parapsilosis CDC317 : CPAR2_211790, Candida tenuis NRRL Y-1498 : CANTEDRAFT_109928, Debaryomyces hansenii CBS767 : DEHA2E21010g and Candida dubliniensis CD36 : CD36_18040	2.56613	2.56613	7.944	4.94945	0.726	3.7174	7.788	2.46229	2.63902	2.2974	2.06106	4.692	2.708	2.0071	4.07557	19.395	1.485	3.95	4.247	4.971	3.516	2.627	4.585	2.726	3.757	1.10536	2.36968	2.161	2.039	0.727	0.643	2.345	3.313	1.12677	0.85	0.435275	0.378929	0.602	0.406126	0.989	0.694	0.743812	0.585	3.157		0.644
orf19.6017		CAL0005048	Has domain(s) with predicted zinc ion binding activity and intracellular localization	2.56166	2.56166	38.483	2.54603	22.8		17.649	2.2974	0.5	2.2974	0.627401	1.63	0.888	0.756193		1.344	1.42	2.56	1.041	3.146	2.667	8.404	5.374	1.105	5.398	5.0758	1.58789	7.457	8.648		3.566	6.856	3.75		3.372	0.435275	2	2.177	0.435275		3.909	0.377618	1.019	8.845
orf19.3573	PEX6	CAL0005974	Ortholog(s) have ATPase activity, protein heterodimerization activity, role in protein import into peroxisome matrix, receptor recycling, replicative cell aging and cytosol, nucleus, peroxisome localization	2.5574	2.5574	2.699	6.76418	1.319	3.07616	2.683	9.18959	21.1121	8	1.69416	2.184	1.638	0.334468	1.80842	1.746	1.01	1.448	1.237	1.093	1.581	0.952	0.504	0.95	1.842	0.452986	0.236449	0.637	0.868		1.572	0.635	0.986	1.85058	0.884	0.125	0.0473661	0.738	0.108819	1.561	0.59	0.322805	1.091	0.614
orf19.5278		CAL0003623	Ortholog(s) have cytosol, mitochondrion, nucleus localization	2.54071	2.54071	4.585	4.92816	3.152	6.78437	3.996	2.14355	2.2974	2.14355	1.84771	2.273	3.158	1.08552	2.07744	5.282	2.256	2.626	0	1.705	2.043	2.557	1.315	1.124	1.666	1.27085	1.1218	2.054	2.192	1.104	0.672	2.166	1.532	1.06435	1.064	0.466516	0.435275	2.009	0.466516	1.886	2.131	0.82445	0.718	2.292		1.128
orf19.695	RGS2	CAL0001166	Protein of RGS superfamily; not essential for viability	2.53605	2.53605	21.131	3.21841	9.873	9.61146	12.459	2.14355	2.14355	2.14355	5.83247		2.371	5.49946	3.0291		1.075	11.975		2.989	7.647		2.076		3.656	1.26752	2.54103				0.722			1.85532		0.466516	0.466516		0.466516			1.25726	1.088
orf19.4450	ZCF23	CAL0001867	Predicted Zn(II)2Cys6 zinc finger protein; probable transcription factor; Tye7-regulated during late-stage biofilm formation	2.52003	2.52003	3.147	2.33605	2.022	0.402537	1.503	3.73213	4.28709	3.73213	1.37403	4.197	1.562	0.772985	3.01804	3.4	1.286	1.291	1.424	0.115	0.283	0.947	0.09	1.67	0.756	2.66525	0.513997	0.968	0.858	5.099	0.491	0.838	1.08	1.72974	1.327	0.267943	0.233258	1.532	0.267943	2.188	1.064	0.584379	1.431	1.226		4.314
orf19.4918		CAL0006236	Has domain(s) with predicted DNA binding activity and role in regulation of transcription, DNA-dependent	2.51484	2.51484	5.658	4.69951	0.761	4.77992	5.679	2.14355	2.14355	2.2974	1.65359		1.495	0.508833	5.57786		2.514	1.972		1.784	2.347		1.206		2.187	0.994677	2.01738			0.704	0.78			0.91545		0.435275	0.466516		0.466516	0.742		0.611527	0.795			0.609
orf19.2270	SMF12	CAL0006336	Protein similar to S. cerevisiae Smf1p, a manganese transporter; Gcn4p-regulated; alkaline upregulated; caspofungin repressed; not essential for viability; Hap43p-induced gene	2.51063	2.51063	1.683		1.63	3.81846	1.528	2.82843	2.82843	2.63902	1.01384	1.631	1.436	1.50458	1.94803	0.804	1.484	0.941	0.918	0.672	0.659	0.935	0.866	0	0.921	1.16754	0.669468	2.963	1.706	3.102	1.141	2.685	1.432	1.44735	0	0.378929	0.353553	3.543	0.353553	1.562	1.042	1.18849	1.412	1.292	3.286	1.691
orf19.3670	GAL1	CAL0000446	Galactokinase; transcription regulated by galactose, Mig1p, Tup1p, Hap43p; virulenct in mice; farnesol- and hypoxia-downregulated in biofilm; fluconazole- and ketoconazole-induced; stationary phase enriched protein; GlcNAc-induced protein	2.50925	2.50925	0.807	9.12069	3.77	3.35566	1.218	0.466516	0.435275	0.466516	2.49283	1.721	2.744	1.04862	5.39629	3.051	2.497	0.732	2.403	0.176	0.411	2.252	0.359	1.103	0.69	0.506012	0.713072	3.077	1.588	3.768	2.689	3.017	2.32	1.14837	0.873	2.14355	2.2974	1.532	2.14355	4.391	1.457	1.10682	1.613	2.175	1	2.14
orf19.5514		CAL0006090	Predicted ORF in Assemblies 19, 20 and 21; expression upregulated during growth in the mouse cecum	2.5071	2.5071	486.233		0.826		242.942	2	0.5	0.5	0.224873	0	1.53	1.6263		54.071	4.278	51.295	6.323	39.721	46.424	0.602	40.092	3.883	53.264	0.186724	0.306459	6.212	0.564	0.165	0.478	3.751	0.558		1.422	2	2	1.861	0.5	1.381	2.243	1.29615	0.858	5.026		0.167
orf19.3902		CAL0002816	Predicted ORF in Assemblies 19, 20 and 21; decreased transcription is observed upon fluphenazine treatment or in an azole-resistant strain that overexpresses CDR1 and CDR2	2.4959	2.4959	0.819		37.281	12.6152	24.935	0.466516	0.466516	0.5	0.338313	9.431	4.666	16.8541	1.99879	13.809	9.45	11.551	4.751	12.78	7.723	3.172	6.622	1.147	14.727	0.170882	1.23734	6.004	3.448	6.549	0.699	5.213	3.212	4.27137	0.623	2	2.14355	0.308	2.14355	2.745	1.741	8.77148	0.455	4.033	4.333	2.842
orf19.2079	PHHB	CAL0004502	Transposon mutation affects filamentous growth; late-stage biofilm-induced gene	2.48011	2.48011	0.832		5.552	1.42424	1.785	0.435275	0.406126	0.466516	0.825413	1.632	1.586	2.65055	8.53661	1.125	1.128	1.02	0.811	1.144	0.897	1.304	1.046	1.223	1.004	1.54846	1.69164	0.85	1.118		0.909	1.081	4.839	1.75926	0.913	2.14355	2.46229	1.16	2.2974		0.912	1.39362	0.768	1.235
orf19.2655	BUB3	CAL0003474	Protein similar to S. cerevisiae Bub3p, a kinetochore checkpoint component; induced under hydroxyurea treatment; biofilm- and planktonic growth-induced gene	2.47215	2.47215	1.447		2.482	2.29055	1.673	0.406126	0.25	0.353553	0.419012	1.269	2.078	0.264476	2.35832	1.274	1.754	0.885	0.973	1.837	1.414	1.273	1.446	2.594	1.331	0.309851	1.31906	1.447	1.017	0.865	1.294	1.25	1.147	2.44483	3.054	2.82843	4	2.188	2.46229	0.709	1.651	0.539132	0.896	1.286	1.808	0.755
orf19.4668		CAL0003760	Protein not essential for viability	2.4561	2.4561	251.024		8.197		274.24	0.5	0.466516	0.466516	0.75931	2.665	1.368	1.49781		2.126	1.014	128.488	3.217	15.944	174.76	0.933	916.88	0.474	237.672	1.14767	0.322301	0.737	1.013		1.705	0.756	1.036		0.954	2.14355	2.14355	0.46	2		0.547	1.38293	1.183	0.826
orf19.7085		CAL0002175	Predicted ORF in Assemblies 19, 20 and 21; induced in core stress response; induced by heavy metal (cadmium) stress via Hog1p; oxidative stress-induced via Cap1p; induced by Mnl1p under weak acid stress; macrophage-downregulated	2.43828	2.43828	1.62		4.038	16.2551	1.373	0.435275	2	2	0.295165	1.815	7.786	0.131786	0.7811	1.223	1.128	1.168	2.277	1.977	1.104	1.851	0.795	2.457	1.034	0.720136	1.16804	0.567	1.652	0.337	2.588	0.596	1.256	1.14669	2.634	0.5	0.5	1.982	2.2974	0.236	2.318	2.30316	0.611	0.835	6.539	0.555
orf19.5426		CAL0005212	Putative patatin-like phospholipase; macrophage-regulated gene; fungal-specific (no human or murine homolog)	2.42921	2.42921	42.335	3.57167	4.71	7.61132	38.951	2	0.5	2	1.35017	3.275	3.525	0.954704	2.96479	2.563	2.476	13.945	1.903	9.807	11.108	2.451	8.668	1.328	10.236	0.96315	1.67574	2.248	3.135		0.703	1.405	2.105	1.69365	1.48	0.5	2	1.132	0.5		0.848	0.827175	0.78	1.952
orf19.5650	PRO3	CAL0000661	Delta 1-pyrroline-5-carboxylate reductase; protein induced during the mating process; alkaline upregulated; stationary phase enriched protein	2.42484	2.42484	2.007	3.11343	0.311	0.360119	1.354	2.63902	3.03143	2.2974	1.18206	1.083	1.384	0.856657	0.704167	0.963	1.122	1.392	0.765	1.236	1.237	0.645	1.184	1.651	1.225	1.14653	0.380274	0.704	0.762		0.47	0.455	1.462	0.900016	0.922	0.435275	0.329877	0.684	0.378929		0.995	0.912764	0.684	0.538
orf19.2978		CAL0006109	Hap43p-repressed gene	2.4225	2.4225	1.548		1.182	2.179	1.044	2	0.466516	0.466516	3.13165	1.843	1.287	1.24575	2.39305	3.391	2.165	1.221	3.254	2.026	0.99	0.753	1.05	0.498	0.867	2.36589	0.417376	0.347	0.665	1.623	0.585	0.268	1.493	1.15549	0.765	2.14355	2.14355	0.861	0.5	1.527	0.414	1.21259	0.68	0.402		1.695
orf19.7434	GLG2	CAL0005514	Putative self-glucosylating initiator of glycogen synthesis; expression is regulated upon white-opaque switching; hyphal-induced	2.41247	2.41247	129.147	2.77694	21.298	5.67314	120.916	3.73213	4.59479	3.03143	7.15651	0.651	2.318	3.24193	2.92711	1.602	1.353	8.216	1.881	0.8	1.126	1.272	3.427	0.926	8.427	3.53423	1.54957	1.025	0.721	2.182	1.566	1.15	1.159	1.16048	1.319	0.329877	0.217638	0.887	0.267943	2.833	1.858	0.836878	1.156	1.532		0.931
orf19.5952		CAL0003372	Sef1p-, Sfu1p-, and Hap43p-induced protein of unknown function; induced by nitric oxide independent of Yhb1p	2.40819	2.40819	8.052	5.80039	9.227	3.98024	12.265	0.5	2	0.5	5.8383	2.03	1.479	2.75505	2.30096	2.092	8.867	2.129	0.564	3.328	2.855	1.855	1.644	0.281	1.405	1.88457	0.53109	2.347	1.668		0.705	2.561	1.809	1.15866	0.264	2	0.5	0.26	2		0.231	2.57292	0.513	2.29
orf19.346		CAL0004796	Putative alanine transaminase; biofilm-induced gene; mutation confers hypersensitivity to 5-fluorocytosine (5-FC)	2.40699	2.40699	3.201	3.31253	1.583	3.97625	1.904	3.24901	3.73213	3.03143	1.44135	1.816	5.131	1.23467	1.59794	2.076	2.262	2.292	1.35	1.058	1.612	3.079	1.268	13.975	1.614	1.29199	0.583027	1.032	2.407	0.744	1.988	1.384	2.255	1.47138	3.333	0.329877	0.267943	3.465	0.307786	0.968	5.074	0.739324	1.265	1.302		1.301
orf19.2242	PRB1	CAL0006263	Endoprotease B; regulated by heat, carbon source (GlcNAc-induced), nitrogen, macrophage response, human neutrophils; D200-H232-S389 catalytic triad; similar to (does not replace) S. cerevisiae vacuolar B protease Prb1p; biofilm-induced	2.40164	2.40164	2.526		3.798	7.66399	2.557				0.560903	7.098	3.824	1.81347	4.22865	2.619	2.356	1.811	3.144	1.864	1.729	0.633	1.947	0.743	1.704	0.529149	3.66843	1.2	0.775	2.258	1.232	1.097	0.68	1.53301	0.888			1.246		1.035	1.112	1.76297	1.517	0.918	2.298	1.517
orf19.7118		CAL0002851	Ortholog(s) have adenylate kinase activity, nucleoside triphosphate adenylate kinase activity, role in nucleotide metabolic process and mitochondrial inner membrane localization	2.39011	2.39011	2.28	5.28985	0.456	3.11571	1.603	3.03143	3.4822	2.46229	2.05196	2.562	1.162	0.699756	1.48429	1.906	2.321	1.317	1.97	1.151	1.211	1.52	0.9	1.638	1.152	1.92337	0.864344	1.572	1.482	1.272	0.554	1.472	1.274	0.98919	1.407	0.406126	0.287175	1.176	0.329877	0.444	1.492	0.644296	0.927	1.344	2.737	0.847
orf19.5293		CAL0003675	Ortholog of C. parapsilosis CDC317 : CPAR2_402940, Candida tenuis NRRL Y-1498 : CANTEDRAFT_114940, Debaryomyces hansenii CBS767 : DEHA2C09196g and Candida dubliniensis CD36 : CD36_43710	2.38024	2.38024	1.315		0.5		1.02	128	168.897	97.0059	0.609532	1.458	2.332	1.22018		1.067	0.733	1.124	0.808	0.744	0.843	0.254	0.871	0.801	0.978	0.818703	0.38354	0.458	0.236	1.222	1.329	0.636	0.187		0.739	0.0103087	0.00592077	0.42	0.0078125	0.84	0.46	0.783853	1.213	0.676	1.279	0.828
orf19.4873		CAL0005463	Protein of unknown function; biofilm-induced gene; expression regulated by white-opaque switching	2.36351	2.36351	12.768		185.981	89.5761	1.627	0.466516	0.5	0.466516	11.9491	1.69	27.784	91.5473	0.59115	0.873	19.305	1.676	1.242	0.383	0.219	1.663	0.006	1.932	0.563	8.56796	4.12538	0.786	0.846		1.572	0.719	10.7	8.85253	1.965	2.14355	2	1.783	2.14355		1.389	8.37168	2.021	0.743
orf19.97	CAN1	CAL0000709	Basic amino acid permease; complements lysine transport mutation; 10 predicted transmembrane regions, 3 predicted N-glycosylation sites; phagocytosis by macrophages induces transcript; Tye7-regulated during late-stage biofilm formation	2.35548	2.35548	5.92	6.63246	2.016		2.996	0.5	0.466516	0.466516	3.56859	1.921	9.247	11.7836		1.708	0.958	5.45	1.711	0.797	3.626	0.734	1.541	1.057	1.653	0.629798	2.50948	0.625	0.537	2.257	4.102	0.565	0.789		1.265	2.14355	2.14355	1.183	2	0.367	1.79	5.77122	1.101	0.911		0.976
orf19.5255	PXA2	CAL0003568	Putative peroxisomal, half-size adrenoleukodystrophy protein (ALD or ALDp) subfamily ABC transporter; Gcn4p-regulated	2.35318	2.35318	3.175	2.69422	2.062	1.90116	3.397	3.24901	3.4822	2.82843	1.87935	4.049	1.899	0.558095	1.73842	1.389	2.061	2.069	1.571	0.605	1.094	2.053	1.495	1.74	1.436	2.26214	0.473169	3.62	2.079	3.465	1.392	2.537	1.375	1.44757	1.714	0.353553	0.287175	1.516	0.307786	2.812	2.686	0.596722	0.989	2.772		1.912
orf19.4546	HOL4	CAL0002764	Puttaive ion transporter; alkaline upregulated by Rim101p; Plc1p-regulated; caspofungin repressed	2.35216	2.35216	2.855		12.021	0.965997	5.02				0.949705		1.291	1.26544	3.05092		11.004	1.514		1.416	1.111		1.506		1.374	0.735261	0.562447			5.218	2.64			1.89386						3.135		1.46559	1.679		2.826	2.628
orf19.7282	PEX13	CAL0003988	Protein required for peroxisomal protein import mediated by PTS1 and PTS2 targeting sequences; transcription is upregulated in an RHE model of oral candidiasis; Hap43p-repressed gene	2.32949	2.32949	2.392	2.83903	0.61	2.01863	2.166	3.73213	3.24901	2.63902	2.25086	2.655	0.961	1.08834	1.4208	2.243	1.512	1.353	1.352	0.783	1.31	1.766	0.976	0.868	1.375	0.499818	0.440237	1.689	1.372	1.393	0.551	1.511	2.097	1.95798	1.519	0.378929	0.307786	1.033	0.267943	0.822	1.169	0.747369	0.849	1.382	7.303	1.572
orf19.6329		CAL0001293	Opaque-specific transcript; fluconazole-downregulated; induced in cyr1 mutant; induced in oralpharyngeal candidasis	2.32836	2.32836	3.549	10.1866	2.312	4.68007	2.075	2.2974	2.14355	2.14355	2.22693	5.584	0.896	0.645157	1.37172	3.698	1.16	1.46	2.152	0.529	1.257	0.986	0.797	1.841	1.16	1.06288	0.619957	2.504	1.122	0.903	5.782	1.536		0.492596	2.127	0.466516	0.466516	0.895	0.435275	0.728	2.994	0.789774	2.041	0.883		0.625
orf19.6491		CAL0002328	Ortholog of Candida albicans WO-1 : CAWG_05572	2.32714	2.32714				24.4702					1.25322	5.748		0.543934	3.00654	3.435	0.992		3.087			4.076		0.814		1.13506	2.12212	3.813	3.547		1.164	3.277	0	3.10872	2.626			0.981			1.735	2.08942	0.365	4.012
orf19.4070		CAL0004899	Ortholog of Candida dubliniensis CD36 : CD36_23270	2.32291	2.32291		5.00365	1.332			2	2.14355	2	3.35188	1.33		0.898672		1.382	0.881		1.473			1.177		1.414		2.703	0.160183	0.985	1.162	1.028	1.184	0.802	0.985		1.017	0.5	0.466516	1.329	0.5	0.926	0.755	1.07075	0.744	1.061		0.733
orf19.94		CAL0000706	Ortholog of C. parapsilosis CDC317 : CPAR2_603030, Candida tenuis NRRL Y-1498 : CANTEDRAFT_113701, Debaryomyces hansenii CBS767 : DEHA2F10054g and Candida dubliniensis CD36 : CD36_60970	2.30997	2.30997	3.112	2.46607	3.697	6.24792	2.682	3.24901	3.4822	3.03143	2.08432	1.762	3.602	1.70842	1.85759	1.656	1.537	1.887	0.999	1.3	0.815	3.639	0.755	0.912	1.13	1.92681	1.22177	3.167	4.501	2.142	1.028	1.836	3.32	1.26781	0.924	0.329877	0.287175	1.292	0.307786	1.485	1.063	0.812069	2.039	1.058	0.895	2.287
orf19.1743	ACS1	CAL0000855	Putative acetyl-CoA synthetase; upregulated by human neutrophils; fluconazole-downregulated; regulated by Nrg1p and Mig1p; shows colony morphology-related gene regulation by Ssn6p; only detected in stationary phase cultures; biofilm-induced	2.3076	2.3076	2.543	11.3711	5.576	37.4561	2.555	4.28709	4	3.4822	1.16722	6.097	1.258	0.843505	1.27702	4.006	5.582	1.092	4.142	0.849	1.624	11.202	1.88	3.108	1.351	0.971839	1.98283	5.041	16.068		1.03	5.113	2.17	0.902733	1.498	0.287175	0.25	1.91	0.233258	1.697	1.259	0.658898	1.95	1.887	1.48	2.621
orf19.1193	GNP1	CAL0002160	Protein similar to asparagine and glutamine permease; fluconazole, caspofungin induced; transcription is regulated by Nrg1, Mig1, Tup1, Gcn2, Gcn4, and alkaline regulated by Rim101; biofilm-induced; repressed during chlamydospore formation	2.30449	2.30449	1.39		1.642	1.42749	1.067				0.811579	2.853	1.813	1.28277	2.17282	1.613	0.997	0.979	1.294	1.04	0.901	1.652	1.129	4.56	0.964	0.624348	1.73957	1.872	1.321		3.737	1.39	3.703	1.36961	3.013			2.115			3.625	1.39848	3.188	0.996	3.282
orf19.692		CAL0001162	Hap43p-repressed gene	2.30421	2.30421	2.878	2.57033	2.896	1.38122	3.09	2.14355	2.2974	2.2974	0.908557	2.405	1.255	3.08287	2.2198	1.196	1.071	1.93	1.501	4.428	1.927	1.112	2.214	0.821	2.162	0.375012	0.48213	1.152	1.28	1.609	1.143	1.306	1.33	1.35871	1.409	0.435275	0.435275	1.676	0.466516	1.266	1.598	1.99002	0.934	1.335		1.875
orf19.2665	MSN5	CAL0003494	Ortholog(s) have importin-alpha export receptor activity, role in protein export from nucleus, tRNA re-export from nucleus and cytosol, nuclear envelope localization	2.29981	2.29981	1.594		2.684	1.01805	1.916				0.803619		1.597	0.719588	1.57149		2.361	1.091		1.314	1.068		1.301		1.268	0.719737	1.11446			1.182	2.397			2.45572						1.13		0.964808	1.941		1.966	1.116
orf19.1800		CAL0001572	Ortholog of S. cerevisiae : TDA6, C. parapsilosis CDC317 : CPAR2_500960, Candida tenuis NRRL Y-1498 : CANTEDRAFT_113515 and Debaryomyces hansenii CBS767 : DEHA2C07216g	2.29711	2.29711	2.421		4.746	1.59948	3.258	0.329877	0.25	0.353553	0.953216	0	2.067	2.14607	4.39223	0	2.752	1.657	0	2.049	1.678	1.066	1.699	1.232	1.296	0.269257	1.17958	1.325	1.283	1.566	1.208	1.6	1.4	1.40654	0.704	2.82843	4	2.275	3.03143	1.129	1.304	4.38475	1.467	1.071	0.928	0.724
orf19.6586		CAL0003313	Protein of unknown function; transcript induced by benomyl or in azole-resistant strain overexpressing MDR1; Ssn6 colony morphology-related regulation; induced by NO; Hap43-repressed; Tye7-regulated during late-stage biofilm formation	2.28793	2.28793	0.955		1.741	8.42282	1.28	2.2974	2	2.14355	4.08741	0	3.144	1.77436	1.1705	1.775	2.286	2.305	1.606	1.997	1.013	0.885	0.823	5.577	0.822	0.699307	0.284669	1.046	1.282	1.143	1.641	1.155	1.484	1.27311	3.124	0.466516	0.5	3.093	0.435275	0.856	2.322	3.72512	2.175	0.944	3.713	1.407
orf19.4673	BMT9	CAL0003785	Beta-mannosyltransferase, member of a 9-gene family that includes characterized genes BMT1, BMT2, BMT3, and BMT4 with roles in beta-1,2-mannosylation of cell wall phosphopeptidomannan; regulated by Sef1p-, Sfu1p-, and Hap43p	2.26799	2.26799	0.29		5.055		6.229	0.5	0.466516	0.466516	1.56208	0.936	1.328	1.11477		0.606	1.205	3.205	0.392	18.156	2.22	0.784	2.596	0.873	4.418	0.24725	0.650511	0.576	0.762		0.979	1.178			1.01	2.14355	2.14355	0.847	2		1.448	1.65873	2.888	0.975
orf19.1944	GPR1	CAL0002585	Plasma membrane G-protein-coupled receptor of the cAMP-PKA pathway; required for wild-type hyphal growth; reports differ on role in cAMP-mediated glucose signaling; Gpr1p C terminus binds Gpa2p; regulates HWP1 and ECE1; biofilm-induced	2.26682	2.26682	1.751		1.031	1.37234	2.577				4.3696	1.274	1.363	0.53688	1.70183	1.348	1.331	1.89	1.027	0.305	0.888	1.07	1.078	1.377	1.054	0.900262	0.229819	0.966	1.117	1.506	1.721	1.176	0.809	2.31488	0.775			0.961		1.606	0.749	1.13571	1.332	0.941		1.454
orf19.4979	KNS1	CAL0006406	Ortholog(s) have protein serine/threonine kinase activity, protein tyrosine kinase activity, role in negative regulation of transcription from RNA polymerase III promoter, protein autophosphorylation and cytoplasm, nucleus localization	2.26399	2.26399	19.338		114.348	5.1199	20.899				1.20558	1.965	2.732	0.629469	2.50239	1.235	0.828	3.266	1.008	7.268	7.02	1.205	6.484	0.922	3.332	0.325811	2.8292	1.473	1.288	0.148	1.174	1.442	0.9	1.20147	1.059			1.1		0.228	1.327	1.22066	1.601	1.632		0.097
orf19.2737		CAL0004219	Has domain(s) with predicted phosphotransferase activity, alcohol group as acceptor activity and role in carbohydrate metabolic process	2.26113	2.26113	3.098		2.043	1.52444	3.386	2.2974	2.46229	2.46229	0.473091	1.399	1.12	0.331567	1.73487	1.045	1.247	1.131	1.063	2.17	1.645	2.391	1.519	2.656	1.351	0.590492	2.89306	1.865	2.094	0.3	1.674	2.761	2.505	0.707537	1.624	0.406126	0.406126	1.612	0.435275	0.331	1.267	0.681894	3.509	2.177	3.107	0.25
orf19.6460	PEX1	CAL0002247	Ortholog(s) have ATPase activity, protein heterodimerization activity, role in protein import into peroxisome matrix, receptor recycling and cytosol, peroxisomal membrane localization	2.261	2.261	2.209	5.0755	1.538		1.768	3.4822	4.28709	2.63902	1.50695	1.791	1.378	0.869859		2.159	1.063	1.324	0.988	0.569	1.552	1.352	0.656	1.371	1.53	0.673005	0.342529	0.966	1.215	1.669	1.048	0.884	1.406		1.526	0.378929	0.233258	1.414	0.287175	1.208	1.067	0.618376	1.607	1.021		1.823
orf19.3444		CAL0004991	Predicted membrane transporter, member of the drug:proton antiporter (14 spanner) (DHA2) family, major facilitator superfamily (MFS); Hap43p-repressed gene	2.25231	2.25231	1.371		8.255		2.588	0.466516	2	0.466516	0.7787	0.909	26.718	10.2678		1.126	0.837	11.351	1.054	13.091	0.584	1.39	1.727	1.051	0.628	0.41304	1.38054	1.077	1.753	1.164	1.219	1.311	1.446		0.768	2.14355	0.5	0.896	2.14355		0.843	2.15003	0.484	1.541		1.219
orf19.6447	ARF1	CAL0002216	ADP-ribosylation factor, probable GTPase involved in intracellular transport; one of several C. albicans ADP-ribosylation factors; N-myristoylprotein; substrate of Nmt1p	2.24751	2.24751	1.681		3.232	2.39111	1.661	2.14355	2	2	0.470903	2.41	1.31	0.673466	3.18753	0.98	1.986	0.884	0.795	1.111	1.293	1.026	1.531	1.116	1.248	0.636962	3.76615	0.868	0.87	1.114	0.527	0.77	0.841	1.72512	0.978	0.5	0.5	1.265	0.466516	1.28	1.104	1.41347	0.601	0.944	0.891	1.272
orf19.1349		CAL0003833	Ortholog of Candida dubliniensis CD36 : CD36_22470, Candida tropicalis MYA-3404 : CTRG_01829 and Candida albicans WO-1 : CAWG_05920	2.24065	2.24065	10.048				15.648				2.49416		1.972	2.16191			1.306	2.272		3.881	0.808		11.02		0.977	1.13492	0.618433				1.413											1.96889	0.456
orf19.419		CAL0005585	Protein of unknown function; biofilm-induced gene	2.22403	2.22403	269.369		18.143	4.4797	305.45				0.832667		6.991	1.75923	6.59666		2.557	49.513		11.866	56.034		18.215		43.095	0.609302	3.74139			0.355	1.373			3.03004						0.243		1.67819	1.815			0.237
orf19.4551	CTN1	CAL0002783	Predicted carnitine acetyl transferase; required for growth on nonfermentable carbon sources but not for hyphal growth or virulence in mouse systemic model; transcription induced in macrophage; macrophage/pseudohyphal-repressed after 16 hr	2.22176	2.22176	17.567	22.0761	194.981	206.124	4.429	2.14355	2	0.5	49.6163	20.42	5.343	3.39745	0.978106	6.612	12.588	0.686	5.782	0.485	0.718	9.21	5.656	17.089	0.033	163.876	0.405504	8.316	6.862	4.167	1.438	6.92	21.535	2.92306	11.408	2	0.5	6.759	0.466516	5.5	12.827	0.722646	1.027	5.298		3
orf19.6731		CAL0004822	Predicted ORF in Assemblies 19, 20 and 21; transcription is repressed in response to alpha pheromone in SpiderM medium	2.21179	2.21179	1.318	11.3116	5.327		1.245				1.53352	2.169	0.886	2.99544		1.263	0.657	0.903	0.919	1.201	1.16	1.158	0.964	1.701	0.955	1.12085	1.8485	2.724	1.416		0.833	1.659	0		1.743			1.314			0.942	1.45977	0.406	1.432
orf19.6544	LPI9	CAL0003186	Ortholog(s) have protein phosphatase 1 binding, protein phosphatase type 1 regulator activity and role in chromosome segregation, regulation of phosphoprotein phosphatase activity	2.20494	2.20494	1.764		3.493	2.0849	1.612	0.406126	0.466516	0.466516	0.725764	1.854	1.335	1.2075	2.28122	0.974	1.723	0.851	2.057	1.308	0.864	1.437	0.662	1.042	0.878	0.604929	0.854983	0.907	1.004	0.553	1.244	0.767	1.603	1.45125	1.203	2.14355	2.14355	1.135	2.46229	0.719	0.889	0.999769	0.612	0.641		0.559
orf19.5022		CAL0001616	Ortholog(s) have inorganic cation transmembrane transporter activity and role in cellular cobalt ion homeostasis, cellular manganese ion homeostasis, cobalt ion transport, manganese ion transport	2.20454	2.20454	1.614		1.055	1.81507	1.641	0.5	0.466516	2	1.37432	2.28	1.155	1.12246	1.88242	1.199	0.807	1.08	0.985	0.368	0.746	0.969	0.746	1.455	1.044	1.74493	0.699722	1.65	0.963	2.636	0.943	1.591	0.51	1.39209	0.715	0.5	2.14355	1.119	2	1.538	1.089	0.761369	1.459	1.736	1.651	2.01
orf19.2734		CAL0004213	Protein not essential for viability	2.19947	2.19947	39.341	4.81074	10.106		24.888				1.63248		2.312	1.2929			0.679	12.412		1.905	5.225		1.169		4.984	0.830133	1.23678				0.968											1.1777	0.638
orf19.5615	AYR2	CAL0000562	Putative NADPH-dependent 1-acyl dihydroxyacetone phosphate reductase; shows colony morphology-related gene regulation by Ssn6p	2.19662	2.19662	2.196	2.26659	1.166	3.56706	2.454	3.24901	3.03143	2.82843	1.35332	4.172	2.181	1.04202	1.21192	3.705	1.348	1.16	3.27	1.28	1.87	2.318	1.438	3.09	1.345	0.711323	3.04669	0.805	1.693	0.553	0.762	1.067	0.876	1.08968	3.096	0.353553	0.329877	6.565	0.307786	0.532	4.284	0.730278	5.089	1.188	4.516	0.353
orf19.4779		CAL0004562	Putative transporter; slightly similar to the Sit1p siderophore transporter; Gcn4p-regulated; fungal-specific (no human or murine homolog); transcriptionally activated by Mnl1p under weak acid stress	2.19611	2.19611	2.181		1.08	7.60653	0.323	0.406126	0.406126	0.5	1.41939	3.819	2.713	0.730013	0.973385	2.482	0.951	1.703	2.649	1.545	0.878	1.694	0.481	1.519	1.2	1.53561	1.92183	2.009	1.477	4.889	5.276	2.288	0.689	2.65958	1.835	2	2.46229	1.164	2.46229	2.033	0.992	1.15518	2.953	1.981		2.326
orf19.1785		CAL0000965	Hap43p-repressed gene; biofilm-induced	2.19091	2.19091	2.439		0.816	2.20566	2.739	0.406126	0.435275	0.466516	0.432114	1.576	2.66	0.211134	3.75131	2.712	1.531	1.48	1.693	1.723	1.729	3.074	1.36	0.781	1.483	0.314816	2.05047	0.731	1.082	0.248	1.054	0.771	1.909	1.87661	1.784	2.14355	2.2974	2.077	2.46229	0.135	1.375	0.735876	5.525	0.869	15.09	0.242
orf19.4577		CAL0002877	Ortholog(s) have GTPase activating protein binding, cAMP-dependent protein kinase inhibitor activity, signal transducer activity	2.19056	2.19056	905.281	2.77563	12.689	4.72208	917.2	0.5	0.466516	2	1.44703	1.454	2.594	0.865622	3.36585	1.428	1.964	225.385	1.123	259.712	102.988	0.643	94.469	2.364	66.665	1.46398	1.26575	0.396	0.506		1.111	0.448	0.956	1.41075	1.117	0.5	2.14355	0.841	2		1.103	0.737997	0.596	0.669
orf19.2046	POT1-2	CAL0004416	Putative peroxisomal 3-ketoacyl CoA thiolase; Hap43p-repressed gene; planktonic growth-induced gene	2.18781	2.18781	1.768	2.43636	1.315	3.46652	1.937	0.435275	0.466516	0.5	0.705887	3.007	1.067	0.987849	2.11752	1.045	1.489	1.503	0.763	1.778	1.394	1.803	1.329	3.283	1.473	0.640754	1.93032	1.094	1.543		1.856	1.045	1.463	1.26009	1.249	2	2.14355	2.549	2.2974		2.141	0.958212	0.582	0.901
orf19.2753	ZCF15	CAL0004237	Predicted zinc-finger protein	2.18298	2.18298	4.295	3.95621	1.568	3.68671	2.395	2	0.5	2	1.87945	0.931	1.33	1.41447	1.67675	0.94	1.629	1.828	1.651	0.675	0.987	1.074	0.268	1.067	1.002	1.46619	0.757864	1.201	1.359	2.07	1.133	1.116	0.819	2.28199	1.092	0.5	2	1.255	0.5		0.849	0.793416	0.458	1.044
orf19.4947		CAL0006307	Mitochondrial membrane protein of unknown function	2.18053	2.18053	1.6		4.487	1.38877	1.322				1.0805	3.411	2.138	0.711168	3.1262	2.491	1.081	1.086	2.774	1.109	1.177	0.465	0.934	4.61	1.037	1.54713	3.40441	1.016	0.246	0.88	0.72	0.89	0.705	1.20703	2.731			3.108		0.8	1.614	0.768129	1.065	0.886	3.544	0.728
orf19.6083		CAL0005213	Has domain(s) with predicted nucleic acid binding, nucleotide binding activity	2.1779	2.1779	1.336	2.36588	3.064		1.523				4.38797	1.387	0.901	7.22113		1.244	1.143	1.141	0.841	1.541	1.364	0.955	1.49	1.816	1.409	5.90699	1.957	1.696	0.977	5.517	0.835	1.268	0.88		1.601			1.325		3.54	1.445	1.32277	0.734	1.155		3.4
orf19.854	UGA11	CAL0002778	Putative gamma-aminobutyrate (GABA) transaminase; macrophage-induced gene; overlaps orf19.854.1, which is a region annotated as a blocked reading frame	2.17687	2.17687	2.416	5.23923	38.876	3.3676	1.699	2.46229	2.46229	2.2974	9.08664	12.564	1.113	2.21349	0.474072	20.097	1.598	0.821	6.541	0.576	1.084	1.083	0.536	3.383	1.447	0.968532	0.381449	1.207	1.032	0.836	10.324	1.014	1.004	0.542401	1.393	0.435275	0.406126	1.168	0.406126	0.84	1.303	1.46551	1.962	0.809		0.8
orf19.944	IFG3	CAL0003688	Putative D-amino acid oxidase	2.17665	2.17665	3.354	2.17851	13.878	2.77257	1.415	2.46229	2.2974	2.14355	2.49694	1.479	4.056	6.72258	0.580057	0.559	1.943	2.164	0.462	0.761	1.239	0.203	0.898	0.969	1.274	2.06227	0.784746	0.073	0.135	0.406	1.451	0.121	0.64	1.0124	0.399	0.466516	0.435275	0.549	0.406126	0.82	0.703	1.52269	1.609	0.212		0.345
orf19.3567	BIO32	CAL0005953	Putative class III aminotransferase with a predicted role in biotin biosynthesis; induced during planktonic growth	2.17473	2.17473	144.576	3.86139	39.686	12.162	224.61	0.466516	0.466516	0.466516	0.869192	1.18	5.587	9.77927	0.85561	2.126	3.314	174.092	2.586	81.368	67.804	1.403	10.755	2.21	39.113	1.3668	1.58738	0.852	0.691		1.451	0.801	1.325	1.23607	2.324	2.14355	2.14355	1.595	2.14355		1.643	1.79379	1.059	1.155
orf19.6784	PGA32	CAL0004984	Putative GPI-anchored adhesin-like protein; transcriptionally regulated by iron; expression greater in high iron	2.17027	2.17027	1.876	18.0199	4.272		0.491	2.14355	2.2974	0.466516	2.11007	2.516	0.619	1.72466		0.607	0.995	0.686	0.784	0.042	0.515	1.236	0.009	2.158	0.459	1.05853	0.24301	1.093	0.882	1.19	1.953	1.138	1.963		1.049	2.14355	0.435275	1.522	0.466516	0.476	1.888	0.924299	1.301	1.524		1.308
orf19.1473		CAL0004690	Hap43p-repressed gene; transcription is induced in response to alpha pheromone in SpiderM medium	2.1638	2.1638	6.77		1.407	1.08022	3.941	2.2974	2.2974	2.2974	0.19235	1.373	0.738	1.66824	9.88238	0.912	2.02	2.452	1.227	1.254	1.817	1.483	5.007	1.97	2.516	0.851861	0.522775	0.997	1.694		3.772	1.176	2.395	0.376621	1.859	0.435275	0.435275	1.283	0.435275		1.512	1.17692	0.954	1.077
orf19.4066		CAL0004879	Predicted ORF in Assemblies 19, 20 and 21; Hog1p-downregulated	2.1625	2.1625	2.489	4.51067	3.418	2.57926	2.607	34.2968	111.43	16	2.39017	0	2.482	2.86217	1.48327	0	1.446	1.364	0	0.914	1.349	2.687	0.627	0.802	0.921	1.86684	1.52647		2.027	0.794	1.784			1.23261	1.432	0.0625	0.00897421	0	0.0291573	1.413	0	0.884423	1.005			0.74
orf19.5144	PGA28	CAL0002577	Protein similar to S. cerevisiae Wsc2p, which has roles in stress- and cell-wall-related processes; predicted Kex2p substrate; putative GPI-anchored adhesin-like protein	2.16239	2.16239	0.262		2.979		0.391				1.78549	2.087	3.502	2.62842		1.693	1.218	0.039	2.133	0.207	0.202	1.803	0.154	0	0.091	0.746019	1.29446	1.045	1.655	0.071	1.706	0.921	1.688		1.143			1.177		0.113	1.539	1.4179	0.53	0.985	12.721	0.086
orf19.7341.1		CAL0120954	Ortholog of C. parapsilosis CDC317 : CPAR2_201020, Candida tenuis NRRL Y-1498 : CANTEDRAFT_112678, Candida dubliniensis CD36 : cdub_CGOB_00015 and Debaryomyces hansenii CBS767 : DEHA2E02618g	2.15617	2.15617	1.813		17.145	2.82111	1.943				1.51858		1.413	0.938069	1.24715			1.337		1.192	1.442		1.386		1.257	0.909214	1.51893							2.7529								2.20223
orf19.3337		CAL0004125	Protein of unknown function; Tye7-regulated during late-stage biofilm formation	2.14324	2.14324	42.752		274.566	1.64665	5.076				2.14106		1.527	2.90966	0.166608		1.008	49.73		29.008	95.026		120.569		88.788	10.8203	2.28579				3.578			3.46087								6.05186	3.461
orf19.701	CFL11	CAL0001699	Protein similar to ferric reductase Fre10p; flucytosine repressed; possibly adherence-induced; possibly an essential gene, disruptants not obtained by UAU1 method	2.14307	2.14307	13.373		12.079	0.509347	17.654	2	2	2.2974	2.26351	1.57	1.158	2.23744	0.57671	1.359	2.549	5.397	1.473	3.989	0.635	1.249	2.688	0.859	1.18	1.05625	0.155391	1.262	1.318		0.876	1.46	1.281	0.748944	0.644	0.435275	0.5	0.652	0.5		0.404	1.56648	0.965	1.001
orf19.6321	PGA48	CAL0001286	Putative GPI-anchored; adhesin-like protein; similar to S. cerevisiae Spi1p, which is induced at stationary phase; transcriptionally regulated by iron; expression greater in high iron; late-stage biofilm-induced	2.1412	2.1412	1.491		0.373	2.76161	1.394	0.435275	0.435275	0.435275	0.678788		0.339	0.826815	3.27567		1.267	0.635		1.279	1.491		1.074		1.195	0.7066	2.11274			0.985	1.123			2.92391		2.2974	2.2974		2.2974	0.616		1.04537	0.851		3.16	1.363
orf19.6973		CAL0000366	Hap43p-repressed gene; regulated by Gcn2p and Gcn4p	2.13971	2.13971	4.661	3.8765	4.26	5.14734	5.087	2	2.14355	2	0.490314	13.262	4.271	1.02452	3.04218	2.911	2.397	2.285	2.185	2.11	2.171	2.56	2.364	2.053	2.182	0.408433	1.13829	2.579	3.246	1.18	1.152	1.929	2.089	2.79625	1.303	0.5	0.466516	2.868	0.5		3.774	0.740644	2.376	1.649
orf19.4011		CAL0004674	Similar to S. pombe mug180, a predicted esterase/lipase; biofilm- and planktonic growth-induced gene; highly induced during chlamydospore formation in both C. albicans and C. dubliniensis	2.13326	2.13326	1.477	0.0597464			1.433	0.466516	2	0.466516	9.78571	1.209	31.793	90.2043		1.448	1.507	0.018	1.541	0.706	1.602	1.358	1.57	1.463	1.595	5.29645	3.12238	0.685	1.335		1.019	0.729	1.623		1.027	2.14355	0.5	1.462	2.14355		1.191	11.1216	0.684	0.776
orf19.3151		CAL0002336	Has domain(s) with predicted catalytic activity, coenzyme binding, nucleotide binding activity and role in cellular metabolic process	2.13304	2.13304	1.961	3.55207	1.747	4.22741	1.84	2.14355	2.14355	2.14355	1.19992	0.822	2.474	1.1456	2.52263	2.035	1.736	1.572	1.257	2.153	1.445	2.414	0.916	0.785	0.879	1.07118	1.471	1.829	0.821	0.514	0.761	2.536	1.181	1.22763	0.427	0.466516	0.466516	0.207	0.466516	0.506	0.419	0.751769	1.699	3.213		0.594
orf19.1325	ECM38	CAL0003759	Putative gamma-glutamyltransferase; alkaline upregulated; possibly an essential gene, disruptants not obtained by UAU1 method	2.13189	2.13189	9.166	6.80632	4.279	13.8294	5.588	2.2974	2.2974	2.2974	1.45181	5.367	3.254	0.566235	1.83304	3.155	1.542	2.947	2.932	1.822	2.97	1.425	1.8	2.025	2.401	1.80879	1.7987	1.366	1.347		1.371	1.376	1.038	0.901601	2.061	0.435275	0.435275	2.259	0.435275		1.819	0.732384	0.778	1.282		0.925
orf19.5962	HGT4	CAL0003398	Glucose and galactose sensor; fermentation, filamentation, virulence roles; in 20-member C. albicans glucose transporter family, extended C terminus; high-glucose repressed; induced in macrophage, repressed in biofilm	2.12531	2.12531	8.003	2.04741	10.195	2.04701	8.95	3.24901	4	3.03143	2.39945	0.954	1.314	0.73465	2.46184	1.182	3.327	2.26	0.948	0.22	1.62	1.322	1.072	1.344	1.716	1.06947	0.243322	1.574	1.409	3.394	1.59	1.734	1.336	1.80484	1.285	0.329877	0.25	1.083	0.307786	2.993	1.476	0.933226	1.379	1.638		1.466
orf19.871		CAL0002848	Ortholog(s) have protein transporter activity, role in Golgi to plasma membrane transport, intracellular protein transport and vesicle coat localization	2.10873	2.10873	1.843	2.32937	1.814	2.23855	1.557				2.10494		1.608	1.2348	1.38878		1.702	1.37		1.614	1.101		0.964		1.152	1.1669	0.638389			0.71	1.007			1.67929						0.719		1.02437	0.613			0.721
orf19.2883	CSO99	CAL0005221	Hap43p-repressed gene, protein not conserved in S. cerevisiae	2.10713	2.10713	1.492	3.49001	0.78	2.51475	0.69	3.03143	2.82843	2.63902	2.66758	3.642	2.309	2.45359	1.10652	2.579	3.636	1.541	1.715	0.996	1.285	1.887	1.066	0	1.162	0.593233	0.736861	1.953	2.121	0.976	0.598	2.41	1.194	1.63762	0.847	0.378929	0.353553	2.462	0.329877	1.148	3.1	0.815784	1.17	2.555		1.193
orf19.371		CAL0004883	Ortholog of C. parapsilosis CDC317 : CPAR2_402300, Candida tenuis NRRL Y-1498 : CANTEDRAFT_94507, Debaryomyces hansenii CBS767 : DEHA2F05588g and Candida dubliniensis CD36 : CD36_40110	2.09291	2.09291	1.789	2.65276	0.635	1.78681	2.018				1.58106		1.493	0.859391	1.8487		1.637	1.254		1.549	1.284		1.335		1.215	0.556674	1.24292			0.774	0.949			1.25584						0.511		1.16407	0.772		19.188	0.688
orf19.3335		CAL0004121	Plasma membrane protein; shows colony morphology-related gene regulation by Ssn6p; repressed by nitric oxide	2.08867	2.08867	1.741	2.71467	0.933	3.22204	1.526	2.63902	3.4822	3.03143	1.32239	1.988	0.727	1.32546	1.4877	2.13	0.93	1.032	1.583	0.978	0.945	1.797	1.018	3.646	1.048	2.12781	1.57497	1.775	1.529	0.84	0.573	1.876	2.656	1.14493	2.661	0.329877	0.287175	1.873	0.378929	0.592	1.777	0.65958	2.347	1.731	4.605	1.113
orf19.5205		CAL0003485	Hap43p-repressed gene	2.08319	2.08319	2.066		3.397	3.13572	2.811	0.5	0.5	0.466516	1.17449	1.246	0.763	1.2283	4.9296	0.794	0.729	1.021	0	1.933	1.599	1.069	1.275	0.645	1.622	0.849712	4.2974	0.832	0.635	1.904	0.897	0.769	0.838	1.38406	0.75	2.14355	2	0.591	2	0.555	1.283	1.12443	0.858	0.808		0.971
orf19.873		CAL0002853	Ortholog of Candida albicans WO-1 : CAWG_04115	2.07343	2.07343			1.413	1.87641					1.45304	3.008		0.806185	1.96242	1.901	0.998		2.037			1.56		0.936		0.842968	0.919603	1.353	1.369		0.749	1.441	1.281	1.3377	1.133			2.063			1.101	0.906547	0.805	0.807
orf19.2458		CAL0001563	Putative transcription factor with zinc finger DNA-binding motif; late-stage biofilm-induced	2.04769	2.04769	2.789	2.20144	5.144	2.85944	2.75				1.63272	2.699	1.934	0.893275	2.1102	1.201	1.363	1.391	2.264	2.164	1.524	1.054	1.773	0.6	1.558	0.583473	0.871242	0.877	0.844	0.899	1.197	0.786	0.869	2.31783	0.897			1.136		0.685	0.551	1.2632	1.419	1.206		1.222
orf19.1290	XKS1	CAL0003100	Putative xylulokinase; Hap43p-repressed gene; increased expression in response to prostaglandins	2.04664	2.04664	1.368	2.00451	0.256	1.5815	1.551				0.280688		1.858	0.818332	1.83115		0.585	0.734		1.464	1.267		1.727		1.268	0.416944	1.24841			0.325	1.199			0.837318						0.412		0.816648	0.866			0.376
orf19.2018.1		CAF0007440	Predicted ORF in Assembly 20 and 21; gene has intron; similar to human BLOC1S2	2.04275	2.04275	0.807		0.92		0.967				2.36437		0.939	1.48368				1.007		1.099	1.184		0.788		0.791	1.63021	2.5858				0.841											1.00884	1.668
orf19.1496		CAL0004781	Putative transcription factor with zinc finger DNA-binding motif; Hap43p-repressed gene	2.03931	2.03931	3.282	2.52034	2.864		2.262				1.73561		1.47	1.52222			0.797	2.336		5.138	1.822		1.439		1.395	1.06747	0.568072				1.492											0.917562	6.348
orf19.3360		CAL0004167	Protein of unknown function; Tye7-regulated during late-stage biofilm formation; Hap43-repressed	2.03781	2.03781	2.021		3.128	2.00122	1.856				0.478764	0.992	1.825	0.766033	2.09239	0.968	1.129	1.096	1.221	0.853	1.058	3.111	1.026	1.251	1.195	0.403119	0.552005	1.478	3.061	1.985	2.363	1.719	2.232	2.46054	1.209			1.243		3.085	0.647	1.01268	0.968	1.708	0.442	2.506
orf19.3374	ECE1	CAL0004191	Hyphal-specific protein; expression increases with extent of cell elongation; regulated by Rfg1p, Nrg1p, Tup1p, Cph1p, Efg1p, Hog1p, farnesol, phagocytosis; fluconazole-induced; may contribute to biofilm formation	2.02717	2.02717	113.984		307.497		141.474	2.14355	2.2974	2.14355	1.81025	5.387	5.058	11.0596		3.638	10.378	0.65	2.936	7.364	25.421	0.85	12.66	1.237	3.177	19.9467	3.09064	1.036	0.823	6.53	21.971	0.928	1.126		0.955	0.466516	0.435275	0.798	0.466516	1108.83	1.516	3.96333	2.662	1.312	0	1.875
orf19.2344	ASR1	CAL0000739	Putative heat shock protein; transcription regulated by cAMP, osmotic stress, ciclopirox olamine, ketoconazole; negatively regulated by Cyr1p, Ras1p; colony morphology-related regulation by Ssn6p; stationary phase enriched; Hap43p-induced	2.02626	2.02626	39.489		11.695		28.364	2.14355	0.5	2	1.50406	1.111	4.072	0.200054		1.013	1.482	9.24	0.811	17.821	13.163	2.126	7.788	1.182	5.463	0.94478	7.28412	1.201	0.964	0.027	0.908	3.021	3.579		1.37	0.5	2	0.587	0.466516	0.036	1.001	1.38914	2.272	1.988	242.349	0.036
orf19.4031		CAL0004763	Ortholog(s) have cytoplasm localization	2.01934	2.01934	2.23	2.73821	2.129	1.77452	2.582	2.14355	2.2974	2.2974	1.10007	1.379	1.575	0.777953	2.28767	1.38	1.256	1.341	1.237	1.312	1.319	1.29	1.047	1.28	1.293	0.808858	0.762017	1.223	1.204	1.761	1.064	0.993	0.841	1.04427	1.395	0.435275	0.435275	1.097	0.466516	1.09	2.125	1.03909	0.34	1.132		1.164
orf19.720	GST3	CAL0001771	Putative glutathione S-transferase; expression is regulated upon white-opaque switching; upregulated in the presence of human neutrophils; peroxide-induced; induced in response to alpha pheromone in SpiderM medium	2.01493	2.01493	17.273	7.79333	32.666	38.573	4.337				1.96114		23.546	0.989965	1.64045		1.187	19.303		26.616	4.442		1.483		1.461	1.14844	2.54122				0.445			0.68102								1.79271	2.394
orf19.2959.1		CAF0006969	Gene induced by hypoxia and ketoconazole; oral infection upregulated; mutants have reduced capacity to damage oral epithelial cells	2.01386	2.01386	4.903		33.167	10.6729	4.685				0.977621		2.23	0.525973	2.59898		1.358	2.753		3.685	2.889		3.191		3.45	2.56237	7.59857				0.652			1.92576								0.999955	3.38		25.52
orf19.4783		CAL0004585	Protein of unknown function; induced during chlamydospore formation in both C. albicans and C. dubliniensis	2.01202	2.01202	3.594	8.70182	0.71		2.611	2	2	2	0.979617		0.727	0.683807			0.987	1.804		7.515	4.154		3.039		3.17	0.482951	0.644426				2.245					0.5	0.5		0.5			0.734524	1.44
orf19.7131		CAL0002922	Butyrobetaine dioxygenase, the fourth enzyme of the carnitine biosynthesis pathway	2.00706	2.00706	3.559	3.66005	0.374	2.57641	1.762	2	0.5	2	1.14727	1.965	2.023	0.49392	2.12782	1.67	1.201	1.974	2.052	1.723	1.26	1.074	1.775	0.588	1.634	1.39895	0.401713	1.528	1.082	0.827	1.138	0.899	0.858	0.930071	0.953	0.5	2	0.921	0.5	0.568	0.659	0.500219	0.644	0.611		1.27
orf19.5634	FRP1	CAL0000614	Ferric reductase; alkaline-induced by Rim101p; iron-chelation-induced by CCAAT-binding factor; fluconazole-downregulated; ciclopirox-, biofilm-, hypoxia-, Hap43p-induced; colony morphology-related regulation by Ssn6p; 2 CCAAT box motifs	2.00266	2.00266	13.628	10.5163	136.009	0.681049	35.3	0.5	0.5	0.5	8.24014	0.647	2.458	2.88801	3.58246	0.307	9.123	1.039	0.307	2.353	7.384	0.902	8.148	0.789	0.435	2.18985	0.684077	1.23	0.894	0.152	3.55	1.162	2.275	1.71379	0.49	2	2	0.553	2	0.23	0.381	1.97991	0.77	1.075	3.413	0.029
orf19.1580		CAL0005638	Ortholog of Candida dubliniensis CD36 : CD36_17050, Candida guilliermondii ATCC 6260 : PGUG_05142 and Candida albicans WO-1 : CAWG_04023	2.0001	2.0001	5.931		9.746		4.777	2	2	0.5	1.87093	1.821	6.594	2.86287		1.235	2.172	3.619	1.144	2.655	0.767	1.216	0.331	1.056	0.383	1.39615	0.719022	1.091	1.146		2.539	1.104	1.385		1.209	2	0.5	0.826	0.5		0.988	1.16578	2.478	1.121
orf19.2803	HEM13	CAL0005027	Coproporphyrinogen III oxidase; antigenic; localizes to yeast cell surface, not hyphae; iron-regulated expression; macrophage-downregulated; not Rfg1p regulated, farnesol-induced; possibly essential; Hap43p-repressed gene; biofilm-induced	0.49942	0.49942	1.035		0.277		0.974	2	0.5	0.466516	0.212938	3.077	0.714	0.67586		2.138	0.458	0.605	1.466	1.246	1.402	0.663	1.586	0.999	1.34	0.202002	1.77939	0.741	0.978	0.638	0.756	0.683	0.571		0.512	2.14355	2	0.996	0.5	0.584	1.957	0.926239	2.439	0.676	0.373	0.952
orf19.125	EBP1	CAL0003035	NADPH oxidoreductase; interacts with phenolic substrates such as 17beta-estradiol; possible role in estrogen response; induced by oxidative, weak acid stress, nitric oxide, benomyl, GlcNAc; activated by Cap1p, Mnl1p; Sko1p; Hap43p-repressed	0.499265	0.499265	0.05		0.774	1.69483	0.071				1.86026		69.504	23.2508	0.144774		0.802	3.255		4.217	1.258		2.216		0.863	0.292086	0.517171			0.106	1.291			0.697117						0.26		8.55987	1.317			0.089
orf19.4884	WOR1	CAL0005498	Transcriptional regulator ("master switch") of white-opaque phenotypic switching; required to establish and maintain the opaque state; opaque-specific, nuclear; regulates its own expression; suggested role in regulation of adhesion factors	0.499065	0.499065	1.81	0.144041	2.733		1.698	0.466516	0.5	0.466516	0.283682	1.779	4.485	1.63826		1.119	0.914	0.21	1.651	0.33	0.654	0.89	0.179	0.584	0.053	1.81019	0.157519	0.98	0.889		2.249	0.692	0.856		0.81	2.14355	2	0.826	2.14355		1.108	1.58713	0.283	0.799
orf19.4355		CAL0001041	Ortholog of C. parapsilosis CDC317 : CPAR2_202490, Candida tenuis NRRL Y-1498 : CANTEDRAFT_112323, Debaryomyces hansenii CBS767 : DEHA2F19184g and Candida dubliniensis CD36 : CD36_29080	0.496797	0.496797	0.195	0.443817	1.892	0.227246	0.175				1.33807	1.362	0.598	1.1772	0.677645	0.673		1.418	0.766	0.594	0.889	0.826	0.389	0.803	0.973	1.40611	0.23121	0.912	0.862		0.98	0.908	0.764	1.05433	0.901			0.254			0.527	1.32107	1.307	0.865
orf19.3884	FGR50	CAL0002180	Protein lacking an ortholog in S. cerevisiae; transposon mutation affects filamentous growth	0.494532	0.494532	0.434		0.286	0.226619	0.235	2	0.5	2	0.968971	1.371	0.429	1.46145	0.435321	0.883	1.065	1.043	1.11	1.605	1.377	2.184	1.346	1.299	1.264	1.28192	1.08695	2.176	2.724		0.978	2.681	1.755	0.300756	1.402	0.5	2	1.345	0.5		1.195	0.908128	0.645	3.153
orf19.395	ENO1	CAL0004953	Enolase, enzyme of glycolysis and gluconeogenesis; major cell-surface antigen; binds host plasmin/plasminogen; immunoprotective; phagocytosis, biofilm and planktonic growth-induced; farnesol-downregulated; possibly essential; Hap43p-induced	0.493494	0.493494	1.039		0.171	0.555425	1.092	0.329877	0.435275	0.353553	0.204897	0.271	0.483	0.882773	0.598337	0.214	0.853	0.833	0.433	1.059	1.247	0.441	1.217	0.411	1.138	0.173334	1.52327	0.123	0.231		0.442	0.288	0.728	0.389497	0.549	2.82843	2.2974	0.231	3.03143		0.476	1.31448	6.332	0.383
orf19.5500	MAK16	CAL0006057	Putative constituent of 66S pre-ribosomal particles; Hap43p-induced gene; decreased expression in response to prostaglandins; biofilm-induced	0.492206	0.492206	0.458		2.465	0.727263	0.101	2.14355	2	0.5	3.21095	0.899	0.439	2.96527	0.470927	0.802	1.134	1.131	1.383	0.698	0.502	0.823	0.023	0.673	0.961	3.41738	0.202253	1.037	0.713		0.943	0.542	0.463	1.84905	0.874	2	0.5	0.822	0.466516		1.083	1.14398	0.598	0.59
orf19.2454	PHO87	CAL0001557	Putative phosphate permease; transcription negatively regulated by Rim101p at pH 8; expression regulated upon white-opaque switching; caspofungin repressed; biofilm-regulated; biofilm-induced; virulence-group-correlated expression	0.490552	0.490552	1.138	2.13678	1.539	13.4081	0.209	2	0.466516	0.5	0.642426	2.61	1.088	0.915648	0.420635	3.141	0.909	1.04	2.965	0.676	0.964	1.382	0.888	2.899	1.004	0.429365	0.720519	1.16	1.264	21.462	6.4	0.974	0.427	0.473166	1.762	2	2.14355	1.934	0.5	5.854	2.55	1.16579	1.472	1.266	0.082	30.33
orf19.88	ILV5	CAL0000685	Ketol-acid reductoisomerase; antigenic in human/murine infection; regulated by Gcn4p; GlcNAc, amino acid starvation (3-AT)-induced; biofilm induced; macrophage-downregulated protein; protein present in exponential and stationary phase	0.490075	0.490075	0.931		0.195	0.655765	0.958				0.946842		2.912	0.759301	0.409844		0.402	1.415		0.757	0.962		1.253		1.007	0.562914	0.296059			0.954	1.152			0.452612						0.857		0.98005	2.101		2.68	1.111
orf19.3869		CAL0002127	Predicted ORF in Assemblies 19, 20 and 21; regulated by Tsa1p, Tsa1Bp in minimal media at 37 deg; shows colony morphology-related gene regulation by Ssn6p	0.488145	0.488145	1.054		2.593		0.729				0.174868		0.801	0.373656			0.595	1.325		0.461	1.382		0.916		0.979	0.636083	1.04941			0.804	0.645									0.425		0.443997	4.052		13.143	0.794
orf19.7358	SAM50	CAL0004681	Predicted component of the SAM complex involved in mitochondrial protein import	0.487885	0.487885	0.358		0.815		0.377	2.14355	2.14355	0.466516	1.17913	1.716	0.837	1.01957		2.007	0.704	0.872	1.314	0.493	0.746	1.694	0.666	2.988	0.661	1.00675	0.259192	0.842	1.662	0.868	2.293	1.212	1.09		2.423	2.14355	0.466516	2.078	0.466516	2.603	2.575	0.962545	0.995	1.428
orf19.3461		CAL0005031	Predicted ORF in Assemblies 19, 20 and 21; oxidative stress-induced via Cap1p; transcription is induced in response to alpha pheromone in SpiderM medium	0.479934	0.479934	0.525		0.018	0.114656	1.24	2.14355	2.14355	2.14355	3.87171	0.787	2.636	2.41864	0.228285	0.806	2.959	1.868	0.816	2.612	1.775	0.598	1.569	1.117	2.381	0.593459	0.141871	0.767	0.702		1.57	0.732	1.049	0.770812	0.903	0.466516	0.466516	0.598	0.466516		0.772	1.66694	0.401	0.732
orf19.1706	MET18	CAL0000763	Putative protein with a predicted role in nucleotide excision repair (NER) and RNA polymerase II (RNAP II) transcription; Plc1p-regulated	0.479385	0.479385	0.407		1.036		0.461	2.2974	2.2974	2.14355	0.540855	1.141	1.021	0.440971		0.728	0.514	0.659	0.568	0.592	0.823	0.871	0.562	0.48	0.595	0.830731	0.605364	0.276	0.472		0.866	0.402	0.413		0.873	0.466516	0.435275	0.275	0.435275		0.632	0.655258	1.046	0.572
orf19.3156		CAL0002344	Predicted ORF in Assemblies 19, 20 and 21; transcriptionally activated by Mnl1p under weak acid stress	0.470135	0.470135	0.491		0.256	0.52138	1.094				0.241983		1.86	2.47586	0.571167		0.556	1.301		1.856	1.384		1.207		1.445	0.213627	0.305958			0.833	1.396			0.474263						1.205		1.68667	0.663			1.902
orf19.7013		CAL0001931	Ortholog of C. parapsilosis CDC317 : CPAR2_300280, Debaryomyces hansenii CBS767 : DEHA2F22220g, Candida dubliniensis CD36 : CD36_70940 and Pichia stipitis Pignal : PICST_32459	0.469546	0.469546	0.608		2.016		0.7	2	2	2	1.32851	0.76	0.747	2.00546		1.395	0.929	0.957	1.218	0.874	0.871	0.918	0.88	0.819	0.942	2.29397	0.213621	0.745	0.67		1.847	0.682	0.628		1.016	0.5	0.5	0.506	0.5		0.418	1.16622	0.719	0.697
orf19.3967	PFK1	CAL0003055	Phosphofructokinase alpha subinit, Pfk1p-Pfk2p heteromultimer; activated by fructose 2,6-bisphosphate, AMP, inhibited by ATP; activity reduced on hyphal induction; phagocytosis-downregulated; fluconazole-induced; biofilm-induced	0.468727	0.468727	0.623		0.373	0.682571	1.054	0.00837323	0.0145786	0.0103087	0.0620286	0.201	0.398	1.29054	0.599118	0.331	0.591	0.602	0.293	1.389	1.329	0.943	1.655	0.981	1.262	0.075804	0.906822	0.775	0.643	0.6	0.817	2.024	0.592	0.819519	0.584	97.0059	68.5935	0.746	119.428	0.939	1.38	1.88406	2.077	1.43	1.389	0.943
orf19.4170	CSP2	CAL0005805	Putative cell wall associated protein; gene only found in C. albicans and C. dubliniensis; highly upregulated during chlamydospore development in both species; localized to chlamydospore cell wall Hap43-repressed gene	0.466556	0.466556	3.281	0.395132	43.932	3.3341	2.89				2.2682	1.204	2.664	2.54595	1.76551	0.883	1.744	2.232	1.558	3.473	1.776	0.516	2.798	1.311	1.976	1.5835	0.547504	1.08	0.248		1.667	0.952	0.205	3.63965	1.605			0.792			0.943	1.14213	0.594	0.947
orf19.3040	EHT1	CAL0001403	Protein similar to S. cerevisiae Eht1p; transcription is induced in response to alpha pheromone in SpiderM medium; regulated by Sef1p-, Sfu1p-, and Hap43p	0.4617	0.4617	0.584	0.44563	0.637	0.764615	0.946	0.329877	0.267943	0.435275	1.32923	1.265	0.713	2.51942	0.542772	1.055	2.196	0.848	0.831	1.144	1.08	0.971	0.501	1.658	1.088	2.11495	1.45009	1.199	1.219	0.636	2.852	0.966	1.2	0.798166	1.112	2.2974	3.73213	1.222	3.03143	0.427	0.811	2.40499	2.624	0.894	4.035	0.496
orf19.6814	TDH3	CAL0005657	NAD-linked glyceraldehyde-3-phosphate dehydrogenase; glycolysis enzyme; binds fibronectin and laminin; at yeast and hyphal surface; antigenic in infection; farnesol-downregulated; stationary phase-enriched; biofilm-induced; GlcNAc-induced	0.461482	0.461482	1.211		0.164	0.74504	1.122	0.267943	0.233258	0.233258	0.149966	0.361	0.62	0.755226	0.600159	0.465	0.957	0.954	0.41	1.127	1.304	0.413	1.261	0.463	1.182	0.177421	1.59081	0.185	0.344		0.266	0.5	0.804	0.434976	0.575	4.28709	4.28709	0.688	3.73213		0.977	1.362	9.567	0.319
orf19.6086	LEU4	CAL0005218	Putative 2-isopropylmalate synthase; regulated by Nrg1p, Mig1p, Tup1p, Gcn4p; upregulated in the presence of human whole blood or polymorphonuclear (PMN) cells; macrophage/pseudohyphal-repressed after 16h; fungal-specific	0.458573	0.458573	0.242		0.42	6.46118	0.058	2	2	2	0.721676	0.37	3.693	1.61525	0.167836	0.488	0.464	2.74	0.321	1.984	1.819	0.907	0.969	0.736	1.854	0.143468	0.365869	0.39	0.952	0.592	1.213	0.407	0.593	0.222765	0.492	0.5	0.5	0.368	0.5	0.684	0.263	2.08981	0.859	0.425		1.353
orf19.6191	TLO8	CAL0006142	Member of a family of telomere-proximal genes of unknown function; may be spliced in vivo	0.457344	0.457344	1.42			0.313075	1.51				0.293709		0.773	0.460246	0.61951		0.708	1.204		1.084	1.157		1.704		1.231	0.578446	1.83828			0.844	0.764			0.744333						1.038		1.52708	0.309		0.637	2.043
orf19.3499		CAL0005124	Secreted potein; Hap43p-repressed; fluconazole-induced; regulated by Tsa1p, Tsa1Bp under H2O2 stress conditions; transcriptionally activated by Mnl1p under weak acid stress	0.455833	0.455833	2.192	0.189304	104.121	184.142	0.961				0.278438		1.921	1.23176	0.812815		7.477	0.263		4.735	0.168		0.68		3.963	0.258754	0.500902			10.125	3.245			0.5894						12.125		6.51041	1.299		0.313	5.75
orf19.5065		CAL0001721	Ortholog(s) have role in protein glycosylation, protein retention in ER lumen and fungal-type vacuole membrane localization	0.455175	0.455175	0.618		0.877		0.613	0.466516	0.435275	0.466516	0.710938	1.293	0.988	0.519407		0.688	1.024	0.839	0.923	0.645	0.728	0.843	0.899	0.442	0.773	1.05333	0.73107	1.169	1.085	1.102	0.887	0.898	0.777		1.232	2.14355	2.2974	0.587	2.14355	0.983	1.059	0.747084	1.113	1.019		0.82
orf19.2179	SIT1	CAL0005420	Transporter of ferrichrome siderophores, not ferrioxamine B; required for human epithelial cell invasion in vitro, not for systemic infection in mice; transcription regulated by iron, Sfu1p, SRfg1p, Tup1p, Hap43p; biofilm induced	0.453348	0.453348	0.048		8.727	0.575876	29.043	0.435275	0.329877	0.466516	2.71529	0.186	3.293	15.5475	0.190648	0.268	15.91	8.874	0.276	2.546	3.413	0.81	19.604	0.581	0.907	1.38171	0.774853	1.043	0.775	0.515	2.884	0.869	1.485	1.2841	0.452	2.14355	3.03143	0.175	2.2974	0.184	0.262	8.47469	1.501	0.989		0.136
orf19.2581		CAL0002537	Hap43p-repressed gene	0.44643	0.44643	3.002		3.029	12.2316	2.012	0.5	0.5	2.14355	0.752473	0.529	1.252	0.601494	1.99767	0.477	1.073	2.468	0.517	3.603	1.201	1.542	2.246	0.431	1.469	0.877139	0.967448	1.938	1.811		0.519	1.58	1.166	0.780084	0.982	0.466516	2	0.702	2		1.193	0.831304	0.496	1.903
orf19.1723		CAL0000804	Ortholog(s) have role in response to purine-containing compound and cytoplasm, nucleus localization	0.442465	0.442465	0.813	0.441255	0.911	0.550521	1.419	0.435275	0.435275	0.466516	0.732413	0.632	2.13	1.27976	0.819709	1.448	0.845	1.339	1.115	1.268	1.56	0.193	1.822	1.236	1.382	0.309967	0.894872	0.883	0.137	0.341	1.042	0.903	0.156	0.699806	0.759	2.14355	2.2974	1.599	2.2974	0.287	0.977	1.70257	0.589	0.895		0.382
orf19.4444	PHO15	CAL0001845	Putative 4-nitrophenyl phosphatase, possible histone H2A phosphatase; involved in regulation of white-opaque switching; hyphal downregulated; induced in core stress response; induced by heavy metal (cadmium) stress via Hog1p	0.44137	0.44137	0.549		0.21	0.564071	1.18	0.217638	0.164938	0.233258	0.265171	1.109	1.326	1.39249	0.564274	0.718	0.759	0.894	0.486	2.043	1.464	0.602	1.998	0.485	1.481	0.196226	0.761613	0.438	0.535	0.72	1.26	0.479	0.712	0.609925	0.48	4.28709	6.06287	0.899	4.59479	0.518	0.521	1.98773	0.657	0.667	1.89	1.337
orf19.6570	NUP	CAL0003267	Nucleoside permease; adenosine and guanosine are substrates, whereas cytidine, adenine, guanine, uridine, uracil are not; similar to a nucleoside permease of S. pombe; possibly processed by Kex2p	0.432872	0.432872	2.181		0.375		1.886	0.287175	0.307786	0.329877	0.862703	0.93	0.592	3.8196		0.942	0.928	4.671	0.779	0.077	15.094	0.546	17.749	0.419	20.076	3.24984	0.517175	0.619	0.564	1.31	1.467	0.709	0.725		0.49	3.03143	3.24901	0.446	3.4822	0.454	0.363	1.10194	2.269	0.784		1.529
orf19.5812		CAL0002272	Ortholog(s) have role in translational termination and nucleus localization	0.428545	0.428545	0.713		0.649	1.26723	0.88	0.435275	0.435275	0.435275	0.51717	0.168	0.392	0.898905	0.413051	0.279	0.662	0.645	0.302	1.288	1.266	0.749	1.289	0.754	1.078	0.666586	1.3753	0.578	0.77	0.31	0.722	0.731	0.605	0.781283	0.9	2.2974	2.2974	1.142	2.2974	0.394	0.767	0.927001	2.384	1.11		0.386
orf19.903	GPM1	CAL0003574	Phosphoglycerate mutase; surface protein that binds host complement Factor H and FHL-1; antigenic in murine/human infection; biofilm-, fluconazole-, or amino acid starvation (3-AT) induced, farnesol-downregulated; biofilm, Hap43p-induced	0.426969	0.426969	0.847		0.171	0.563502	1.071	0.217638	0.267943	0.217638	0.157459	0.875	0.529	1.48007	0.39301	1.326	0.574	0.81	0.466	1.118	1.322	0.321	1.314	0.676	1.134	0.163498	1.81123	0.226	0.335		0.219	0.33	0.581	0.536469	0.603	4.59479	3.73213	0.574	4.59479		0.692	1.72016	3.847	0.947	1.156
orf19.158		CAL0003160	Hap43p-induced gene; similar to S. cerevisiae Apd1p, a protein required for normal localization of actin patches and for normal tolerance of sodium ions and hydrogen peroxide	0.422971	0.422971	0.679	0.495298	3.991	1.02807	0.991				1.79036	0.507	0.676	1.68166	0.58911	0.438	0.996	0.844	0.621	0.728	0.782	2.257	0.577	0.528	0.804	1.49333	0.369732	1.921	1.909	0.875	1.046	2.245	1.01	1.34419	1.2			0.62		1.913	0.983	1.28656	0.968	2.056		1.009
orf19.4941	TYE7	CAL0006300	bHLH transcription factor involved in control of glycolysis; required for biofilm formation; hyphally regulated by Cph1p, Cyr1p; flucytosine, Hog1p induced; amphotericin B, caspofungin repressed; induced in biofilm and planktonic growth	0.418826	0.418826	0.503	0.262847	0.524	0.760071	0.56	1.16e-05	3.05e-05	0.000370048	0.31999	0	1.3	0.532692	1.58712	0.716	0.695	1.02	0.921	0.442	0.796	0.45	0.466	1.225	0.891	0.26818	1.47807	0.341	0.034	1.125	0.27	0.295	0.128	1.98375	0.263	2702.35	32768	0.73	86475.3	1.462	0.345	2.21923	5.028	0.369	2.667	2.046
orf19.2021	HGT8	CAL0004354	High-affinity glucose transporter of the major facilitator superfamily; 20 members in the C. albicans glucose transporter family; 12 probable membrane-spanning segments; gene has intron; expressed in rich medium; biofilm-induced	0.418506	0.418506	0.613	0.342102	0.902	0.227548	0.953	5.78e-06	1.64e-05	1.64e-05	0.335522		0.885	1.40497	0.859594		0.562	0.909		1.294	0.961		1.113		1.035	0.559259	2.77772			0.669	0.462			1.03264		61147.3	61147.3		172951	0.243		2.05208	3.115		44.173	0.802
orf19.7680	CTA26	CAL0001008	Putative transcriptional activator; downregulated by Efg1p; transcription is upregulated in an RHE model of oral candidiasis; member of a family of telomere-proximal genes; Hap43p-repressed	0.417676	0.417676	2.246	0.389566	2.45	0.339969	2.958	2	2.2974	2.14355	0.583413	1.017	0.972	0.205542	0.852147	1.106	0.713	1.282	0.997	2.094	1.355	0.987	1.766	0.62	1.859	0.203206	0.748038	0.814	0.956	0.213	0.803	0.759	0.751	0.567269	0.981	0.466516	0.435275	1.019	0.5	0.36	1.131	0.764358	0.275	0.975		0.436
orf19.3997	ADH1	CAL0003176	Alcohol dehydrogenase; oxidizes ethanol into acetaldehyde; at yeast, but not hyphal cell surface; soluble in hyphae; immunogenic in human/mouse; complements S. cerevisiae adh1 adh2 adh3 mutation; biofilm-, fluconazole-, farnesol-induced	0.41601	0.41601	1.029		0.201	2.02172	1.207	0.307786	0.435275	0.406126	0.103299		0.431	1.19933	1.25532		1.024	0.824		1.192	1.308		1.287		1.172	0.190095	2.01389				0.397			0.807051		2.46229	2.2974		3.24901			1.70399	4.257
orf19.3087.1		CAL0120672		0.414663	0.414663	0.37		1.591	0.503792	0.775				1.50585		0.673	1.15221	0.689578			1.031		0.677	0.851		1.384		1.156	1.584	1.09166							1.55675								1.00378
orf19.5700	TLO11	CAL0001353	Member of a family of telomere-proximal genes of unknown function; may be spliced in vivo	0.414604	0.414604	2.072		3.522	0.361008	2.498	0.435275	0.378929	0.406126	0.398926	1.546	1.042	0.168958	0.722952	0.824		1.874	0.967	2.519	2.179	0.851	2.245	0.873	2.017	0.425769	1.36901	0.388	0.832	0.484	0.804	0.472	0.622	0.50253	1.18	2.46229	2.63902	1.251	2.2974	0.723	1.619	0.507661	0.277	0.434	1.979	0.877
orf19.7218	RBE1	CAL0003775	Pry familyell wall protein; transcript negatively regulated by Rim101, Efg1, Ssn6, alkaline conditions; signal sequence, O-glycosylation; no GPI anchor predicted; ketoconazol upregulated; biofilm-induced, regulated by Sef1, Sfu1, Hap4	0.413277	0.413277	1.56		0.038	1.36661	0.469	0.5	0.435275	0.5	1.26491	0.887	0.078	0.864678	2.31278	0.387	1.461	0.244	0.555	0.018	2.678	0.736	2.4	0.539	1.254	1.14415	1.60931	0.621	0.484	0.137	1.929	0.414	0.919	0.231732	0.509	2	2.2974	0.331	2	0.046	0.117	0.341882	0.804	0.472	139.246	0.422
orf19.889	THI20	CAL0002907	Putative phosphomethylpyrimidine kinase; also described as a putative transcription factor with TENA DNA-binding motif; fungal-specific (no human or murine homolog)	0.411218	0.411218	1.186		67.132	1.80575	1.911	2.14355	2.2974	2	0.158217	0.888	1.196	2.6083	1.08446	3.111	1.612	1.952	1.874	1.825	1.196	2.036	0.554	0.919	0.773	0.307482	0.216796	1.636	2.092		1.594	1.563	4.426	0.250396	1.381	0.5	0.435275	0.721	0.466516		0.829	1.26178	1.424	1.2
orf19.3727	PHO112	CAL0001146	Putative constitutive acid phosphatase; transcription is negatively regulated by Rim101p; DTT-extractable; N-glycosylated; Hap43p-induced; possibly an essential gene, disruptants not obtained by UAU1 method	0.411088	0.411088	5.566	3.27386	3.664	42.8136	0.993				3.84702	0.348	0.27	2.43677	0.346034	0.364	0.482	0.378	0.77	4.713	1.999	0.871	2.31	0.791	1.467	0.392418	0.405756	0.527	0.831		1.062	0.437	0.878	1.73767	0.477			0.553			0.632	3.01481	2.052	0.539
orf19.6540	PFK2	CAL0003180	Phosphofructokinase beta subunit, a Pfk1p-Pfk2p heteromultimer; activated by fructose 2,6-bisphosphate, AMP, inhibited by ATP; downregulated upon phagocytosis or hyphal growth; fluconazole-induced; stationary-phase enriched; biofilm-induced	0.41043	0.41043	0.492		0.178	0.488067	1.049	0.00128858	0.00317286	0.00276214	0.0639493	0.338	0.473	0.592384	0.526592	0.284	0.805	0.692	0.255	1.231	1.166	0.692	1.458	0.914	1.193	0.0643782	0.869093	1.014	0.581	1.243	1.129	0.831	0.49	0.846808	0.907	362.039	315.173	0.203	776.047	2.678	1.456	1.46522	1.775	0.703	0.615	1.813
orf19.3893	SCW11	CAL0002202	Cell wall protein; transcription decreased in mutant lacking ACE2; downregulated in core caspofungin response; expression greater in high iron; possibly an essential gene, disruptants not obtained by UAU1 method; planktonic growth-induced	0.403747	0.403747	1.184		0.109	2.52017	0.951	0.435275	0.406126	2	1.0721	2.098	0.095	0.769101	1.78515	0.471	1.505	0.312	0.638	0.491	1.583	0.487	1.354	1.047	1.265	1.11081	1.70177	0.254	0.322	0.192	1.193	0.304	0.323	0.946753	0.294	0.5	2.46229	0.644	2.2974	0.49	0.219	0.573711	0.424	0.319	7.107	1.158
orf19.5290		CAL0003669	Hap43p-induced gene; transcription is negatively regulated by Sfu1p	0.401999	0.401999	1.811		11.924		1.825				#DIV/0!		2.415	#DIV/0!				2.028		8.411	2.54		1.12		6.188	#DIV/0!	#DIV/0!				0.966											#DIV/0!	0.941
orf19.2350		CAL0000747	Protein similar to S. cerevisiae Yor378wp; transposon mutation affects filamentous growth; not essential for viability; member of MFS family of transporters; fungal-specific (no human or murine homolog)	0.399102	0.399102	0.036	0.331365	0.706		0.297	0.466516	0.406126	0.406126	0.753629	3.647	1.52	0.601469		1.412	0.938	1.419	1.456	2.009	1.142	0.871	0.821	1.807	0.977	0.623203	0.791733	0.838	0.782	0.924	1.134	0.918	0.782		0.5	2.46229	2.46229	1.365	2.14355	0.887	0.858	1.1558	0.432	0.862		0.995
orf19.2372		CAL0000782	Putative Pol protein of retrotransposon Tca2; separated by a stop codon from Gag protein orf19.2371; both likely translated as single polyprotein that includes nucleocapsid-like protein (Gag), reverse transcriptase, protease, and integrase	0.392285	0.392285				1.24609					0.295654	2.575		3.62483	0.373343	0.889	1.101		0			1.108		0.928		0.401253	1.21989	0.86	1.995	0.475		1.179	1.233	0.870301	0.907			1.327		0.436	0.951	2.40055		1.118		0.497
orf19.2619	PHO113	CAL0003390	Putative constitutive acid phosphatase; transcription is negatively regulated by Rim101p; DTT-extractable; N-glycosylated; possibly an essential gene, disruptants not obtained by UAU1 method	0.392277	0.392277	1.06		1.373		0.128	0.25	0.133972	0.307786	1.03062		0.433	0.525837			0.441	0.118		1.677	1.245		1.148		0.858	0.193653	0.376917			0.093	1.181					3.24901	7.46426		4	0.098		1.1692	0.841			0.106
orf19.7513	ALK2	CAL0006388	N-Alkane inducible cytochrome P450	0.39158	0.39158	0.69		1.691		1.54	0.5	0.466516	0.466516	1.41216	4.378	1.601	0.712147		5.753	0.772	2.269	6.678	0.257	0.943	7.213	0.264	2.193	1.602	0.972224	0.887852	7.186		2.085	1.826	8.368	1.471		2.186	2.14355	2.14355	1.087	2	0.596	7.046	0.929175	1.058	10.042		1.106
orf19.1235	HOM3	CAL0002880	Putative L-aspartate 4-P-transferase; fungal-specific (no human or murine homolog); regulated by Gcn2p and Gcn4p; early-stage biofilm-induced gene	0.38818	0.38818	0.264		0.862	1.29813	0.293	0.5	0.435275	0.466516	0.447387		2.07	1.63962	0.464437		0.477	1.368		1.863	1.009		1.434		1.123	0.390795	0.495873			0.909	1.568			0.767584		2.14355	2.2974		2	1.312		2.21772	1.258			1.749
orf19.1090		CAL0001275	Ortholog of C. parapsilosis CDC317 : CPAR2_601110, Candida tenuis NRRL Y-1498 : CANTEDRAFT_119969, Lodderomyces elongisporus NRLL YB-4239 : LELG_04881 and Debaryomyces hansenii CBS767 : DEHA2A05896g	0.38395	0.38395	1.422	0.350566	3.792		0.589				1.0055	2.38	1.196	0.941324		1.048	0.959	0.779	1.425	0.485	0.972	0.976	0.262	0.985	0.604	1.26473	0.443502	0.958	0.858		0.355	1.023	0.492		1.379			0.844			0.754	1.27342	1.188	1.193
orf19.1391		CAL0003968	Hap43p-repressed gene	0.382872	0.382872	0.059		0.448		0.383	0.5	0.466516	0.466516	1.01951	0.63	1.289	0.590859		0.528	1.086	1.312	0.929	0.794	1.347	1.054	1.019	0.756	1.711	1.41282	0.544931	1.208	0.823	0.434	0.613	0.965	0.814		1.584	2.14355	2.14355	1.164	2	0.35	1.364	0.804709	0.664	1.357
orf19.2822		CAL0005079	Ortholog(s) have role in CVT pathway, ER to Golgi vesicle-mediated transport, macroautophagy, peroxisome degradation, retrograde transport, vesicle recycling within Golgi and Golgi transport complex, extrinsic to membrane localization	0.380181	0.380181	0.481		0.749		0.94				0.779403		1.146	0.521403			0.839	1.007		1.101	1.124		1.233		0.976	0.842874	0.718787				0.627											0.743311	1.356
orf19.2990	XOG1	CAL0006153	Exo-1,3-beta-glucanase; 5 glycosyl hydrolase family member; affects sensitivity to chitin and glucan synthesis inhibitors; not required for yeast-to-hyphal transition or for virulence in mouse systemic infection; Hap43p-induced gene	0.379783	0.379783	0.664	0.46506	7.451	0.291804	1.147	0.466516	0.435275	0.466516	0.735616	0.548	0.535	0.615102	1.75713	0.697	0.951	0.683	0.952	0.019	1.632	1.085	0.029	1.978	1.562	0.408846	1.09317	2.102	1.17	0.117	5.8	1.207	0.458	0.724562	1.22	2.14355	2.2974	1.094	2.14355	0.516	1.258	1.72761	1.238	1.209	20.687	0.116
orf19.1925	TLO5	CAL0002538	Member of a family of telomere-proximal genes of unknown function; may be spliced in vivo	0.372509	0.372509	1.31			0.342851	1.616				0.524948		1.183	0.495565	0.756564			1.366		1.369	1.404		1.378		1.396	0.558288	1.0843			0.7	0.843			0.541943						0.973		0.931209	0.248		1.175	1.122
orf19.5337	UBC15	CAL0004297	Putative E2 ubiquitin-conjugating enzyme	0.372472	0.372472	0.418		0.412		1.405	0.435275	0.406126	0.435275	0.975407	0.597	2.583	1.01589		1.02	0.799	1.717	0.88	1.55	1.203	0.654	0.873	0.694	1.072	0.324606	0.674616	0.696	0.609	0.875	1.239	0.654	0.816		0.602	2.2974	2.46229	0.327	2.2974	0.852	0.53	1.27085	0.575	0.548		1.014
orf19.4506	LYS22	CAL0002622	Putative homocitrate synthase; fungal-specific (no human or murine homolog); repressed by nitric oxide and by hypoxia; protein level decreases in stationary phase cultures; induced by ketoconazole	0.370447	0.370447	0.223		2.037	6.50966	0.196				1.55276	0.283	28.414	6.51566	0.1448	0.367	0.508	3.361	0.791	1.651	1.664	0.399	0.802	1.821	1.493	0.84843	0.169567	0.238	0.413	0.158	5.105	0.289	0.811	0.458244	1.163			0.74		0.367	1.933	3.78555	2.137	0.233		0.407
orf19.4788	ARG5,6	CAL0004595	Arginine biosynthetic enzyme activities; in S. cerevisiae, processed into distinct polypeptides with acetylglutamate kinase (Arg6p) activity and acetylglutamate-phosphate reductase (Arg5p) activity; Gcn4p regulated; alkaline downregulated	0.366925	0.366925	1.419	0.257421	7.483	12.6717	1.711	0.466516	0.435275	0.466516	2.81401	1.046	27.365	4.43733	0.955478	3.583	1.529	6.677	2.087	0.235	1.856	0.516	0.89	1.602	2.191	2.74824	1.24214	0.38	0.562	0.112	3.6	0.293	0.82	1.43243	1.866	2.14355	2.2974	2.241	2.14355	0.094	1.806	1.96069	3.28	0.453	14.143	0.201
orf19.3874		CAL0002152	Has domain(s) with predicted cation transmembrane transporter activity, role in cation transport, transmembrane transport and integral to membrane localization	0.361009	0.361009	0.383	0.304248	2.756		0.643	0.466516	0.406126	0.435275	0.933491	0.56	0.676	2.18896		0.607	0.953	1.321	0.644	1.215	1.192	0.917	0.656	0.851	1.189	1.05352	0.730629	0.883	0.785	1.085	1.838	0.841	1.037		0.917	2.2974	2.46229	0.597	2.14355	0.626	0.86	1.1494	1.487	1.104		0.825
orf19.7127	TLO16	CAL0002892	Member of a family of telomere-proximal genes of unknown function; may be spliced in vivo	0.35364	0.35364	0.975	0.436739	1.861	0.444594	1.266	0.5	0.466516	0.466516	0.551188	0.838	1.146	0.717445	0.545565	1.008	0.874	1.347	1.284	1.231	1.28	0.663	1.068	0.726	1.078	1.25586	1.35329	0.491	0.603	0.711	0.795	0.398	0.451	0.904493	1.363	2.14355	2.14355	1.368	2	0.919	2.131	1.09882	0.28	0.492	1.245	1.326
orf19.691	GPD2	CAL0001161	Surface protein similar to glycerol 3-P dehydrogenases; binds host Factor H, FHL-1 and plasminogen; regulated by Ssn6p, Nrg1p, Efg1p; induced by cell wall regeneration, macrophage/pseudohyphal growth, core stress response; biofilm induced	0.353344	0.353344	0.77		4.196	0.205736	1.046	0.267943	0.217638	0.233258	0.302122	0.976	1.369	2.49768	0.622514	0.682	0.736	1.024	0.707	2.194	1.406	0.611	2.259	0.757	1.578	0.328235	0.334663	1.571	0.905	0.739	2.531	1.178	1.086	1.45618	2.052	4.28709	4.59479	0.825	3.73213	2.045	0.604	4.87924	2.368	1.604	0.355	0.874
orf19.6081	PHR2	CAL0005209	Glycosidase; role in cell wall structure; may act on beta-1,3-glucan prior to beta-1,6-glucan linkage; role in vaginal not systemic virulence (low pH not neutral); low pH, high iron, fluconazole, Hap43p-induced; Rim101p-downregulated at pH8	0.340127	0.340127	1.185		0.573	8.37821	0.081				1.84468	2.824	0.571	0.932685	0.237773	3.521	0.649	0.856	2.846	0.734	1.123	1.088	0.41	1.633	1.495	1.38623	0.770604	0.45	0.738	1.156	3.05	0.535	0.305	0.59511	1.57			1.19		0.087	0.633	0.963176	4.639	0.727	6.355	0.887
orf19.220	PIR1	CAL0003915	1,3-beta-glucan-linked structural cell wall protein; N-mannosylated, O-glycosylated by Pmt1p; tandem repeats; cell wall defect in heterozygous mutant; hyphal repressed; Hog1p, fluconazole, hypoxia induced; iron, Efg1p, Plc1p, temp regulated	0.336505	0.336505	0.877	0.48798	0.317	7.5865	0.83	0.233258	0.176777	0.189465	0.385937		0.254	0.975116	3.47418		1.436	0.403		1.05	1.428		0.907		1.383	0.501539	0.448758				0.711			1.66822		5.27803	5.65685		4.28709			1.11375	1.415		114.651
orf19.3221	CPA2	CAL0003247	Putative arginine-specific carbamoylphosphate synthetase; protein enriched in stationary phase yeast cultures; transcription is upregulated in both intermediate and mature biofilms	0.331925	0.331925	1.97	0.208337	13.126	5.75864	0.893	0.435275	0.406126	0.435275	2.26842	2.123	38.657	3.73114	1.012	2.737	1.778	10.243	2.383	0.395	1.671	0.699	0.784	1.263	2.506	3.52534	1.05114	0.704	0.853	0.518	3.784	0.44	1.904	2.17322	2.768	2.2974	2.46229	1.989	2.2974	0.244	2.853	1.93792	1.777	0.601		0.468
orf19.2778		CAL0004274	Putative protein of unknown function, transcription is upregulated in clinical isolates from HIV+ patients with oral candidiasis	0.328123	0.328123	0.6		3.063		0.797	2.14355	2.82843	2.46229	1.04736	3.032	0.6	1.42855		2.404	1.313	0.491	3.257	0.34	0.202	1.104	0.469	0.534	0.638	2.09202	0.633312	1.444			1.27	1.265	0.978		1.521	0.406126	0.353553	0.554	0.466516		0.756	1.02069	1.607	0.844
orf19.5103		CAL0002488	Hap43p-repressed gene; clade-associated gene expression; gene induced by hypoxia; planktonic growth-induced gene	0.317851	0.317851	0.307		0.518		0.374	0.466516	0.5	0.5	0.449828	1.768	0.656	1.13835		2.07	0.946	0.451	2.106	1.797	1.318	1.187	1.987	2.453	1.056	0.418192	1.35434	1.184	1.33	0.91	0.709	1.31	1.275		1.668	2	2	2.271	2.14355	0.994	1.153	1.68058	0.537	1.502		0.692
orf19.5612	BMT4	CAL0000558	Putative beta-mannosyltransferase, required for elongation of beta-mannose chains on the acid-labile fraction of cell wall phosphopeptidomannan; 9-gene family member; regulated by Tsa1p, Tsa1Bp; biofilm-induced gene	0.316649	0.316649	0.556	0.390606	0.971		0.527				0.289056		1.543	0.793362			0.865	1.269		0.693	2.185		2.196		1.966	0.134796	1.10598			0.047	0.872									0.026		1.55653	1.178			0.08
orf19.557		CAL0000246	Hap43p-repressed gene; planktonic growth-induced gene	0.315328	0.315328	0.222		0.055		0.198				0.46527		0.255	0.57389			1.145	0.415		1.05	1.238		0.995		1.03	0.968593	0.663165				1.5											0.490275	1.413
orf19.5467	TLO7	CAL0005302	Member of a family of telomere-proximal genes of unknown function; may be spliced in vivo	0.311956	0.311956	1.29			0.407533	1.806				0.379531	1.47	1.389	0.564517	0.743377	0.891	0.662	1.449	1.172	1.767	1.465	0.651	1.744	0.51	1.061	1.0606	1.54044	0.241	0.578	0.632	0.797	0.264	0.401	0.638371	1.356			1.071		0.843	2.463	0.979302	0.247	0.314	1.335	1.174
orf19.542	HXK2	CAL0000198	Hexokinase II; antigenic in humans; downregulated by human neutrophils; Efg1p-regulated; biofilm, fluconazole-induced; shows colony morphology-related gene regulation by Ssn6p; protein present in exponential and stationary growth phases	0.301446	0.301446	0.391		0.245	0.47104	1.146				0.190477	0.245	0.658	0.654078	1.51034	0.206	0.562	0.716	0.314	1.173	1.197	0.37	1.297	0.632	1.146	0.257717	2.93685	0.128	0.267		0.841	0.141	0.554	0.277923	0.26			0.463			0.348	0.704555	1.997	0.162	0.799
orf19.2652	TEF4	CAL0003471	Putative translation elongation factor; genes encoding ribosomal subunits, translation factors, and tRNA synthetases are downregulated upon phagocytosis by murine macrophage	0.297374	0.297374	2.466	0.378056	0.998		2.82	2.14355	2	2	0.576659	0.473	0.585	0.612834		0.783	1.025	1.06	0.649	1.844	2.78	1.013	0.583	1.058	1.05	0.538758	0.057729	2.115	0.722		0.849	1.769	0.284		0.879	0.5	0.5	0.704	0.466516		1.746	1.0213	1.05	1.968
orf19.3803	MNN22	CAL0001902	Alpha-1,2-mannosyltransferase; required for normal cell wall mannan; regulated by Tsa1, Tsa1B at 37 deg; repressed in core stress response; nitric oxide, Hog1, planktonic growth-induced; confers sensitivity to cell wall perturbing agents	0.284443	0.284443	0.056	0.212941	0.015		0.439				0.529009		0.736	1.1431			0.974	1.024		0.902	1.439		1.53		1.643	0.331828	0.923062			0.159	0.799									0.104		1.1688	0.671			0.168
orf19.6288		CAL0000599	Ortholog of Candida albicans WO-1 : CAWG_02057	0.283368	0.283368			0.476			2	0.5	0.435275	0.485547	3.219		0.51665		0.911	0.889		1.297			1.86		1.278		1.40976	1.08451	0.924	1.084		1.038	1.052	1.156		2.418	2.2974	2	0.892	0.5		0.623	0.556306	0.989	1.088
orf19.5262		CAL0003588	Ortholog of Candida dubliniensis CD36 : CD36_11270 and Candida albicans WO-1 : CAWG_00238	0.282867	0.282867			11.114			0.5	0.5	2	2.75433	0.699		1.86841		0.768	0.972		0.772			0.685		1.638		1.21437	0.65888	0.305	0.743		1.695	0.387	1.024		1.715	0.5	2	1.928	2		2.097	1.82747	0.63	0.463
orf19.2251	AAH1	CAL0006286	Putative adenine deaminase; role in purine salvage and nitrogen catabolism; shows colony morphology-related gene regulation by Ssn6; Hog1-, biofilm-, CO2-induced; repressed during chlamydospore formation in C. albicans and C. dubliniensis	0.273007	0.273007	0.075	0.402711	1.937	0.715845	0.056	0.406126	0.435275	0.435275	0.41436	0.542	0.276	9.73488	0.349025	0.385	0.729	0.451	0.658	2.564	1.026	0.734	2.367	1.648	1.315	0.597861	0.410002	0.617	1.043		2.468	0.651	2.589	1.73149	1.625	2.2974	2.2974	1.534	2.46229		2.461	3.4988	1.359	0.924
orf19.1415	FRE10	CAL0004487	Major cell-surface ferric reductase under low-iron conditions; 7 transmembrane regions and a secretion signal predicted; repressed by Tup1p, Rim101p, Ssn6p, Hog1p, caspofungin; ciclopirox olamine induced; not required for filamentous growth	0.269339	0.269339	2.596		0.652	5.77562	0.082	0.5	0.435275	0.466516	5.02106	0.531	2.102	2.19358	0.474388	1.122	1.053	1.493	1.696	0	0.781	0.549	0.156	1.341	0.591	4.7793	0.451206	0.797	0.483	0.451	3.038	0.79	0.324	0.737079	0.481	2.14355	2.2974	0.868	2	0.288	0.59	1.39196	2.538	0.802	45.545	0.199
orf19.6222.1		CAL0120895	Ortholog of C. parapsilosis CDC317 : CPAR2_208910, Candida tenuis NRRL Y-1498 : CANTEDRAFT_114047, Debaryomyces hansenii CBS767 : DEHA2D14388g and Pichia stipitis Pignal : PICST_37629	0.259535	0.259535	0.172	0.317569		5.78688	0.106				0.50555		2.953	17.5297	0.00841558			1.378		2.43	2.621		2.02		2.197	0.452225	0.419831							0.102889								6.62505
orf19.2191.1		CAL0120608	Ortholog of C. parapsilosis CDC317 : CPAR2_104195, Candida tenuis NRRL Y-1498 : CANTEDRAFT_109454, Debaryomyces hansenii CBS767 : DEHA2C10076g and Candida orthopsilosis Co 90-125 : CORT0B05420	0.255143	0.255143	0.587	0.272766		0.516212	0.687				1.242		0.783	1.17199	0.233807			0.933		0.648	0.952		0.619		0.897	1.50551	0.509469							0.403502								1.07932
orf19.1302		CAL0003700	Ortholog of Candida dubliniensis CD36 : CD36_43500, Spathaspora passalidarum NRRL Y-27907 : SPAPADRAFT_64619, Candida tropicalis MYA-3404 : CTRG_00335 and Candida albicans WO-1 : CAWG_03437	0.251762	0.251762	2.518		5.34		87.018				0.82555		0.745	0.122496			0.968	0.895		19.654	5.951		187.003		5.281	0.733252	0.185486				1.185											0.232661	0.326
orf19.6390		CAL0001421	Ortholog of Candida albicans WO-1 : CAWG_02114	0.251636	0.251636	10.089		10.071		12.132				0.745964	1.022	2.555	0.0634121		0.848	1.007	5.571	0.789	18.481	6.005	0.418	15.377	0.661	4.669	2.19669	1.32207	0.509	0.405		1.688	0.573	0.446		1.421			0.921			1.039	0.773845	1.488	0.716
orf19.6840		CAL0005757	Protein of unknown function; transcription detected in high-resolution tiling arrays; transcription induced by alpha pheromone in SpiderM medium	0.245977	0.245977	0.812		25.993		2.387	0.5	0.466516	2	2.9882	0.401	0.864	0.644042		0.186	0.389	1.102	0.449	1.424	1.98	0.356	1.395	1.172	2.619	4.52257	1.06742	0.185	0.316	0.455	1.159	0.286	0.473		0.482	0.5	2.14355	0.67	2	0.57	0.541	1.1385	1.177	0.303		0.256
orf19.7330		CAL0004601	Ortholog(s) have cytosol localization	0.24543	0.24543	0.895	0.291467	334.024		0.789	0.5	0.5	2	0.137634	1.139	0.468	10.6551		0.877	1.394	1.373	2.135	4.726	9.197	1.333	1.493	0	0.436	0.149294	0.471129	0.865	1.165		0.813	1.092	2.059		1.059	0.5	2	0.601	2		0.657	1.87793	1.478	1.167
orf19.4688	DAG7	CAL0003828	Secretory protein; a-specific, alpha-factor induced; mutation confers hypersensitivity to toxic ergosterol analog; planktonic growth-induced; fluconazole-induced; induced during chlamydospore formation in C. albicans and C. dubliniensis	0.244991	0.244991	0.747	0.464559	1.908		0.2				1.94992	0.879	0.458	1.05579		0.275	3.82	0.859	0.552	0.057	1.755	1.031	0.649	0.674	2.583	1.25888	0.105468	0.236	0.578	0.563	0.611	0.208	0.97		0.483			0.45		0.655	1.073	1.187	2.54	0.16	20.12	0.225
orf19.5557	MNN4-4	CAL0006186	Mannosyltransferase; transcription is upregulated in a mutant lacking the Ssk1p response regulator proteinor in a nik1 homozygous null mutant, but not in chk1 or sln1 null mutants; pheromone induced; planktonic growth-induced	0.240256	0.240256	1.71		142.74		2.396	0.5	0.5	0.466516	0.812679	1.317	1.067	1.07308		1.357	0.549	0.905	1.055	1.27	1.149	0.78	0.868	1.274	0.819	1.07962	0.879692	1.042	0.999		4.102	1.134	1.058		1.105	2.14355	2	1.005	2		1.585	1.09723	1.553	0.893
orf19.2371		CAL0000780	Putative Gag protein of retrotransposon Tca2; separated by a stop codon from Pol protein orf19.2372; both likely translated as single polyprotein that includes nucleocapsid-like protein (Gag), reverse transcriptase, protease, and integrase	0.225619	0.225619				1.25787					0.125127	0.355		1.63138	0.550161	0.371	1.12		0.42			1.31		0.904		0.186794	1.97254	0.983	1.339	0.343		0.947	1.108	1.89582	0.526			0.621		0.559	1.548	1.61194		1.399		0.476
orf19.4942		CAL0006301	Ortholog of Candida albicans WO-1 : CAWG_00134	0.221973	0.221973	9.186		0.21		4.59				0.062909	1.526	1.677	0.260144		1.02	0.748	1.17	1.393	1.003	2.734	0.91	0.41	0.985	0.153	0.725975	3.32901	1.012	0.886		0.478	0.963	0.862		1.344			0.948			0.637	3.28767	1.546	0.698
orf19.2475	PGA26	CAL0001610	GPI-anchored adhesin-like protein of the cell wall, role in cell wall integrity; required for normal virulence; transcriptionally regulated by iron; expression greater in high iron; induced during cell wall regeneration; Hap43p-repressed	0.209179	0.209179	0.777	0.178175	0.08	0.356061	0.029	0.435275	0.378929	0.466516	1.18369	0.401	0.332	1.46828	0.413596	0.52	0.933	0.832	0.531	0.752	1.544	0.611	0.019	0.122	0.574	0.449466	0.3437	0.57	0.636	0.664	0.872	0.562	1.098	0.346906	0.198	2.14355	2.63902	0.395	2.2974	0.067	0.305	0.890114	0.591	0.443		0.356
orf19.1614	MEP1	CAL0006337	Ammonium permease; Mep1 more efficient permease than Mep2, Mep2 has additional regulatory role; 11 predicted transmembrane regions; low mRNA abundance; hyphal downregulated; Tye7-regulated during late-stage biofilm formation	0.206029	0.206029	0.507	0.476223	0.826	9.27015	0.205				0.774351		10.755	4.46817	0.072249		0.454	3.415		0.354	2.703		3.814		2.461	0.983742	0.560231			0.205	1.967			1.19582						0.036		1.93392	0.595			0.103
orf19.95		CAL0000707	Ortholog of S. cerevisiae : PRM5, C. parapsilosis CDC317 : CPAR2_603060, Candida tenuis NRRL Y-1498 : CANTEDRAFT_113703 and Debaryomyces hansenii CBS767 : DEHA2F10032g	0.20481	0.20481	0.776		0.13	0.518251	0.368	0.466516	0.466516	2.14355	3.78917	0.655	0.425	1.65329	1.10356	1.459	0.793	0.851	0.718	0.342	1.893	1.726	0.052	0.642	2.873	2.49042	0.14344	1.247	2.034		1.344	1.796	1.484	0.304678	2.036	0.466516	2.14355	1.175	2.14355		0.807	0.86757	0.387	1.522
orf19.54	RHD1	CAL0000604	Putative beta-mannosyltransferase, required for the addition of beta-mannose to the acid-labile fraction of cell wall phosphopeptidomannan; member of a 9-gene family; transcriptionally regulated on yeast-hyphal and white-opaque switches	0.192007	0.192007	0.042		0.038		0.167	0.378929	0.406126	0.406126	0.24422	0.641	1.015	0.309848		0.622	1.612	0.847	0.928	0.554	1.168	0.737	0.64	0.779	1.066	0.333004	0.231985	1.063	0.922	0.244	0.97	0.955	0.762		0.764	2.46229	2.46229	0.683	2.63902	0.028	0.9	0.678284	1.449	1.084		0.503
orf19.689	PLB1	CAL0001144	Phospholipase B; required for host cell penetration and virulence in a mouse systemic infection; Hog1p-induced; predicted signal sequence, N-glycosylation, and Tyr phosphorylation site; expression higher in fluconazole-resistant strains	0.183909	0.183909	1.917	0.271377	0.048		0.107	0.466516	2	0.466516	0.581882	0.579	0.157	1.89677		0.522	0.898	1.396	0.927	16.266	29.391	0.67	58.389	0.707	7.493	0.292429	1.96735	0.67	0.682	0.036	0.737	0.647	0.813		0.758	2.14355	0.5	1.02	2.14355		0.548	1.63557	0.294	0.703		0.027
orf19.3433	OYE23	CAL0004957	Putative NAPDH dehydrogenase; induced by nitric oxide, benomyl; oxidative stress-induced via Cap1p; fungal-specific (no human or murine homolog); Hap43p-repressed gene	0.17272	0.17272	0.178	0.395138	4.713	1.4858	0.376	0.0473661	0.015625	0.0473661	0.231737	0.895	82.972	3.92359	0.510262	0.633	0.648	7.891	0.649	9.392	1.632	0.958	3.161	2.444	1.505	0.227419	4.91668	0.485	0.851	1.346	1.509	0.804	2.597	2.03553	0.676	21.1121	64	0.912	21.1121	1.542	0.918	1.79875	1.038	0.749		1.338
orf19.4612		CAL0003611	Hap43p-repressed gene	0.169566	0.169566	1.518		0.094	8.17203	0.021	0.466516	0.5	2	1.38086	1.104	0.619	2.75729	0.475556	0.947	0.273	0.575	0.59	15.271	3.978	1.957	5.932	3.866	2.922	1.51098	5.40794	0.606	1.495		0.837	0.553	4.455	0.241641	0.332	0.5	2	0.657	2.14355		0.371	0.819715	0.522	0.735
orf19.1048	IFD6	CAL0001158	Aldo-keto reductase family member; similar to aryl alcohol dehydrogenases; increased protein correlates with MDR1 overexpression (but not CDR1 or CDR2) in fluconazole-resistant clinical isolates; farnesol regulated; possibly essential gene	0.153238	0.153238	11.2		31.099		12.842	2.14355	2.2974	2.14355	18.5965	0.551	1.609	3.64513		1.514	1.565	3.715	1.612	6.916	9.391	1.205	9.621	1.277	6.714	0.183628	10.0233	1.403	1.136	0.041	0.728	1.251	1.834		1.324	0.466516	0.435275	1.99	0.466516	0.032	0.969	1.70585	2.006	0.981		0.039
orf19.6420	PGA13	CAL0002165	GPI-anchored cell wall protein involved in cell wall synthesis; required for normal cell surface properties; induced in oralpharyngeal candidasis	0.1529	0.1529	15.819	0.119475	94.859	2.62039	8.021	0.406126	0.406126	0.435275	18.374	1.03	0.43	1.53363	0.266928	0.73	3.895	0.34	0.834	0.514	0.157	0.494	0.167	0.575	8.652	3.5475	0.246201	0.94	0.555	1.255	1.715	1.044	0.467	0.339162	1.148	2.2974	2.46229	0.767	2.46229	1.158	0.571	1.32004	5.043	0.997	2.095	2.652
orf19.6274	PBR1	CAL0000567	Protein required for cohesion, adhesion, and biofilm formation; induced by alpha pheromone in white cells; fluconazole-induced	0.151649	0.151649	0.89	0.0683282	442.871		0.864	0.5	0.5	0.5	6.0443	0.602	1.039	7.06162		0.774	2.11	0.963	1.248	0.948	0.965	2.747	0.946	0.324	0.397	34.9084	1.4534	2.314	2.986		2.986	2.278	8.43		1.02	2	2	1.478	2		1.616	5.54569	3.631	2.811
orf19.1868	RNR22	CAL0001735	Putative ribonucleoside diphosphate reductase; shows colony morphology-related gene regulation by Ssn6p; RNA abundance regulated by tyrosol and cell density; Hap43p-repressed gene; biofilm- and planktonic growth-induced	0.148289	0.148289	0.391		2.277		0.753	0.143587	0.0253829	0.0358968	0.110322	0.179	1.726	7.22369		0.337	2.26	0.817	0.396	2.449	2.003	0.333	2.678	2.599	1.736	0.0822797	5.73648	0.187	0.347	0.089	0.258	0.26	0.516		0.327	27.8576	39.3966	1.095	6.9644	0.206	0.236	7.58215	1.492	0.492	2.477	0.12
orf19.1509	ROD1	CAL0005393	Protein not essential for viability; similar to S. cerevisiae Rod1p, which is a membrane protein with a role in drug tolerance; repressed by Rgt1p	0.146467	0.146467	0.191		0.726	0.265633	0.746				0.880917	3.08	1.234	1.75945	0.664079	1.157	1.032	1.416	1.135	1.856	1.188	0.913	1.295	1.006	1.112	0.659257	1.07717	0.877	0.868	0.737	1.491	0.756	0.776	1.67605	0.957			1.071		0.819	1.241	1.42083	1.537	1.063		0.759
orf19.2529.1		CAL0120636		0.138575	0.138575	0.254		0.48	0.625316	0.338				0.127902		0.981	1.57506	1.89153			0.891		0.614	0.899		0.791		0.994	0.399258	2.79358							2.04857								1.69998
orf19.3575	CDC19	CAL0005977	Pyruvate kinase; on yeast cell surface; Gcn4p, Hog1p, GlcNAc regulated; induced on polystyrene adherence; downregulated by phagocytosis, farnesol treatment; mutation affects filamentation; stationary phase enriched; biofilm, Hap43p-induced	0.136677	0.136677	0.332	0.363088	0.075	0.375426	0.955	0.108819	0.233258	0.0544094	0.151532	0.124	0.332	0.823607	0.197475	0.093	0.561	0.787	0.198	1.203	1.366	0.338	1.413	0.593	1.234	0.0881665	1.48185	0.136	0.219		0.545	0.176	0.315	0.336308	0.289	18.3792	4.28709	0.273	9.18959		0.341	1.67522	3.612	0.193
orf19.4424	PHO100	CAL0001782	Putative inducible acid phosphatase; DTT-extractable and observed in culture supernatant under low-phosphate conditions; slight effect on murine virulence; induced on biofilm formation; virulence-group-correlated expression; N-glycosylated	0.136149	0.136149	0.257		3.112		0.507	0.466516	2	0.5	5.34085	0.644	0.782	5.38923		0.654	8.056	1.074	0.897	2.355	1.464	0.82	6.829	1.109	0.081	0.498669	0.331041	1.017	1.14		0.664	1.213	1.013		0.965	2	0.5	0.679	2.14355		0.591	13.5141	0.538	1.141
orf19.2285		CAL0006380	Protein of unknown function; transcription induced by benomyl treatment	0.124248	0.124248	24.624		1.345		3.672	0.466516	0.466516	2.14355	1.07399	0.812	9.773	1.29144		1.228	1.197	126.153	1.204	919.797	16.473	1.665	28.419	0	20.88	0.374156	0.853386	1.123	1.355		0.539	1.509	1.272		0.806	0.466516	2.14355	0.763	2.14355		0.614	2.05113	0.485	1.312
orf19.789	PYC2	CAL0001995	Putative pyruvate carboxylase, binds to biotin cofactor; up-regulated in mutant lacking the Ssk1p response regulator protein, upon benomyl treatment, or in an azole-resistant strain overexpressing MDR1; stationary phase enriched protein	0.110582	0.110582	1.165	0.330783	0.706		1.129	0.0236831	0.0118415	0.0412346	0.700899	1.06	5.171	1.70216		0.505	1.585	1.976	0.792	0.874	1.149	0.548	0.902	1.228	1.2	0.285709	0.583205	0.582	0.821	0.129	5.462	0.763	0.855		2.164	24.2515	84.4485	1.082	42.2243	0.27	1.614	2.36865	4.284	0.576	10.75	0.194
orf19.5141		CAL0002574	Ortholog of Candida albicans WO-1 : CAWG_05647	0.0959993	0.0959993	1.218	0.297561	4.112		50.173	0.5	0.5	2.14355	1.33207	2.351	0.968	5.32966		2.557	0.697	0.435	2.392	1.36	1.949	1.107	5.567	1.776	0.677	0.238572	0.663745	1.087	1.348		0.613	1.015	1.182		1.353	0.466516	2	2.062	2		1.178	1.52562	3.419	1.265
orf19.2877	PDC11	CAL0005202	Putative pyruvate decarboxylase; antigenic; at hyphal cell surface, not yeast-form cells; regulated by Hap43p, Gcn4p, Efg1p, Efh1p, Hsf1; fluconazole-, farnesol-, biofilm-induced; repressed upon amino acid starvation; sumoylation target	0.0829654	0.0829654	0.6	0.458152	0.175	0.683192	0.804	0.00170029	0.0118415	0.00120229	0.0190845	0.072	0.463	1.16636	0.337728	0.052	0.701	0.741	0.147	0.929	1.125	0.175	1.241	0.359	1.061	0.0540753	1.51896	0.109	0.155		0.299	0.116	0.258	0.75751	0.423	831.746	84.4485	0.351	588.134		0.582	5.56049	6.255	0.216
orf19.5437	RHR2	CAL0005236	Glycerol 3-phosphatase; roles in osmotic tolerance, glycerol accumulation in response to salt; required for biofilm formation; highly biofilm-induced; regulated by macrophage, stress, yeast-hyphal switch, pheromone, GCN4, HOG1, NRG1, TUP1	0.0800421	0.0800421	0.644	0.193587	0.991	0.225364	0.438	0.00120229	0.00364466	0.00148019	0.172937	0.156	0.408	2.59522	1.62755	0.296	1.343	0.457	0.701	1.418	1.189	0.389	1.541	0.638	1.151	0.297608	0.548585	1.376	0.441	0.652	0.957	0.694	0.7	2.01203	0.819	675.588	274.374	1.075	831.746	1.263	0.514	4.59125	1.764	0.943	0.435	0.695
orf19.4716	GDH3	CAL0004374	NADP-glutamate dehydrogenase; hyphal downregulated; regulated by Nrg1p, Plc1p; Efg1p-downregulated; upregulated by Rim101p at pH 8; GlcNAc, ciclopirox, ketoconazole induced; hypoxia repressed; protein in exponential and stationary phases	0.0669481	0.0669481	0.488		0.463	83.9508	0.829	0.00897421	0.000455583	0.00592077	1.45695	1.582	25.794	3.07432	0.0318899	4.12	0.784	2.048	2.032	0.342	1.124	0.119	1.567	14.586	1.167	0.905472	0.253125	0.18	0.125	0.653	2.546	0.154	1.106	3.18605	0.138	168.897	2194.99	0	111.43	0.037	0.419	2.87139	1.534	0.457	7.854	0.363
orf19.4189		CAL0005860	Has domain(s) with predicted hydrolase activity	0.0619599	0.0619599	0.827				0.735	0.5	0.466516	0.5	4.60622	1.387	2.89	4.45343		1.538	0.418	0.015	1.036	2.759	0.756	1.606	4.595	2.062	0.795	0.506589	0.262644	0.883	1.068		0.788	0.974	2.016		2.394	2	2.14355	2.054	2		1.722	4.74495	0.539	0.969
orf19.3618	YWP1	CAL0000321	Secreted yeast cell wall protein; possible role in dispersal in host; mutation causes increased adhesion and biofilm formation; stable propeptide; regulated by growth phase, phosphate, Ssk1p, Ssn6p, Efg1p, Efh1p, Hap43p; mRNA binds to She3p	0.0582553	0.0582553	0.278	0.137658	0.047		0.446	0.0544094	0.0206173	0.0669858	0.0343922	0.363	1.349	0.124494		0.341	1.696	1.243	0.372	0.327	1.363	0.37	1.047	0.937	1.206	0.0957917	1.65817	0.337	0.296		0.108	0.233	0.358		0.291	14.9285	48.5029	0.394	18.3792		0.602	0.309492	0.983	0.29	102.564
orf19.7274		CAL0003961	Predicted ORF in retrotransposon Zorro2 with similarity to retroviral reverse transcriptase proteins	0.052771	0.052771	1.381				1.729	0.466516	0.5	0.5	0.449851	2.673	1.097	0.64644		2.348	16.35	1.23	2.139	1.341	1.21	0.99	1.59	0.694	1.129	0.75519	1.8266	1.28	0.96		1.214	1.142	0.858		1.561	2	2	0.755	2.14355		0.737	1.02817	0.606	1.104
orf19.2762	AHP1	CAL0004253	Putative alkyl hydroperoxide reductase; immunogenic in mouse; biofilm-induced; fluconazole-induced; amphotericin B, caspofungin, alkaline downregulated; induced in core stress response; regulated by Ssk1p, Nrg1p, Tup1p, Ssn6p, Hog1p, Hap43p	0.0453705	0.0453705	0.815		0.887	0.628268	2.005	0.03125	0.00680118	0.00480916	0.19738	0.911	1.506	0.42971	0.420725	0.53	2.544	1.336	0.779	1.914	2.138	0.563	2.095	1.222	1.691	0.0294716	2.06568	0.217	0.503		0.335	0.559	1.765	0.36412	1.789	207.937	147.033	2.388	32		2.344	2.85006	3.124	0.54	11.23
orf19.5674	PGA10	CAL0000715	Plasma membrane protein of heme-iron utilization; allows utilization of hemin and hemoglobin as iron sources in host tissues; predicted GPI anchor; biofilm, hypoxia, ketoconazole, ciclopirox, or hyphal-induced; upregulated by Rim101p at pH8	0.0355174	0.0355174	0.46	0.0938057	0.475		0.473	0.466516	0.466516	0.466516	0.376854	0.615	0.406	1.56941		0.647	1.17	0.151	0.395	2.391	3.45	0.684	1.573	0.289	1.395	0.354455	19.017	0.966	1.133		1.854	1.475	2.844		0.368	2.14355	2.14355	0.349	2.14355		0.222	2.95298	0.537	1.211	4.645
orf19.2023	HGT7	CAL0004358	Putative glucose transporter, major facilitator superfamily; glucose-, fluconazole-, Snf3p-induced, expressed at high glucose; upregulated in biofilm; C. albicans glucose transporter family comprises 20 members; 12 TM regions predicted	0.0310695	0.0310695	0.299		0.084	0.257987	0.729	2.15e-14	3.84e-11	1.61e-13	0.393703	0.174	1.121	2.27741	0.223532	0.199	0.574	0.791	0.277	0.947	0.959	0.372	1.02	0.456	0.993	0.348093	1.67569	0.252	0.234		1.452	0.398	0.327	0.319555	0.26	6220000000000	26039812333	0.484	46400000000000		0.195	1.19535	2.018	0.431	0.597
orf19.508	QDR1	CAL0000052	Putative antibiotic resistance transporter; regulated by white-opaque switching, Nrg1, Tup1; Hap43, caspofungin repressed; early-stage biofilm and planktonic growth-induced gene; repressed during chlamydospore formation	0.0261151	0.0261151	0.036	0.284717	0.154		0.041				0.0214622	0.261	1.393	8.61273		0.513	0.696	0.602	0.222	0.84	0.879	0.222	0.724	1.144	0.837	0.13919	2.47067	0.736	0.375	0.379	1.603	0.754			0.409			0.281		0.318	0.248	15.1821	1.315	1.257	3.748	0.556
orf19.1691		CAL0000188	Plasma-membrane-localized protein; filament induced; Hog1p-, ketoconazole-, fluconazole- and hypoxia-induced; regulated by Nrg1p, Tup1p, Upc2p; increased expression in response to prostaglandins; biofilm- and planktonic growth-induced	0.00865521	0.00865521	0.022		0.03	2.67469	0.069	0.267943	0.287175	0.267943	0.00819221	1.148	0.1	0.0687174	0.175939	0.05	1.002	0.131	0.085	0.527	2.27	0.108	0.965	0.779	1.392	0.0159946	3.18646	0.148	0.141	0.055	3.71		0.09	0.0493865	0.13	3.73213	3.4822	1.489	3.73213	0.239	0.231	1.04328	3.431	0.282	1.724	0.031
[truncated: 205 more columns]
