# Supplementary material for: Roles of Candida albicans Mig1 and Mig2 in glucose repression, pathogenicity traits, and SNF1 essentiality
Source: PLoS Genet. 2020 Jan 21;16(1):e1008582. doi: 10.1371/journal.pgen.1008582 (PMC6994163; doi:10.1371/journal.pgen.1008582)
Supplement: S4 Table — Gene expression data for mutant and complemented strains are provided. (XLSX) [file pgen.1008582.s011.xlsx]

## Sheet: Contents
Gene expression-based appraisal of mutant complementation: 4A. Normalized NanoString RNA counts of biological replicates for transcriptional complementation of Mig1/2 mutants - Data from individual samples are shown; there are three determinations per strain. Probes are listed in the left-hand column, and numerical entries under each strain indicate probe counts normalized for each sample. 4B. Av…

## Sheet: Table S4A
4A. Normalized NanoString RNA counts of biological replicates for transcriptional complementation of Mig1/2 mutants
	WT	WT	WT	mig1∆/∆	mig1∆/∆	mig1∆/∆	mig2∆/∆	mig2∆/∆	mig2∆/∆	mig1∆/∆ mig2∆/∆	mig1∆/∆ mig2∆/∆	mig1∆/∆ mig2∆/∆	mig1∆/∆ mig2∆/∆ + pMIG1	mig1∆/∆ mig2∆/∆ + pMIG1	mig1∆/∆ mig2∆/∆ + pMIG1	mig1∆/∆ mig2∆/∆ + pMIG2	mig1∆/∆ mig2∆/∆ + pMIG2	mig1∆/∆ mig2∆/∆ + pMIG2	mig1∆/∆ + pMIG1	mig1∆/∆ + pMIG1	mig1∆/∆ + pMIG1	mig2∆/∆ + pMIG2	mig2∆/∆ + pMIG2	mig2∆/∆ + pMIG2	mig1∆/∆ mig2∆/∆ + MIG1	mig1∆/∆ mig2∆/∆ + MIG1	mig1∆/∆ mig2∆/∆ + MIG1	mig1∆/∆ + MIG1	mig1∆/∆ + MIG1	mig1∆/∆ + MIG1
Ace2	4315.64	4154.48	4311.04	4340.24	4564.06	4387.93	4533.71	4465.41	4422.96	5293.25	5231.47	5157.47	5027.43	5360.74	5535.1	4922.32	4557.38	4502.35	4675.78	4487.33	4910.51	5162.9	4926.58	4824.27	4419.81	4366.02	4454.5	4937.8	4763.92	4734.69
Adh2	284.525	271.21	327.677	2452.58	2890.82	2008.89	539.237	462.425	547.928	28805.3	33422.6	30573.8	1745.36	1289.9	1488.33	5954.31	3588.75	901.607	1185.59	1220.8	1771.73	345.792	336.318	286.91	707.418	532.465	604.724	700.132	471.175	667.443
Adr1	1652.72	1565.36	1636.95	1973.21	1982.59	1901.27	1921.33	1811.21	1763.78	7014.88	7707.5	7868.72	2688.64	2759.28	2603.62	1915.16	1969.39	1763.22	1690.95	1888.49	1789.13	1640.86	1578.63	1608.16	2299.14	1908.26	1966.92	1537.76	1653.82	1603.76
Can2	667.373	574.998	566.162	975.926	1085.03	888.63	1673.87	1631.23	1679.33	12113.8	14442.4	13641.8	5355.52	4382.31	4379.81	1744.29	1200.07	820.399	832.9	943.209	913.06	709.939	782.969	775.729	2467	2356.81	2317.42	970.913	1021.56	1098.13
Ctn3	389.712	241.075	332.466	744.569	854.636	733.272	600.663	681.44	564.3	9951.04	10267	9785.29	2898.13	2862.1	2881.15	1271.02	965.886	641.743	436.422	600.14	657.78	584.641	526.773	536.731	1378.85	1145.45	1204.36	681.167	560.348	595.799
Eno1	227556	252274	225403	208526	246123	184694	281801	210666	267924	187089	172709	167524	251131	197803	233330	219729	221371	155276	244482	252881	245818	247609	277740	242813	213797	134910	188203	194834	180089	191066
Fbp1	2251.36	2270.67	2122.54	7077.08	7000.54	7060.84	12370.8	12248	12036	48580	56084	55305.6	24154.5	22602.9	21634.4	7643.94	6149.83	4711.87	4751.52	5067.42	4701.64	2645.2	2667.22	2904.16	17805.5	17651.1	17420	4095.96	4466.43	4644.93
Fox2	2109.04	1995.39	2187.67	6719.53	8879.27	7264.87	13169.4	14581.3	11188.1	92036.5	100502	97418.4	50043	35215.1	38204.9	27330.4	18863.6	4433.32	3359.71	3456.28	2961.1	1073.11	1000.49	1024.65	14776.2	16096.3	17737.3	3796.73	3398.54	4034.72
Gal1	2609.45	2535.36	2520.97	12147.6	12230.2	10887.7	3837.84	3626.21	3899.05	26419.4	26973.4	26936	12193.4	11901.4	12490.1	8852.42	9114.51	8259.82	5714.91	6104	5943.23	1915.93	2085.22	2223.25	7360.25	6236.1	6358.54	3189.84	3160.99	3106.64
Gal10	1967.51	2199.81	2117.75	11404.5	11053.3	10397.3	1754.6	1727.72	1781.01	17268.6	15273.6	15394.8	9151.9	9244.45	9850.37	8408.37	9102.55	8258.2	6413.18	6338.25	6601.16	1442.15	1664.67	1540.52	5702.17	5267.98	4890.25	2452.31	2269.26	2119.27
Gal4	7293.34	7873.23	7174.77	7240.08	7632.12	7064.58	8425.52	7097.92	7505.23	5584.84	5279.62	5301.05	5831.04	5745.42	5781.65	7018.9	6875.3	6517.92	9229.95	8886.37	9517.15	6296.45	6541.1	6009.33	6501.44	5295.22	5617.76	5772.27	5013.17	5414.9
Hgt1	6426.33	6304.61	6328.1	89803.7	89208.4	93825.6	4512.65	5717.69	5326.01	147778	159214	157101	49202.8	55254	58274.8	63207.2	72379.2	74409.9	35848.4	40280.9	39533.4	2636.39	3171.88	2830.21	27152.8	29925.3	21727.3	4196.05	4347.29	4164.01
Hgt10	814.324	646.669	793.153	7618.66	7010.33	8335.53	828.818	988.277	845.212	18881.2	19758.7	19438.3	6727.76	6977.99	6314.77	6307.3	5838.91	7065.26	3429.53	3349.3	3219.86	1291.4	1112.64	1248.31	2321.59	2549.46	2837.48	2064.57	2200.55	2348.2
Hgt16	419.102	326.592	427.285	980.308	940.033	955.078	705.965	766.01	714.235	2572.62	2551.65	2584.79	1610.13	1939.11	1902.69	750.524	770.566	856.943	661.29	661.007	777.298	621.839	542.241	562.885	1385.68	1440.26	1330.35	788.637	732.116	697.089
Hgt2	231.932	160.445	250.098	12911.8	13378.6	13892.9	293.531	304.127	293.729	77269.6	73870.3	75953.8	1395.1	1366.14	1303.74	6809.8	6466.73	8090.1	489.68	504.229	557.989	424.103	362.421	316.672	561.031	378.734	366.955	563.161	413.432	501.921
Icl1	354.134	249.22	350.663	869.888	1377.69	902.668	1529.08	1715.8	1437.19	68664	79218.7	72710	14912.4	9737.71	10233.7	10254.3	5417.38	766.802	467.193	508.84	535.942	441.723	402.059	358.159	3733.74	3590.55	3720.35	926.661	623.939	930.138
Jen2	282.978	252.478	285.535	15333.2	13968.4	15221.8	304.061	327.98	298.899	44274.6	44265.4	45943.1	1822.95	1694.21	1347.63	13061.3	10707	11260.4	668.391	734.786	777.298	429.977	422.361	493.441	578.597	406.951	413.372	608.467	410.508	515.097
Mal31	445.398	368.129	400.467	1588.5	1809.12	1598.04	541.869	524.226	476.408	6586.38	5693.62	5374.5	472.884	1013.81	904.876	1154.1	1187.12	965.761	557.14	639.796	680.988	527.866	519.039	614.293	722.057	446.843	399.163	570.537	496.026	506.038
Mig1	4233.65	4025.8	3995.93	14.5693	0.0889551	1.40384	4635.5	4618.28	4384.18	39.6178	37.1083	23.7902	3880.2	4042.69	3917.69	7.44763	3.23872	1.82717	2109.91	2180.84	2037.45	4230.02	4080.65	4194.75	2916.9	2865.68	3003.25	2860.06	2690.27	2745.12
Mig2	943.487	915.435	990.453	1027.63	1003.19	1130.09	0.0877521	0.108423	0.0861692	0.253554	0.160469	2.08686	0.110843	0.115518	0.129084	1393.55	1459.17	1471.68	906.278	981.943	996.606	1614.43	1673.37	1685.73	0.0975918	0.0972984	0.0947286	1048.88	952.857	1007.55
Mls1	1752.49	1638.66	1839.04	4094.86	4906.54	3625.18	6028.13	6518.94	5897.31	84191.6	84671.4	81777	24392.8	16831.7	17082.9	18485.4	9965.54	2170.88	3314.73	3066.18	3325.45	1200.36	1077.84	1121.15	8597.71	8752.23	8602.66	2627.21	2080.68	2528.54
Pck1	2793.53	2431.12	2804.47	30652.7	29039.2	34612.6	5723.63	7628.11	6017.09	190076	208773	197761	41563.5	42164.7	42099.3	34899.4	27345	16528.4	9801.59	9909.12	10761.1	1260.07	1145.51	1048.1	19277.2	20794.9	17334.7	2691.48	2120.15	2500.54
Pxp2	204.862	140.084	230.942	1031.14	1883.85	1138.51	870.939	1114.05	756.458	58937.6	60678.2	61011.9	16930.9	10150.1	11940.2	11580.8	7671.53	745.688	374.879	357.594	311.992	287.059	279.278	250.835	1293.94	1298.2	1926.19	615.842	392.235	566.977
Sak1	3519.78	3444.28	3719.14	3475.28	3500.16	3558.73	3579.85	3476.59	3535.41	3733.9	3498.41	3705.01	3319.34	3832.44	3842.82	3337.24	3505.04	3453.96	3611.8	3369.59	3826.73	3786.58	3597.26	3466.03	3810.84	3745.26	3564.05	3531.22	3248.7	3608.15
Snf1	6338.15	6356.74	6413.34	6799.28	6969.41	6865.24	6543.23	6307.52	6359.18	7547.35	7415.45	7711.79	6694.51	6972.22	6716.22	6616.45	6569.37	6377.43	6049.84	6639.82	6348.2	6291.56	6361.27	6386.32	7164.09	6329.5	6603.89	6190.56	6209.7	6245.8
Sut1	1650.4	1504.28	1638.86	4143.93	4199.35	4279.37	2269.71	2608.12	1976.61	9220.8	9207.89	9180.94	4822.37	4587.93	4312.68	4223.09	3852.83	3743.06	2728.89	2552.5	2676.81	1212.11	1299.23	1318.66	3027.17	2721.68	2803.38	2250.01	1901.6	1952.1
Try4	243.533	224.787	230.942	511.46	588.66	503.978	283.878	256.421	314.41	4540.2	5050.15	4833.59	836.45	761.984	685.434	687.571	529.406	407.053	250.61	285.66	280.663	382.011	359.52	435.72	479.054	275.598	288.33	420.922	326.451	350.397
Tye7	12675.6	12677.6	12565.1	6576.68	7624.12	5673.85	13915.3	13020	12997.7	4481.88	3666.91	3543.07	6352	5612.57	6055.31	6888.49	7832.97	5359.9	11223	10403.4	9927.91	12292.1	12989.5	11005.7	7554.46	4466.24	7445.08	7571.86	7330.21	7588.92

## Sheet: Table S4B
4B. Average NanoString RNA counts of biological replicates for transcriptional complementation of Mig1/2 mutants
	WT	mig1∆/∆	mig2∆/∆	mig1∆/∆ mig2∆/∆	mig1∆/∆ mig2∆/∆ + pMIG1	mig1∆/∆ mig2∆/∆ + pMIG2	mig1∆/∆ + pMIG1	mig2∆/∆ + pMIG2	mig1∆/∆ mig2∆/∆ + MIG1	mig1∆/∆ + MIG1
Ace2	4260.39	4430.74	4474.03	5227.4	5307.76	4660.68	4691.21	4971.25	4413.44	4812.14
Adh2	294.471	2450.76	516.53	30933.9	1507.87	3481.56	1392.71	323.007	614.869	612.917
Adr1	1618.34	1952.36	1832.11	7530.37	2683.85	1882.59	1789.53	1609.22	2058.11	1598.45
Can2	602.844	983.195	1661.48	13399.3	4705.88	1254.92	896.39	756.212	2380.41	1030.2
Ctn3	321.084	777.492	615.468	10001.1	2880.46	959.548	564.781	549.382	1242.88	612.438
Eno1	235078	213114	253464	175774	227421	198792	247727	256054	178970	188663
Fbp1	2214.85	7046.15	12218.3	53323.2	22797.3	6168.54	4840.19	2738.86	17625.5	4402.44
Fox2	2097.37	7621.22	12979.6	96652.2	41154.3	16875.8	3259.03	1032.75	16203.3	3743.33
Gal1	2555.26	11755.2	3787.7	26776.2	12195	8742.25	5920.71	2074.8	6651.63	3152.49
Gal10	2095.02	10951.7	1754.45	15979	9415.57	8589.71	6450.86	1549.11	5286.8	2280.28
Gal4	7447.11	7312.26	7676.22	5388.5	5786.04	6804.04	9211.15	6282.29	5804.81	5400.11
Hgt1	6353.01	90945.9	5185.45	154698	54243.9	69998.7	38554.2	2879.49	26268.5	4235.78
Hgt10	751.382	7654.84	887.436	19359.4	6673.51	6403.82	3332.9	1217.45	2569.51	2204.44
Hgt16	390.993	958.473	728.737	2569.69	1817.31	792.678	699.865	575.655	1385.43	739.281
Hgt2	214.158	13394.4	297.129	75697.9	1354.99	7122.21	517.299	367.732	435.573	492.838
Icl1	318.006	1050.08	1560.69	73530.9	11628	5479.48	503.992	400.647	3681.55	826.913
Jen2	273.664	14841.1	310.313	44827.7	1621.6	11676.2	726.825	448.593	466.307	511.357
Mal31	404.665	1665.22	514.168	5884.83	797.191	1102.33	625.975	553.732	522.688	524.2
Mig1	4085.13	5.35404	4545.99	33.5055	3946.86	4.17117	2109.4	4168.47	2928.61	2765.15
Mig2	949.792	1053.64	0.0941148	0.833628	0.118481	1441.47	961.609	1657.84	0.0965396	1003.1
Mls1	1743.4	4208.86	6148.13	83546.7	19435.8	10207.3	3235.46	1133.12	8650.87	2412.14
Pck1	2676.37	31434.8	6456.28	198870	41942.5	26257.6	10157.3	1151.23	19135.6	2437.39
Pxp2	191.963	1351.17	913.815	60209.2	13007.1	6666	348.155	272.391	1506.11	525.018
Sak1	3561.07	3511.39	3530.62	3645.78	3664.87	3432.08	3602.71	3616.63	3706.71	3462.69
Snf1	6369.41	6877.97	6403.31	7558.2	6794.31	6521.08	6345.95	6346.38	6699.16	6215.35
Sut1	1597.85	4207.55	2284.81	9203.21	4574.33	3939.66	2652.73	1276.67	2850.74	2034.57
Try4	233.087	534.7	284.903	4807.98	761.289	541.343	272.311	392.417	347.661	365.924
Tye7	12639.5	6624.88	13311	3897.29	6006.63	6693.79	10518.1	12095.8	6488.59	7497

## Sheet: Table S4C
4C. RNA expression fold change comparison of mutants to WT and significance test
	mig1∆/∆ / WT	mig2∆/∆ / WT	mig1∆/∆ mig2∆/∆ / WT	mig1∆/∆ mig2∆/∆ +pMIG1 / WT	mig1∆/∆ mig2∆/∆ +pMIG2 / WT	mig1∆/∆ +pMIG1 / WT	mig2∆/∆ +pMIG2 / WT	mig1∆/∆ mig2∆/∆ +MIG1 / WT	mig1∆/∆ +MIG1 / WT			Statistics
Ace2	1.03999	1.05015	1.22698	1.24584	1.09396	1.10112	1.16685	1.03593	1.12951			Within each row, compare columns (simple effects within rows)
Adh2	8.3226	1.7541	105.049	5.1206	11.8231	4.72952	1.09691	2.08805	2.08142
Adr1	1.20639	1.13209	4.65313	1.65839	1.16328	1.10578	0.994361	1.27174	0.987705			Number of families	28
Can2	1.63093	2.75606	22.2269	7.80613	2.08167	1.48694	1.25441	3.94863	1.70891			Number of comparisons per family	9
Ctn3	2.42146	1.91684	31.1479	8.97103	2.98846	1.75898	1.71102	3.8709	1.90741			Q	0.05
Eno1	0.906571	1.07821	0.747727	0.967432	0.845645	1.05381	1.08923	0.761325	0.802557
Fbp1	3.18132	5.51652	24.0752	10.2929	2.78508	2.18533	1.23659	7.95788	1.98769			Original FDR method of Benjamini and Hochberg	Mean Diff.	Discovery?	q value	Individual P Value
Fox2	3.63371	6.18852	46.0827	19.6219	8.04617	1.55387	0.492403	7.72555	1.78478
Gal1	4.60038	1.48231	10.4789	4.77249	3.42127	2.31707	0.81197	2.60311	1.23372			Ace2
Gal10	5.22749	0.837435	7.62712	4.49426	4.10005	3.07914	0.739425	2.5235	1.08843			WT vs. mig1∆/∆	-170.4	No	0.1237	0.1237
Gal4	0.981892	1.03076	0.723569	0.77695	0.913648	1.23688	0.843588	0.779471	0.725128			WT vs. mig2∆/∆	-213.6	No	0.0637	0.0354
Hgt1	14.3154	0.816219	24.3503	8.53829	11.0182	6.06865	0.453248	4.13481	0.666736			WT vs. mig1∆/∆mig2∆/∆	-967	Yes	0.0019	0.0002
Hgt10	10.1877	1.18107	25.765	8.88164	8.52273	4.43569	1.62028	3.41971	2.93385			WT vs. mig1∆/∆mig2∆/∆ + pMIG1	-1047	Yes	0.0272	0.0121
Hgt16	2.45138	1.86381	6.5722	4.64794	2.02735	1.78997	1.47229	3.54336	1.89078			WT vs. mig1∆/∆mig2∆/∆ + pMIG2	-400.3	No	0.0939	0.0778
Hgt2	62.5445	1.38743	353.467	6.32707	33.2567	2.4155	1.7171	2.03388	2.30128			WT vs. mig1∆/∆+ pMIG1	-430.8	No	0.0828	0.0552
Icl1	3.30209	4.90774	231.225	36.5652	17.2308	1.58485	1.25987	11.577	2.60031			WT vs. mig2∆/∆ + pMIG2	-710.9	Yes	0.0237	0.0079
Jen2	54.2313	1.13392	163.806	5.92552	42.6664	2.6559	1.63921	1.70394	1.86856			WT vs. mig1∆/∆mig2∆/∆ + MIG1	-153.1	No	0.0939	0.0835
Mal31	4.11506	1.2706	14.5425	1.97	2.72405	1.5469	1.36837	1.29166	1.29539			WT vs. mig1∆/∆ + MIG1	-551.8	Yes	0.0131	0.0029
Mig1	0.00131062	1.11281	0.00820181	0.966153	0.00102106	0.516361	1.0204	0.716895	0.676882
Mig2	1.10934	9.90899e-05	0.000877695	0.000124745	1.51767	1.01244	1.74548	0.000101643	1.05612			Adh2
Mls1	2.41417	3.52652	47.9218	11.1482	5.85482	1.85583	0.649947	4.96208	1.38359			WT vs. mig1∆/∆	-2156	Yes	0.0293	0.0134
Pck1	11.7453	2.41232	74.3058	15.6714	9.8109	3.79516	0.430145	7.14983	0.910707			WT vs. mig2∆/∆	-222.1	Yes	0.019	0.0042
Pxp2	7.03868	4.76037	313.65	67.7583	34.7255	1.81366	1.41898	7.84585	2.735			WT vs. mig1∆/∆mig2∆/∆	-30639	Yes	0.0173	0.0019
Sak1	0.98605	0.991449	1.02379	1.02915	0.963779	1.01169	1.0156	1.0409	0.972374			WT vs. mig1∆/∆mig2∆/∆ + pMIG1	-1213	Yes	0.0293	0.0106
Snf1	1.07984	1.00532	1.18664	1.06671	1.02381	0.996317	0.996385	1.05177	0.975813			WT vs. mig1∆/∆mig2∆/∆ + pMIG2	-3187	No	0.1807	0.1606
Sut1	2.63326	1.42993	5.75975	2.86281	2.4656	1.66019	0.798991	1.78411	1.27332			WT vs. mig1∆/∆+ pMIG1	-1098	Yes	0.0417	0.0278
Try4	2.29399	1.2223	20.6274	3.26611	2.32249	1.16828	1.68356	1.49155	1.5699			WT vs. mig2∆/∆ + pMIG2	-28.54	No	0.3172	0.3172
Tye7	0.524143	1.05313	0.308343	0.475228	0.529595	0.832165	0.956987	0.51336	0.593142			WT vs. mig1∆/∆mig2∆/∆ + MIG1	-320.4	Yes	0.0293	0.0163
												WT vs. mig1∆/∆ + MIG1	-318.4	No	0.0522	0.0406
												Adr1
												WT vs. mig1∆/∆	-334	Yes	0.0039	0.0009
												WT vs. mig2∆/∆	-213.8	No	0.0572	0.0254
												WT vs. mig1∆/∆mig2∆/∆	-5912	Yes	0.0053	0.0018
												WT vs. mig1∆/∆mig2∆/∆ + pMIG1	-1066	Yes	0.0013	0.0001
												WT vs. mig1∆/∆mig2∆/∆ + pMIG2	-264.2	No	0.0626	0.0348
												WT vs. mig1∆/∆+ pMIG1	-171.2	No	0.0992	0.0771
												WT vs. mig2∆/∆ + pMIG2	9.126	No	0.7937	0.7937
												WT vs. mig1∆/∆mig2∆/∆ + MIG1	-439.8	No	0.0939	0.0626
												WT vs. mig1∆/∆ + MIG1	19.9	No	0.7526	0.6689
												Can2
												WT vs. mig1∆/∆	-380.4	Yes	0.0111	0.0086
												WT vs. mig2∆/∆	-1059	Yes	0.0006	0.0001
												WT vs. mig1∆/∆mig2∆/∆	-12796	Yes	0.0056	0.0028
												WT vs. mig1∆/∆mig2∆/∆ + pMIG1	-4103	Yes	0.0087	0.0058
												WT vs. mig1∆/∆mig2∆/∆ + pMIG2	-652.1	No	0.1336	0.1336
												WT vs. mig1∆/∆+ pMIG1	-293.5	Yes	0.0056	0.0031
												WT vs. mig2∆/∆ + pMIG2	-153.4	Yes	0.0247	0.0219
												WT vs. mig1∆/∆mig2∆/∆ + MIG1	-1778	Yes	0.0001	<0.0001
												WT vs. mig1∆/∆ + MIG1	-427.4	Yes	0.0031	0.001
												Ctn3
												WT vs. mig1∆/∆	-456.4	Yes	0.0034	0.0015
												WT vs. mig2∆/∆	-294.4	Yes	0.0108	0.0069
												WT vs. mig1∆/∆mig2∆/∆	-9680	Yes	0.0006	<0.0001
												WT vs. mig1∆/∆mig2∆/∆ + pMIG1	-2559	Yes	0.0006	0.0001
												WT vs. mig1∆/∆mig2∆/∆ + pMIG2	-638.5	No	0.0652	0.0652
												WT vs. mig1∆/∆+ pMIG1	-243.7	No	0.0508	0.0452
												WT vs. mig2∆/∆ + pMIG2	-228.3	Yes	0.0278	0.0216
												WT vs. mig1∆/∆mig2∆/∆ + MIG1	-921.8	Yes	0.0028	0.0009
												WT vs. mig1∆/∆ + MIG1	-291.4	Yes	0.0108	0.0072
												Eno1
												WT vs. mig1∆/∆	21963	No	0.4529	0.3523
												WT vs. mig2∆/∆	-18386	No	0.5595	0.4973
												WT vs. mig1∆/∆mig2∆/∆	59304	No	0.0618	0.0069
												WT vs. mig1∆/∆mig2∆/∆ + pMIG1	7656	No	0.6966	0.6966
												WT vs. mig1∆/∆mig2∆/∆ + pMIG2	36285	No	0.4158	0.2319
												WT vs. mig1∆/∆+ pMIG1	-12650	No	0.4158	0.2772
												WT vs. mig2∆/∆ + pMIG2	-20976	No	0.4158	0.2101
												WT vs. mig1∆/∆mig2∆/∆ + MIG1	56107	No	0.3734	0.1245
												WT vs. mig1∆/∆ + MIG1	46414	No	0.0788	0.0175
												Fbp1
												WT vs. mig1∆/∆	-4831	Yes	<0.0001	<0.0001
												WT vs. mig2∆/∆	-10003	Yes	<0.0001	<0.0001
												WT vs. mig1∆/∆mig2∆/∆	-51108	Yes	0.0032	0.0022
												WT vs. mig1∆/∆mig2∆/∆ + pMIG1	-20582	Yes	0.0022	0.0012
												WT vs. mig1∆/∆mig2∆/∆ + pMIG2	-3954	Yes	0.0425	0.0425
												WT vs. mig1∆/∆+ pMIG1	-2625	Yes	0.0011	0.0005
												WT vs. mig2∆/∆ + pMIG2	-524	Yes	0.0117	0.0104
												WT vs. mig1∆/∆mig2∆/∆ + MIG1	-15411	Yes	<0.0001	<0.0001
												WT vs. mig1∆/∆ + MIG1	-2188	Yes	0.0041	0.0032
												Fox2
												WT vs. mig1∆/∆	-5524	Yes	0.0148	0.013
												WT vs. mig2∆/∆	-10882	Yes	0.0143	0.0079
												WT vs. mig1∆/∆mig2∆/∆	-94555	Yes	0.0041	0.0007
												WT vs. mig1∆/∆mig2∆/∆ + pMIG1	-39057	Yes	0.0148	0.0132
												WT vs. mig1∆/∆mig2∆/∆ + pMIG2	-14778	No	0.1576	0.1576
												WT vs. mig1∆/∆+ pMIG1	-1162	Yes	0.0143	0.0095
												WT vs. mig2∆/∆ + pMIG2	1065	Yes	0.0041	0.0009
												WT vs. mig1∆/∆mig2∆/∆ + MIG1	-14106	Yes	0.0106	0.0035
												WT vs. mig1∆/∆ + MIG1	-1646	Yes	0.0143	0.0081
												Gal1
												WT vs. mig1∆/∆	-9200	Yes	0.0028	0.0021
												WT vs. mig2∆/∆	-1232	Yes	0.0028	0.0021
												WT vs. mig1∆/∆mig2∆/∆	-24221	Yes	0.0003	<0.0001
												WT vs. mig1∆/∆mig2∆/∆ + pMIG1	-9640	Yes	0.0007	0.0002
												WT vs. mig1∆/∆mig2∆/∆ + pMIG2	-6187	Yes	0.0027	0.0015
												WT vs. mig1∆/∆+ pMIG1	-3365	Yes	0.0014	0.0006
												WT vs. mig2∆/∆ + pMIG2	480.5	Yes	0.0244	0.0244
												WT vs. mig1∆/∆mig2∆/∆ + MIG1	-4096	Yes	0.0081	0.0072
												WT vs. mig1∆/∆ + MIG1	-597.2	Yes	0.0004	<0.0001
												Gal10
												WT vs. mig1∆/∆	-8857	Yes	0.0019	0.0007
												WT vs. mig2∆/∆	340.6	Yes	0.0364	0.0324
												WT vs. mig1∆/∆mig2∆/∆	-13884	Yes	0.0035	0.002
												WT vs. mig1∆/∆mig2∆/∆ + pMIG1	-7321	Yes	0.0015	0.0003
												WT vs. mig1∆/∆mig2∆/∆ + pMIG2	-6495	Yes	0.0019	0.0009
												WT vs. mig1∆/∆+ pMIG1	-4356	Yes	<0.0001	<0.0001
												WT vs. mig2∆/∆ + pMIG2	545.9	Yes	0.0056	0.0044
												WT vs. mig1∆/∆mig2∆/∆ + MIG1	-3192	Yes	0.0047	0.0031
												WT vs. mig1∆/∆ + MIG1	-185.3	No	0.199	0.199
												Gal4
												WT vs. mig1∆/∆	134.9	No	0.6491	0.6491
												WT vs. mig2∆/∆	-229.1	No	0.6491	0.6432
												WT vs. mig1∆/∆mig2∆/∆	2059	Yes	0.0126	0.0042
												WT vs. mig1∆/∆mig2∆/∆ + pMIG1	1661	Yes	0.0279	0.0155
												WT vs. mig1∆/∆mig2∆/∆ + pMIG2	643.1	No	0.1006	0.0782
												WT vs. mig1∆/∆+ pMIG1	-1764	Yes	0.0126	0.0037
												WT vs. mig2∆/∆ + pMIG2	1165	Yes	0.0279	0.0147
												WT vs. mig1∆/∆mig2∆/∆ + MIG1	1642	Yes	0.0381	0.0254
												WT vs. mig1∆/∆ + MIG1	2047	Yes	0.0126	0.0027
												Hgt1
												WT vs. mig1∆/∆	-84593	Yes	0.0013	0.0003
												WT vs. mig2∆/∆	1168	No	0.0797	0.0797
												WT vs. mig1∆/∆mig2∆/∆	-148345	Yes	0.0017	0.0006
												WT vs. mig1∆/∆mig2∆/∆ + pMIG1	-47891	Yes	0.004	0.0031
												WT vs. mig1∆/∆mig2∆/∆ + pMIG2	-63646	Yes	0.004	0.0029
												WT vs. mig1∆/∆+ pMIG1	-32201	Yes	0.0032	0.0018
												WT vs. mig2∆/∆ + pMIG2	3474	Yes	0.0028	0.0012
												WT vs. mig1∆/∆mig2∆/∆ + MIG1	-19915	Yes	0.0161	0.0143
												WT vs. mig1∆/∆ + MIG1	2117	Yes	0.0002	<0.0001
												Hgt10
												WT vs. mig1∆/∆	-6903	Yes	0.0039	0.0026
												WT vs. mig2∆/∆	-136.1	No	0.1363	0.1363
												WT vs. mig1∆/∆mig2∆/∆	-18608	Yes	0.0005	0.0001
												WT vs. mig1∆/∆mig2∆/∆ + pMIG1	-5922	Yes	0.0012	0.0005
												WT vs. mig1∆/∆mig2∆/∆ + pMIG2	-5652	Yes	0.0039	0.0034
												WT vs. mig1∆/∆+ pMIG1	-2582	Yes	<0.0001	<0.0001
												WT vs. mig2∆/∆ + pMIG2	-466.1	Yes	0.0039	0.0035
												WT vs. mig1∆/∆mig2∆/∆ + MIG1	-1818	Yes	0.0039	0.0032
												WT vs. mig1∆/∆ + MIG1	-1453	Yes	0.0009	0.0003
												Hgt16
												WT vs. mig1∆/∆	-567.5	Yes	0.0024	0.0012
												WT vs. mig2∆/∆	-337.7	Yes	0.0032	0.0022
												WT vs. mig1∆/∆mig2∆/∆	-2179	Yes	0.0003	<0.0001
												WT vs. mig1∆/∆mig2∆/∆ + pMIG1	-1426	Yes	0.0036	0.0028
												WT vs. mig1∆/∆mig2∆/∆ + pMIG2	-401.7	Yes	0.0024	0.0009
												WT vs. mig1∆/∆+ pMIG1	-308.9	Yes	0.0045	0.004
												WT vs. mig2∆/∆ + pMIG2	-184.7	Yes	0.0122	0.0122
												WT vs. mig1∆/∆mig2∆/∆ + MIG1	-994.4	Yes	0.0002	<0.0001
												WT vs. mig1∆/∆ + MIG1	-348.3	Yes	0.0024	0.0013
												Hgt2
												WT vs. mig1∆/∆	-13180	Yes	0.0012	0.0004
												WT vs. mig2∆/∆	-82.97	No	0.0914	0.0914
												WT vs. mig1∆/∆mig2∆/∆	-75484	Yes	0.0008	0.0002
												WT vs. mig1∆/∆mig2∆/∆ + pMIG1	-1141	Yes	<0.0001	<0.0001
												WT vs. mig1∆/∆mig2∆/∆ + pMIG2	-6908	Yes	0.0089	0.005
												WT vs. mig1∆/∆+ pMIG1	-303.1	Yes	0.0028	0.0012
												WT vs. mig2∆/∆ + pMIG2	-153.6	Yes	0.0274	0.0213
												WT vs. mig1∆/∆mig2∆/∆ + MIG1	-221.4	No	0.0618	0.0549
												WT vs. mig1∆/∆ + MIG1	-278.7	Yes	0.0135	0.009
												Icl1
												WT vs. mig1∆/∆	-732.1	No	0.0536	0.0417
												WT vs. mig2∆/∆	-1243	Yes	0.0053	0.0014
												WT vs. mig1∆/∆mig2∆/∆	-73213	Yes	0.0053	0.0018
												WT vs. mig1∆/∆mig2∆/∆ + pMIG1	-11310	Yes	0.037	0.0206
												WT vs. mig1∆/∆mig2∆/∆ + pMIG2	-5161	No	0.2002	0.2002
												WT vs. mig1∆/∆+ pMIG1	-186	Yes	0.0357	0.0159
												WT vs. mig2∆/∆ + pMIG2	-82.64	No	0.145	0.1288
												WT vs. mig1∆/∆mig2∆/∆ + MIG1	-3364	Yes	<0.0001	<0.0001
												WT vs. mig1∆/∆ + MIG1	-508.9	Yes	0.0412	0.0275
												Jen2
												WT vs. mig1∆/∆	-14567	Yes	0.004	0.0009
												WT vs. mig2∆/∆	-36.65	No	0.0668	0.0594
												WT vs. mig1∆/∆mig2∆/∆	-44554	Yes	0.0014	0.0002
												WT vs. mig1∆/∆mig2∆/∆ + pMIG1	-1348	Yes	0.0159	0.0106
												WT vs. mig1∆/∆mig2∆/∆ + pMIG2	-11403	Yes	0.0087	0.0039
												WT vs. mig1∆/∆+ pMIG1	-453.2	Yes	0.007	0.0023
												WT vs. mig2∆/∆ + pMIG2	-174.9	Yes	0.0126	0.007
												WT vs. mig1∆/∆mig2∆/∆ + MIG1	-192.6	No	0.0708	0.0708
												WT vs. mig1∆/∆ + MIG1	-237.7	No	0.0631	0.0491
												Mal31
												WT vs. mig1∆/∆	-1261	Yes	0.0143	0.0016
												WT vs. mig2∆/∆	-109.5	Yes	0.0281	0.0218
												WT vs. mig1∆/∆mig2∆/∆	-5480	Yes	0.0166	0.0042
												WT vs. mig1∆/∆mig2∆/∆ + pMIG1	-392.5	No	0.1555	0.1382
												WT vs. mig1∆/∆mig2∆/∆ + pMIG2	-697.7	Yes	0.0166	0.0055
												WT vs. mig1∆/∆+ pMIG1	-221.3	Yes	0.0243	0.0108
												WT vs. mig2∆/∆ + pMIG2	-149.1	Yes	0.0281	0.0198
												WT vs. mig1∆/∆mig2∆/∆ + MIG1	-118	No	0.3616	0.3616
												WT vs. mig1∆/∆ + MIG1	-119.5	Yes	0.0281	0.021
												Mig1
												WT vs. mig1∆/∆	4080	Yes	0.0006	0.0003
												WT vs. mig2∆/∆	-460.9	Yes	0.0181	0.0141
												WT vs. mig1∆/∆mig2∆/∆	4052	Yes	0.0006	0.0003
												WT vs. mig1∆/∆mig2∆/∆ + pMIG1	138.3	No	0.234	0.208
												WT vs. mig1∆/∆mig2∆/∆ + pMIG2	4081	Yes	0.0006	0.0003
												WT vs. mig1∆/∆+ pMIG1	1976	Yes	0.0006	0.0001
												WT vs. mig2∆/∆ + pMIG2	-83.35	No	0.4046	0.4046
												WT vs. mig1∆/∆mig2∆/∆ + MIG1	1157	Yes	0.0011	0.0008
												WT vs. mig1∆/∆ + MIG1	1320	Yes	0.0006	0.0003
												Mig2
												WT vs. mig1∆/∆	-103.8	No	0.1262	0.0981
												WT vs. mig2∆/∆	949.7	Yes	0.0008	0.0005
												WT vs. mig1∆/∆mig2∆/∆	949	Yes	0.0008	0.0005
												WT vs. mig1∆/∆mig2∆/∆ + pMIG1	949.7	Yes	0.0008	0.0005
												WT vs. mig1∆/∆mig2∆/∆ + pMIG2	-491.7	Yes	0.0005	0.0001
												WT vs. mig1∆/∆+ pMIG1	-11.82	No	0.757	0.757
												WT vs. mig2∆/∆ + pMIG2	-708.1	Yes	0.0002	<0.0001
												WT vs. mig1∆/∆mig2∆/∆ + MIG1	949.7	Yes	0.0008	0.0005
												WT vs. mig1∆/∆ + MIG1	-53.3	No	0.2366	0.2103
												Mls1
												WT vs. mig1∆/∆	-2465	Yes	0.026	0.0202
												WT vs. mig2∆/∆	-4405	Yes	0.0019	0.0008
												WT vs. mig1∆/∆mig2∆/∆	-81803	Yes	0.0005	0.0001
												WT vs. mig1∆/∆mig2∆/∆ + pMIG1	-17692	Yes	0.026	0.019
												WT vs. mig1∆/∆mig2∆/∆ + pMIG2	-8464	No	0.2142	0.2142
												WT vs. mig1∆/∆+ pMIG1	-1492	Yes	0.0008	0.0003
												WT vs. mig2∆/∆ + pMIG2	610.3	Yes	0.0035	0.0019
												WT vs. mig1∆/∆mig2∆/∆ + MIG1	-6907	Yes	<0.0001	<0.0001
												WT vs. mig1∆/∆ + MIG1	-668.7	No	0.0514	0.0457
												Pck1
												WT vs. mig1∆/∆	-28758	Yes	0.0049	0.0032
												WT vs. mig2∆/∆	-3780	Yes	0.0258	0.0201
												WT vs. mig1∆/∆mig2∆/∆	-196194	Yes	0.0023	0.0008
												WT vs. mig1∆/∆mig2∆/∆ + pMIG1	-39266	Yes	<0.0001	<0.0001
												WT vs. mig1∆/∆mig2∆/∆ + pMIG2	-23581	No	0.0534	0.0474
												WT vs. mig1∆/∆+ pMIG1	-7481	Yes	0.0019	0.0004
												WT vs. mig2∆/∆ + pMIG2	1525	Yes	0.0038	0.0017
												WT vs. mig1∆/∆mig2∆/∆ + MIG1	-16459	Yes	0.0049	0.0033
												WT vs. mig1∆/∆ + MIG1	239	No	0.32	0.32
												Pxp2
												WT vs. mig1∆/∆	-1159	No	0.0621	0.0483
												WT vs. mig2∆/∆	-721.9	Yes	0.0396	0.0159
												WT vs. mig1∆/∆mig2∆/∆	-60017	Yes	0.001	0.0001
												WT vs. mig1∆/∆mig2∆/∆ + pMIG1	-12815	Yes	0.0396	0.0241
												WT vs. mig1∆/∆mig2∆/∆ + pMIG2	-6474	No	0.1777	0.1777
												WT vs. mig1∆/∆+ pMIG1	-156.2	Yes	0.0396	0.0119
												WT vs. mig2∆/∆ + pMIG2	-80.43	No	0.091	0.0809
												WT vs. mig1∆/∆mig2∆/∆ + MIG1	-1314	Yes	0.0396	0.0231
												WT vs. mig1∆/∆ + MIG1	-333.1	Yes	0.0396	0.0264
												Sak1
												WT vs. mig1∆/∆	49.68	No	0.8045	0.6125
												WT vs. mig2∆/∆	30.45	No	0.8045	0.7542
												WT vs. mig1∆/∆mig2∆/∆	-84.71	No	0.8045	0.4866
												WT vs. mig1∆/∆mig2∆/∆ + pMIG1	-103.8	No	0.8045	0.6268
												WT vs. mig1∆/∆mig2∆/∆ + pMIG2	129	No	0.8045	0.2636
												WT vs. mig1∆/∆+ pMIG1	-41.64	No	0.8045	0.8045
												WT vs. mig2∆/∆ + pMIG2	-55.56	No	0.8045	0.6777
												WT vs. mig1∆/∆mig2∆/∆ + MIG1	-145.6	No	0.8045	0.2579
												WT vs. mig1∆/∆ + MIG1	98.38	No	0.8045	0.5142
												Snf1
												WT vs. mig1∆/∆	-508.6	Yes	0.0154	0.0034
												WT vs. mig2∆/∆	-33.9	No	0.7752	0.6891
												WT vs. mig1∆/∆mig2∆/∆	-1189	Yes	0.0154	0.0032
												WT vs. mig1∆/∆mig2∆/∆ + pMIG1	-424.9	No	0.078	0.0347
												WT vs. mig1∆/∆mig2∆/∆ + pMIG2	-151.7	No	0.2974	0.1652
												WT vs. mig1∆/∆+ pMIG1	23.46	No	0.9035	0.9035
												WT vs. mig2∆/∆ + pMIG2	23.03	No	0.722	0.5615
												WT vs. mig1∆/∆mig2∆/∆ + MIG1	-329.7	No	0.4667	0.3111
												WT vs. mig1∆/∆ + MIG1	154.1	Yes	0.0207	0.0069
												Sut1
												WT vs. mig1∆/∆	-2610	Yes	<0.0001	<0.0001
												WT vs. mig2∆/∆	-687	No	0.056	0.056
												WT vs. mig1∆/∆mig2∆/∆	-7605	Yes	<0.0001	<0.0001
												WT vs. mig1∆/∆mig2∆/∆ + pMIG1	-2976	Yes	0.0022	0.0011
												WT vs. mig1∆/∆mig2∆/∆ + pMIG2	-2342	Yes	0.0027	0.0018
												WT vs. mig1∆/∆+ pMIG1	-1055	Yes	0.0004	0.0001
												WT vs. mig2∆/∆ + pMIG2	321.2	Yes	0.0088	0.0069
												WT vs. mig1∆/∆mig2∆/∆ + MIG1	-1253	Yes	0.0022	0.0012
												WT vs. mig1∆/∆ + MIG1	-436.7	Yes	0.0458	0.0407
												Try4
												WT vs. mig1∆/∆	-301.6	Yes	0.0187	0.0062
												WT vs. mig2∆/∆	-51.82	No	0.0882	0.0784
												WT vs. mig1∆/∆mig2∆/∆	-4575	Yes	0.0092	0.001
												WT vs. mig1∆/∆mig2∆/∆ + pMIG1	-528.2	Yes	0.0187	0.0061
												WT vs. mig1∆/∆mig2∆/∆ + pMIG2	-308.3	No	0.0801	0.0623
												WT vs. mig1∆/∆+ pMIG1	-39.22	No	0.0756	0.0504
												WT vs. mig2∆/∆ + pMIG2	-159.3	Yes	0.0344	0.0153
												WT vs. mig1∆/∆mig2∆/∆ + MIG1	-114.6	No	0.2231	0.2231
												WT vs. mig1∆/∆ + MIG1	-132.8	No	0.0692	0.0384
												Tye7
												WT vs. mig1∆/∆	6015	Yes	0.019	0.0084
												WT vs. mig2∆/∆	-671.5	No	0.1738	0.1545
												WT vs. mig1∆/∆mig2∆/∆	8742	Yes	0.0029	0.001
												WT vs. mig1∆/∆mig2∆/∆ + pMIG1	6633	Yes	0.0029	0.0008
												WT vs. mig1∆/∆mig2∆/∆ + pMIG2	5946	Yes	0.0255	0.0142
												WT vs. mig1∆/∆+ pMIG1	2121	Yes	0.0377	0.0293
												WT vs. mig2∆/∆ + pMIG2	543.7	No	0.4483	0.4483
												WT vs. mig1∆/∆mig2∆/∆ + MIG1	6151	Yes	0.0377	0.0259
												WT vs. mig1∆/∆ + MIG1	5142	Yes	0.0002	<0.0001

## Sheet: Table S4D
4D. Unedited NanoString Data
File Name			20190625_30102213780420-01_Sample05_05.RCC	20190625_30102213780420-01_Sample06_06.RCC	20190625_30102213780420-01_Sample07_07.RCC	20190627_30102213770420-01_Sample02_02.RCC	20190627_30102213770420-01_Sample03_03.RCC	20190627_30102213770420-01_Sample04_04.RCC	20190627_30102213770420-01_Sample05_05.RCC	20190627_30102213770420-01_Sample06_06.RCC	20190627_30102213770420-01_Sample07_07.RCC	20190627_30102213770420-01_Sample08_08.RCC	20190627_30102213770420-01_Sample09_09.RCC	20190627_30102213770420-01_Sample10_10.RCC	20190625_30102213780420-01_Sample05_05.RCC	20190625_30102213780420-01_Sample06_06.RCC	20190625_30102213780420-01_Sample07_07.RCC	20190215_30102160570120-01_YP glycerol 37 #4-11_11.RCC	20190222_30102160560120-01_YP glycerol 37 #5-04_04.RCC	20190222_30102160560120-01_YP glycerol 37 #5-05_05.RCC	20190625_30102213780420-01_Sample08_08.RCC	20190625_30102213780420-01_Sample09_09.RCC	20190625_30102213780420-01_Sample10_10.RCC	20190625_30102213780420-01_Sample11_11.RCC	20190625_30102213780420-01_Sample12_12.RCC	20190627_30102213770420-01_Sample01_01.RCC	20190215_30102160570120-01_YP glycerol 37 #4-08_08.RCC	20190215_30102160570120-01_YP glycerol 37 #4-09_09.RCC	20190215_30102160570120-01_YP glycerol 37 #4-10_10.RCC	20190222_30102160560120-01_YP glycerol 37 #5-12_12.RCC	20190625_30102213780420-01_Sample03_03.RCC	20190625_30102213780420-01_Sample04_04.RCC	20190222_30102160560120-01_YP glycerol 37 #5-11_11.RCC	20190625_30102213780420-01_Sample01_01.RCC	20190625_30102213780420-01_Sample02_02.RCC
Description			75 CW542 WT 4 ypd 37 4hr	76 CW542 WT 4 ypd 37 4hr	77 CW542 WT 4 ypd 37 4hr	84 KL820 mig1 ypd 37 4hr	85 KL820 mig1 ypd 37 4hr	86 KL820 mig1 ypd 37 4hr	87 KL738 mig2 ypd 37 4hr	88 KL738 mig2 ypd 37 4hr	89 KL738 mig2 ypd 37 4hr	90 KL742 mig1 mig2 ypd 37 4hr	91 KL742 mig1 mig2 ypd 37 4hr	92 KL742 mig1 mig2 ypd 37 4hr	75 CW542 WT 4 ypd 37 4hr	76 CW542 WT 4 ypd 37 4hr	77 CW542 WT 4 ypd 37 4hr	KL830_1 mig1 mig2 + MIG1 60	KL830_2 mig1 mig2 + MIG1 61	KL830_3 mig1 mig2 + MIG1 62	78 KL807 mig1 mig2 + pMIG2 4 ypd 37 4hr	79 KL807 mig1 mig2 + pMIG2 4 ypd 37 4hr	80 KL807 mig1 mig2 + pMIG2 4 ypd 37 4hr	81 KL831 mig1 + pMIG1 4 ypd 37 4hr	82 KL831 mig1 + pMIG1 4 ypd 37 4hr	83 KL831 mig1 + pMIG1 ypd 37 4hr	KL822_1 mig2 + MIG2 57	KL822_2 mig2 + MIG2 58	KL822_3 mig2 + MIG2 59	KL998_1 mig1 + MIG1 own locus 69	70 KL998_2 mig1 + MIG1 own locus 4 ypd 37 4hr	71 KL998_3 mig1 + MIG1 own locus 4 ypd 37 4hr	KL938_1 mig1 mig2 + MIG1 own locus 66	67 KL938_2 mig1 mig2 + MIG1 own locus 4 ypd 37 4hr	68 KL938_3 mig1 mig2 + MIG1 own locus 4 ypd 37 4hr
Sample ID			Sample05	Sample06	Sample07	Sample02	Sample03	Sample04	Sample05	Sample06	Sample07	Sample08	Sample09	Sample10	Sample05	Sample06	Sample07	YP glycerol 37 #4-11	YP glycerol 37 #5-04	YP glycerol 37 #5-05	Sample08	Sample09	Sample10	Sample11	Sample12	Sample01	YP glycerol 37 #4-08	YP glycerol 37 #4-09	YP glycerol 37 #4-10	YP glycerol 37 #5-12	Sample03	Sample04	YP glycerol 37 #5-11	Sample01	Sample02
Owner			Administrator	Administrator	Administrator	Administrator	Administrator	Administrator	Administrator	Administrator	Administrator	Administrator	Administrator	Administrator	Administrator	Administrator	Administrator	Administrator	Administrator	Administrator	Administrator	Administrator	Administrator	Administrator	Administrator	Administrator	Administrator	Administrator	Administrator	Administrator	Administrator	Administrator	Administrator	Administrator	Administrator
Sample Date			43641	43641	43641	43643	43643	43643	43643	43643	43643	43643	43643	43643	43641	43641	43641	42048	43517	43517	43641	43641	43641	43641	43641	43643	42048	42048	42048	43517	43641	43641	43517	43641	43641
File Version			2	2	2	2	2	2	2	2	2	2	2	2	2	2	2	2	2	2	2	2	2	2	2	2	2	2	2	2	2	2	2	2	2
Gene RLF			CARB_MTB_C6805	CARB_MTB_C6805	CARB_MTB_C6805	CARB_MTB_C6805	CARB_MTB_C6805	CARB_MTB_C6805	CARB_MTB_C6805	CARB_MTB_C6805	CARB_MTB_C6805	CARB_MTB_C6805	CARB_MTB_C6805	CARB_MTB_C6805	CARB_MTB_C6805	CARB_MTB_C6805	CARB_MTB_C6805	CARB_MTB_C6805	CARB_MTB_C6805	CARB_MTB_C6805	CARB_MTB_C6805	CARB_MTB_C6805	CARB_MTB_C6805	CARB_MTB_C6805	CARB_MTB_C6805	CARB_MTB_C6805	CARB_MTB_C6805	CARB_MTB_C6805	CARB_MTB_C6805	CARB_MTB_C6805	CARB_MTB_C6805	CARB_MTB_C6805	CARB_MTB_C6805	CARB_MTB_C6805	CARB_MTB_C6805
Comments			Default Run	Default Run	Default Run	Default Run	Default Run	Default Run	Default Run	Default Run	Default Run	Default Run	Default Run	Default Run	Default Run	Default Run	Default Run				Default Run	Default Run	Default Run	Default Run	Default Run	Default Run					Default Run	Default Run		Default Run	Default Run
Lane ID			5	6	7	2	3	4	5	6	7	8	9	10	5	6	7	11	4	5	8	9	10	11	12	1	8	9	10	12	3	4	11	1	2
FOV Count			194	194	194	194	194	194	194	194	194	194	194	194	194	194	194	194	194	194	194	194	194	194	194	194	194	194	194	194	194	194	194	194	194
FOV Counted			191	187	193	192	192	192	192	193	194	194	170	165	191	187	193	194	193	194	191	189	192	185	190	193	193	194	194	194	193	193	194	189	190
Scanner ID			1607P0126	1607P0126	1607P0126	1607P0126	1607P0126	1607P0126	1607P0126	1607P0126	1607P0126	1607P0126	1607P0126	1607P0126	1607P0126	1607P0126	1607P0126	1607P0126	1607P0126	1607P0126	1607P0126	1607P0126	1607P0126	1607P0126	1607P0126	1607P0126	1607P0126	1607P0126	1607P0126	1607P0126	1607P0126	1607P0126	1607P0126	1607P0126	1607P0126
Stage Position			1	1	1	1	1	1	1	1	1	1	1	1	1	1	1	1	1	1	1	1	1	1	1	1	1	1	1	1	1	1	1	1	1
Binding Density			0.54	0.57	0.4	0.72	0.84	0.66	0.62	0.45	0.57	0.57	1.56	1.36	0.54	0.57	0.4	0.69	0.59	0.58	0.6	0.64	0.59	0.6	0.49	0.39	0.43	0.48	0.47	0.39	0.47	0.45	0.51	0.42	0.5
Messages
Positive	POS_A	ERCC_00117.1	38342	33334	32016	39661	40251	39098	37720	35749	34838	36565	23196	20078	38342	33334	32016	39392	38045	32878	39215	31374	42415	40306	29670	25850	41669	46684	47349	27002	49167	38894	36923	32294	38184
Positive	POS_B	ERCC_00112.1	11702	9890	9713	12375	12465	12129	11470	10715	10703	11058	7075	6489	11702	9890	9713	11665	11537	9483	12336	9912	13134	12385	8784	8260	12036	13458	13890	7922	15376	11638	11035	9516	11727
Positive	POS_C	ERCC_00002.1	3907	3503	3187	4148	4083	3949	3933	3900	3609	3864	2308	2055	3907	3503	3187	3792	3664	3203	3881	3342	4166	4176	3283	3013	3973	4428	4427	2896	4905	4028	3488	3531	4119
Positive	POS_D	ERCC_00092.1	823	757	700	865	876	837	811	794	776	829	483	466	823	757	700	774	830	669	846	749	912	834	675	618	854	966	993	630	1099	796	781	740	841
Positive	POS_E	ERCC_00035.1	151	137	157	177	169	169	173	196	170	176	134	92	151	137	157	191	160	152	163	131	187	184	140	139	193	200	209	159	196	143	167	146	167
Positive	POS_F	ERCC_00034.1	77	68	72	106	111	96	78	77	73	86	64	45	77	68	72	121	96	85	85	86	92	94	70	60	98	104	115	66	89	83	77	74	89
Negative	NEG_A	ERCC_00096.1	9	14	9	24	28	27	13	15	15	26	38	27	9	14	9	26	25	17	28	19	17	15	11	7	15	19	29	17	12	11	21	17	12
Negative	NEG_B	ERCC_00041.1	5	9	10	9	10	11	9	9	13	13	11	11	5	9	10	11	10	11	19	11	15	14	12	2	13	6	14	9	9	12	7	6	19
Negative	NEG_C	ERCC_00019.1	6	8	3	6	8	10	10	11	10	18	44	35	6	8	3	21	25	13	20	17	5	4	3	4	8	11	6	2	6	5	12	11	7
Negative	NEG_D	ERCC_00076.1	19	21	23	28	32	20	39	24	25	24	38	40	19	21	23	24	21	17	18	23	15	30	21	22	14	19	25	13	15	21	22	18	32
Negative	NEG_E	ERCC_00098.1	9	10	5	18	26	22	5	12	12	20	21	17	9	10	5	27	22	15	17	20	19	15	18	6	10	17	31	11	8	5	21	21	21
Negative	NEG_F	ERCC_00126.1	28	14	23	24	29	24	24	26	24	14	19	18	28	14	23	27	21	24	24	22	21	28	23	15	23	27	27	15	23	23	23	20	33
Negative	NEG_G	ERCC_00144.1	8	20	14	18	27	18	14	11	21	2	9	8	8	20	14	16	13	15	14	10	10	21	15	5	10	20	22	16	13	14	20	10	13
Negative	NEG_H	ERCC_00154.1	21	16	16	12	26	16	10	16	17	6	11	10	21	16	16	19	18	16	15	20	16	19	10	13	17	18	21	17	21	17	19	7	12
Endogenous	Ace2	orf19_6124.1	5593	5115	4514	4970	5154	4707	5182	4134	5150	2103	3284	3110	5593	5115	4514	4557	4660	4304	4398	4591	5559	4884	4246	3960	5288	5113	5371	4699	6531	5763	4547	4501	4721
Endogenous	Adh2	orf19_5113.1	381	347	355	2816	3273	2165	630	442	653	11376	20852	18334	381	347	355	1596	1136	1169	5316	3619	1125	1342	1541	1011	367	365	340	677	658	824	743	561	657
Endogenous	Adr1	orf19_2752.1	2150	1936	1722	2269	2252	2050	2205	1686	2064	2782	4827	4734	2150	1936	1722	2447	2408	2033	1723	1994	2186	2066	1556	1438	1690	1650	1805	1472	2276	1961	2374	1975	2095
Endogenous	Can2	orf19_111.1	876	720	604	1131	1243	968	1923	1520	1966	4793	9024	8192	876	720	604	4853	3813	3409	1571	1222	1025	1041	801	713	739	827	882	934	1411	1347	2546	2436	2465
Endogenous	Ctn3	orf19_2809.1	517	310	360	867	984	802	700	644	672	3940	6422	5882	517	310	360	2636	2497	2248	1150	987	805	669	581	378	611	562	617	659	780	737	1431	1191	1290
Endogenous	Eno1	orf19_395.1	294230	309764	235354	237966	276705	197364	321149	194315	310945	73802	107652	100365	294230	309764	235354	226586	171251	180775	195478	222160	191224	274225	211860	206582	252963	287301	269252	184931	246397	232032	219091	138670	198695
Endogenous	Fbp1	orf19_6178.1	2924	2802	2229	8093	7893	7563	14113	11312	13985	19175	34974	33148	2924	2802	2229	21813	19586	16776	6819	6189	5817	5513	4066	4024	2716	2776	3242	3900	6124	5654	18263	18155	18408
Endogenous	Fox2	orf19_1288.1	2740	2464	2297	7685	10005	7781	15023	13464	13001	36314	62654	58373	2740	2464	2297	45169	30504	29613	24331	18947	5474	3766	2566	2848	1110	1052	1158	3616	4663	4913	15159	16557	18743
Endogenous	Gal1	orf19_3670.1	3387	3127	2645	13879	13772	11652	4389	3360	4542	10435	16833	16155	3387	3127	2645	11022	10322	9692	7894	9164	10186	6637	5136	4838	1971	2174	2487	3040	4338	3786	7560	6423	6731
Endogenous	Gal10	orf19_3672.1	2557	2715	2224	13031	12449	11128	2015	1609	2084	6826	9542	9242	2557	2715	2224	8278	8022	7647	7499	9152	10184	6891	5703	5428	1487	1739	1730	2340	3118	2587	5861	5428	5181
Endogenous	Gal4	orf19_5338.1	9443	9681	7504	8279	8603	7567	9617	6562	8727	2218	3314	3196	9443	9681	7504	5282	4993	4495	6263	6917	8041	9654	8216	7808	6446	6783	6685	5491	6872	6589	6680	5456	5949
Endogenous	Hgt1	orf19_4527.1	8322	7755	6620	102492	100308	100271	5158	5289	6198	58298	99242	94122	8322	7755	6620	44411	47851	45161	56245	72649	91644	43696	34084	30299	2707	3298	3160	3995	5961	5070	27841	30770	22955
Endogenous	Hgt10	orf19_5753.1	1066	808	841	8711	7904	8925	960	927	998	7462	12337	11664	1066	808	841	6091	6060	4908	5630	5877	8715	3650	2789	2907	1333	1168	1406	1972	3024	2865	2397	2634	3014
Endogenous	Hgt16	orf19_6141.1	555	415	459	1136	1080	1039	820	722	846	1030	1614	1569	555	415	459	1474	1698	1490	687	791	1070	735	684	568	649	578	646	761	1015	860	1438	1494	1423
Endogenous	Hgt2	orf19_3668.1	313	211	274	14751	15063	14863	350	296	358	30490	46058	45516	313	211	274	1280	1202	1026	6077	6507	9977	565	495	423	447	392	373	547	579	623	593	403	406
Endogenous	Icl1	orf19_6844.1	471	320	379	1010	1572	983	1758	1598	1685	27096	49391	43573	471	320	379	13475	8449	7944	9141	5454	959	570	476	404	465	433	419	892	867	1143	3844	3704	3946
Endogenous	Jen2	orf19_5307.1	379	324	311	17514	15726	16283	362	318	364	17477	27609	27540	379	324	311	1666	1486	1060	11638	10762	13881	815	684	574	453	454	569	590	575	639	611	432	455
Endogenous	Mal31	orf19_3981.1	589	466	431	1830	2057	1726	633	499	570	2613	3572	3240	589	466	431	448	897	717	1046	1209	1204	712	601	480	553	554	703	554	692	628	758	473	440
Endogenous	Mig1	orf19_4318.1	5487	4957	4185	34	23	20	5298	4275	5105	31	47	35	5487	4957	4185	3522	3519	3051	26	21	17	2383	1770	1792	4335	4238	4673	2727	3694	3347	3007	2959	3189
Endogenous	Mig2	orf19_5326.1	1233	1138	1047	1190	1151	1226	9	6	10	10	9	22	1233	1138	1047	9	6	12	1259	1482	1827	1083	873	775	1663	1748	1891	1008	1317	1237	8	4	8
Endogenous	Mls1	orf19_4833.1	2279	2026	1933	4690	5539	3892	6885	6028	6861	33220	52789	49004	2279	2026	1933	22028	14590	13250	16463	10018	2688	3343	2880	2810	1240	1132	1265	2506	2860	3084	8828	9009	9100
Endogenous	Pck1	orf19_7514.1	3625	2999	2941	34995	32668	37002	6538	7051	7000	74980	130126	118477	3625	2999	2941	37519	36520	32630	31064	27458	20368	10763	9288	8291	1301	1202	1184	2567	2914	3050	19771	21386	18318
Endogenous	Pxp2	orf19_1655.1	278	186	254	1194	2141	1235	1008	1043	895	23260	37837	36566	278	186	254	15296	8806	9266	10321	7716	933	406	283	326	307	306	300	597	550	702	1344	1348	2052
Endogenous	Sak1	orf19_3840.1	4564	4243	3896	3983	3958	3821	4095	3222	4120	1488	2204	2240	4564	4243	3896	3016	3337	2993	2988	3535	4268	3672	3312	3061	3882	3738	3865	3364	4458	4395	3923	3863	3781
Endogenous	Snf1	orf19_1936.1	8208	7819	6709	7776	7858	7354	7472	5833	7397	2992	4645	4640	8208	7819	6709	6061	6055	5219	5905	6610	7868	7218	5485	5121	6441	6597	7103	5888	8509	7598	7359	6519	6990
Endogenous	Sut1	orf19_4342.1	2147	1861	1724	4746	4744	4591	2602	2421	2311	3652	5762	5520	2147	1861	1724	4372	3991	3357	3776	3884	4624	2786	2321	2315	1252	1361	1484	2148	2615	2384	3120	2811	2978
Endogenous	Try4	orf19_5975.1	328	290	254	601	685	557	339	252	382	1806	3171	2916	328	290	254	776	679	547	631	549	516	328	256	221	404	389	505	412	460	439	509	297	323
Endogenous	Tye7	orf19_4941.1	16402	15580	13132	7522	8594	6081	15873	12024	15101	1783	2309	2143	16402	15580	13132	5752	4878	4707	6147	7878	6615	11299	8570	9492	12571	13453	12225	7199	10042	9229	7759	4604	7878
Housekeeping	Arp3	orf19_2289.1	10894	10493	9159	10477	10350	9685	9928	7900	9731	3617	5399	5265	10894	10493	9159	7637	7066	6274	7725	8323	10136	8809	7039	7270	8178	8328	8603	7400	10740	9793	8729	8337	8837
Housekeeping	C7_01510W	orf19_6578.1	5938	5703	4948	5009	4737	4601	6115	5492	6530	2152	3345	3264	5938	5703	4948	4966	5199	4441	3450	3927	4739	4938	3878	3805	3595	3627	3764	3276	4571	4097	6149	6381	6066
Housekeeping	Fkh2	orf19_5389.1	5436	4922	4189	4382	4359	4079	4229	3460	4418	1453	2509	2330	5436	4922	4189	3385	3536	3050	3816	4213	5304	4436	3503	3417	4191	4341	4783	3918	5763	5115	3935	3945	3998
Housekeeping	Gin4	orf19_663.1	9118	8436	7037	8053	7897	7621	7729	6226	8152	2866	4572	4358	9118	8436	7037	6230	6106	5373	6324	7327	9194	7937	5973	6061	7876	7842	8420	6788	10094	8741	7268	7316	7312
Housekeeping	Tup1	orf19_6109.1	34107	34361	29046	33853	33158	31661	38496	30539	37441	13627	20885	20282	34107	34361	29046	30888	28633	26720	24023	27308	32617	30981	25719	24067	26871	26908	28985	28262	37707	33884	33359	33428	34875
Housekeeping	cdc28	orf19_3856.1	7986	7595	6451	6317	6235	5980	6281	5255	6554	1935	3021	2949	7986	7595	6451	4942	4572	4168	5104	5935	7158	6381	5132	4841	6258	6346	6838	5649	8280	7250	5554	5819	5958
*Arp3, Fkh2, Gin4, Tup1, and Cdc28 were used for normalization. C7_01510W was not used due to high variance.
