# Supplementary material for: Roles of Candida albicans Mig1 and Mig2 in glucose repression, pathogenicity traits, and SNF1 essentiality
Source: PLoS Genet. 2020 Jan 21;16(1):e1008582. doi: 10.1371/journal.pgen.1008582 (PMC6994163; doi:10.1371/journal.pgen.1008582)
Supplement: S5 Table — Gene expression data for cells grown in Spider medium are provided. (XLSX) [file pgen.1008582.s012.xlsx]

## Sheet: Contents
Comparison of RNA levels for select genes during growth in YPD or in Spider medium: 5A. Normalized Nanostring RNA counts of biological replicates - Data from individual samples are shown; there are three determinations per growth condition. Probes are listed in the left-hand column, and numerical entries in each column indicate probe counts normalized for each sample. 5B. Average Nanostring RNA c…

## Sheet: Table S5A
5A. Normalized Nanostring RNA counts of biological replicates
	WT YPD	WT YPD	WT YPD	WT Spider	WT Spider	WT Spider
Ace2	3954.36	3830.59	3764.64	7061.77	6906.52	6778.39
Adh2	348.832	527.349	437.143	4734.91	4671.58	4825.51
Adr1	1447.55	1401.45	1542.94	3448.95	3375.67	3527.55
Can2	693.279	863.406	873.703	7538.8	7580.36	7937.08
Ctn3	489.162	497.36	525.078	4496.99	4186.64	4307.91
Eno1	253645	258945	264248	74770.3	72872	69822.6
Fbp1	2895.51	3642.71	3337.42	9423.13	9050.64	8966.36
Fox2	1476.26	3844.7	3002.03	23402.1	22693.6	21994.4
Gal1	1793.6	2339.06	2189.61	10862.5	10243.9	9995.65
Gal10	1029.75	1226.81	1190.42	8441.71	7583.08	8030.92
Gal4	5708.49	6081.55	6103.86	5757.97	5911.2	5491.29
Hgt1	1760.11	2023.29	1990.39	66117.1	67211.5	70925
Hgt10	466.837	509.709	574.103	571.306	642.168	547.363
Hgt16	436.538	507.062	450.372	752.125	683.035	678.74
Hgt2	326.507	531.76	537.528	1142.31	1271.51	1196.35
Icl1	434.944	1238.27	956.19	4700.41	4572.6	4447.19
Jen2	337.669	604.969	509.514	5968.53	6038.34	5268.05
Mal31	471.621	433.853	469.049	8298.95	7925.45	7832.37
Mig1	3633.83	3729.15	3798.11	4345.91	4302.88	4308.9
Mig2	911.747	854.586	827.012	1287.45	1228.83	1233.88
Mls1	1296.06	2250.85	1823.86	12210.4	11331.9	11082.2
Pck1	950.019	3202.58	2265.09	48533.6	45542.4	41643.7
Pxp2	208.502	1068.92	732.074	5467.7	5372.67	4850.21
Sak1	2710.53	2803.01	2868.96	2773.26	2715.45	2676.07
Snf1	5116.87	4985.18	5083.66	7045.12	6857.48	6764.56
Sut1	946.83	1164.18	1051.91	1989.31	1957.15	2061.66
Try4	334.48	372.992	370.998	2568.65	2411.22	2442.95
Tye7	11356.8	11905.7	12725.4	5841.24	5448.95	5241.38

## Sheet: Table S5B
5B. Average Nanostring RNA counts of biological replicates
	WT YPD	WT Spider
Ace2	3849.86	6915.56
Adh2	437.775	4744
Adr1	1463.98	3450.72
Can2	810.129	7685.41
Ctn3	503.867	4330.51
Eno1	258946	72488.3
Fbp1	3291.88	9146.71
Fox2	2774.33	22696.7
Gal1	2107.42	10367.4
Gal10	1148.99	8018.57
Gal4	5964.63	5720.15
Hgt1	1924.6	68084.6
Hgt10	516.883	586.946
Hgt16	464.658	704.633
Hgt2	465.265	1203.39
Icl1	876.469	4573.4
Jen2	484.051	5758.3
Mal31	458.174	8018.92
Mig1	3720.36	4319.23
Mig2	864.448	1250.05
Mls1	1790.26	11541.5
Pck1	2139.23	45239.9
Pxp2	669.832	5230.19
Sak1	2794.16	2721.59
Snf1	5061.9	6889.05
Sut1	1054.31	2002.71
Try4	359.49	2474.27
Tye7	11995.9	5510.52

## Sheet: Table S5C
5C. RNA expression fold change comparison of growth conditions
	WT YPD (from S5B)	WT Spider (from S5B)			WT Spider/ WT YPD
Ace2	3849.86	6915.56		Ace2	1.79631
Adh2	437.775	4744		Adh2	10.8366
Adr1	1463.98	3450.72		Adr1	2.35708
Can2	810.129	7685.41		Can2	9.48665
Ctn3	503.867	4330.51		Ctn3	8.59456
Eno1	258946	72488.3		Eno1	0.279936
Fbp1	3291.88	9146.71		Fbp1	2.77857
Fox2	2774.33	22696.7		Fox2	8.18098
Gal1	2107.42	10367.4		Gal1	4.91946
Gal10	1148.99	8018.57		Gal10	6.97877
Gal4	5964.63	5720.15		Gal4	0.959011
Hgt1	1924.6	68084.6		Hgt1	35.376
Hgt10	516.883	586.946		Hgt10	1.13555
Hgt16	464.658	704.633		Hgt16	1.51646
Hgt2	465.265	1203.39		Hgt2	2.58646
Icl1	876.469	4573.4		Icl1	5.21798
Jen2	484.051	5758.3		Jen2	11.8961
Mal31	458.174	8018.92		Mal31	17.5019
Mig1	3720.36	4319.23		Mig1	1.16097
Mig2	864.448	1250.05		Mig2	1.44607
Mls1	1790.26	11541.5		Mls1	6.44683
Pck1	2139.23	45239.9		Pck1	21.1478
Pxp2	669.832	5230.19		Pxp2	7.80821
Sak1	2794.16	2721.59		Sak1	0.974027
Snf1	5061.9	6889.05		Snf1	1.36096
Sut1	1054.31	2002.71		Sut1	1.89955
Try4	359.49	2474.27		Try4	6.88273
Tye7	11995.9	5510.52		Tye7	0.459365

## Sheet: Table S5D
5D. Unedited Nanostring Results
File Name			20191004_30102396140621-01_Sample01_01.RCC	20191004_30102396140621-01_Sample02_02.RCC	20191004_30102396140621-01_Sample03_03.RCC	20191004_30102396140621-01_Sample04_04.RCC	20191004_30102396140621-01_Sample05_05.RCC	20191004_30102396140621-01_Sample06_06.RCC
Description			93 CW542 WT YPD 37 4hr	94 CW542 WT YPD 37 4hr	95 CW542 WT YPD 37 4hr	96 CW542 WT Spider 37 4hr	97 CW542 WT Spider 37 4hr	98 CW542 WT Spider 37 4hr
Sample ID			Sample01	Sample02	Sample03	Sample04	Sample05	Sample06
Owner			Administrator	Administrator	Administrator	Administrator	Administrator	Administrator
Sample Date			2019-10-04	2019-10-04	2019-10-04	2019-10-04	2019-10-04	2019-10-04
File Version			2	2	2	2	2	2
Gene RLF			CARB_MTB_C6805	CARB_MTB_C6805	CARB_MTB_C6805	CARB_MTB_C6805	CARB_MTB_C6805	CARB_MTB_C6805
Comments			Default Run	Default Run	Default Run	Default Run	Default Run	Default Run
Lane ID			1	2	3	4	5	6
FOV Count			194	194	194	194	194	194
FOV Counted			194	194	194	193	193	193
Scanner ID			1607P0126	1607P0126	1607P0126	1607P0126	1607P0126	1607P0126
Stage Position			1	1	1	1	1	1
Binding Density			0.28	0.53	0.64	0.43	0.56	0.48
Messages
Positive	POS_A	ERCC_00117.1	24761	32324	35158	34764	38464	37244
Positive	POS_B	ERCC_00112.1	8117	10520	11304	11018	12042	11945
Positive	POS_C	ERCC_00002.1	2526	3148	3359	3356	3595	3698
Positive	POS_D	ERCC_00092.1	569	725	743	701	740	777
Positive	POS_E	ERCC_00035.1	116	127	135	143	156	160
Positive	POS_F	ERCC_00034.1	77	84	102	108	100	98
Negative	NEG_A	ERCC_00096.1	15	13	16	25	29	20
Negative	NEG_B	ERCC_00041.1	5	16	13	12	20	13
Negative	NEG_C	ERCC_00019.1	7	5	5	10	14	15
Negative	NEG_D	ERCC_00076.1	19	26	13	14	19	23
Negative	NEG_E	ERCC_00098.1	14	19	24	25	29	39
Negative	NEG_F	ERCC_00126.1	24	22	35	33	29	31
Negative	NEG_G	ERCC_00144.1	16	21	29	6	11	7
Negative	NEG_H	ERCC_00154.1	14	31	27	9	16	11
Endogenous	Ace2	orf19_6124.1	2494	4362	4858	5953	7626	6882
Endogenous	Adh2	orf19_5113.1	233	617	582	3997	5165	4905
Endogenous	Adr1	orf19_2752.1	922	1608	2003	2916	3738	3591
Endogenous	Can2	orf19_111.1	449	998	1143	6354	8368	8055
Endogenous	Ctn3	orf19_2809.1	321	583	695	3797	4631	4381
Endogenous	Eno1	orf19_395.1	159073	293594	339592	62870	80264	70705
Endogenous	Fbp1	orf19_6178.1	1830	4149	4309	7938	9987	9097
Endogenous	Fox2	orf19_1288.1	940	4378	3878	19689	25010	22286
Endogenous	Gal1	orf19_3670.1	1139	2671	2834	9148	11301	10139
Endogenous	Gal10	orf19_3672.1	660	1410	1550	7113	8371	8150
Endogenous	Gal4	orf19_5338.1	3594	6914	7864	4857	6530	5579
Endogenous	Hgt1	orf19_4527.1	1118	2313	2578	55596	74031	71821
Endogenous	Hgt10	orf19_5753.1	307	597	758	497	728	574
Endogenous	Hgt16	orf19_6141.1	288	594	599	649	773	707
Endogenous	Hgt2	orf19_3668.1	219	622	711	977	1421	1231
Endogenous	Icl1	orf19_6844.1	287	1423	1249	3968	5056	4522
Endogenous	Jen2	orf19_5307.1	226	705	675	5034	6670	5353
Endogenous	Mal31	orf19_3981.1	310	511	623	6993	8748	7949
Endogenous	Mig1	orf19_4318.1	2293	4247	4901	3670	4759	4382
Endogenous	Mig2	orf19_5326.1	586	988	1083	1099	1374	1269
Endogenous	Mls1	orf19_4833.1	827	2571	2364	10281	12499	11239
Endogenous	Pck1	orf19_7514.1	610	3650	2931	40815	50170	42178
Endogenous	Pxp2	orf19_1655.1	145	1231	961	4613	5937	4930
Endogenous	Sak1	orf19_3840.1	1714	3197	3707	2348	3011	2729
Endogenous	Snf1	orf19_1936.1	3223	5671	6553	5939	7572	6868
Endogenous	Sut1	orf19_4342.1	608	1339	1372	1689	2176	2107
Endogenous	Try4	orf19_5975.1	224	442	497	2176	2676	2493
Endogenous	Tye7	orf19_4941.1	7136	13517	16373	4927	6021	5326
Housekeeping	Arp3	orf19_2289.1	4264	7715	8431	6118	7887	7119
Housekeeping	Fkh2	orf19_5389.1	2157	3922	4395	3065	4131	3741
Housekeeping	Gin4	orf19_663.1	3622	6582	7663	5005	6423	6094
Housekeeping	Tup1	orf19_6109.1	14117	25575	28611	17979	22927	21331
Housekeeping	cdc28	orf19_3856.1	3005	5332	6248	3616	4900	4463
