# Supplementary material for: Roles of Candida albicans Mig1 and Mig2 in glucose repression, pathogenicity traits, and SNF1 essentiality
Source: PLoS Genet. 2020 Jan 21;16(1):e1008582. doi: 10.1371/journal.pgen.1008582 (PMC6994163; doi:10.1371/journal.pgen.1008582)
Supplement: S6 Table — Detailed gene expression data underlying Fig 5 are provided. (XLSX) [file pgen.1008582.s013.xlsx]

## Sheet: Contents
Gene expression-based appraisal of mutant phenotype and epistasis: S6A. Normalized Nanostring RNA counts of biological replicates - Data from individual samples are shown; there are three determinations per strain. Probes are listed in the left-hand column, and numerical entries under each strain indicate probe counts normalized for each sample. S6B. Average Nanostring RNA counts of biological re…

## Sheet: Table S6A
A. Normalized Nanostring RNA counts of biological replicates
	WT	WT	WT	sak1∆/∆	sak1∆/∆	sak1∆/∆	sak1∆/∆ mig1∆/∆	sak1∆/∆ mig1∆/∆	sak1∆/∆ mig1∆/∆	sak1∆/∆ mig2∆/∆	sak1∆/∆ mig2∆/∆	sak1∆/∆ mig2∆/∆	sak1∆/∆ mig1∆/∆ mig2∆/∆	sak1∆/∆ mig1∆/∆ mig2∆/∆	sak1∆/∆ mig1∆/∆ mig2∆/∆	sak1∆/∆ + SAK1	sak1∆/∆ + SAK1	sak1∆/∆ + SAK1	sak1∆/∆ mig1∆/∆ + SAK1	sak1∆/∆ mig1∆/∆ + SAK1	sak1∆/∆ mig1∆/∆ + SAK1	sak1∆/∆ mig2∆/∆ + SAK1	sak1∆/∆ mig2∆/∆ + SAK1	sak1∆/∆ mig2∆/∆ + SAK1	sak1∆/∆ mig1∆/∆ mig2∆/∆ + SAK1	sak1∆/∆ mig1∆/∆ mig2∆/∆ + SAK1	sak1∆/∆ mig1∆/∆ mig2∆/∆ + SAK1	snf1∆/∆ mig1∆/∆	snf1∆/∆ mig1∆/∆	snf1∆/∆ mig1∆/∆	snf1∆/∆ mig1∆/∆ mig2∆/∆	snf1∆/∆ mig1∆/∆ mig2∆/∆	snf1∆/∆ mig1∆/∆ mig2∆/∆	snf1∆/∆ mig1∆/∆ + SNF1	snf1∆/∆ mig1∆/∆ + SNF1	snf1∆/∆ mig1∆/∆ + SNF1	snf1∆/∆ mig1∆/∆ mig2∆/∆ + SNF1	snf1∆/∆ mig1∆/∆ mig2∆/∆ + SNF1	snf1∆/∆ mig1∆/∆ mig2∆/∆ + SNF1
Ace2	5120.07	5281.45	5057.51	2248.59	2566.52	2171.34	2624.52	2541.27	2665.76	2946.44	2822.15	2522.27	5809.47	5555.96	5501.51	5295.93	4145.69	4211.53	7136.45	7619.35	7834.32	5232.15	4301.19	4830.85	4804.16	4784.02	4673.94	2121.27	2050.44	2383.99	6298.87	7863.13	4795.41	4856.25	5292.96	4428.69	4038.51	4101.09	4286.45
Adh2	1203.4	1106.24	1268.37	3957.68	3863.09	3634.44	9101.66	7432.2	9579.07	3770.92	3579.42	3232.07	21559.5	37391.8	26784.8	1901.06	1370.02	1100.29	4828.9	5616.53	5921.36	5016.53	2951.64	2131.21	66597	26753.9	20476.1	10798.7	9537.23	8581.56	40152.6	14492.2	15778.2	3023.38	2390.29	2149.79	40652.9	18712.3	17171.5
Adr1	2619.17	2740.17	2651.31	1847	1918.23	1637.65	2540.8	2421.58	2733.55	3615.36	3080.47	2988.5	5840.74	5323.62	5342.57	3045.43	2618.45	2418.37	3099.63	2821.99	2829.75	4209.91	4363.15	3641.56	5811.2	5878.84	5567.22	2284.18	2161.96	2331.88	5594.1	5588.32	5904.99	2756.15	2842.27	2933.78	6185.48	5635.15	6288.82
Can2	10001.5	9493.53	8935.95	2243.61	2127.85	1926.73	8084.69	5819.3	6156.66	11072.2	7892.31	6842.5	26833.9	29338.9	24003.3	14331.2	12231.1	11024.9	11923.6	11167.1	12501.5	25836.7	23744.4	27178.2	43367.5	29369.8	21165.7	3069.69	2994.98	3362.11	28669.6	21852.1	21869.5	9736.95	9153.14	8655.81	25664.1	19390.3	22779.2
Ctn3	3160.04	3302.65	3035.81	1051.29	1115.27	850.22	3583.75	2266.17	3114.28	3872.04	3391.16	2863	9346.62	8661.95	8755.23	3387.01	3153.35	3039.54	4393.81	4700.71	4231.12	6445.32	6810.39	4644.1	9274.14	9306.96	10169.4	1128.23	1057.7	1504.1	8923.68	9477.74	9821.48	3634.77	3761.84	3752.45	10671.1	11855.9	10587
Eno1	85057.4	86039.9	86403.1	43303.5	40822.2	48279.5	46774.3	37530.3	45335.7	36986.5	49642.5	46744.7	57694.5	53913.4	57188.9	73549.7	66145.9	68706.6	68781	66889.4	73862.9	64584.2	65899.7	58394.4	59444.3	55593.1	56477.4	28343.5	25673.6	29368.3	51982.3	52721.5	56500.6	63365.9	69909.4	69171.8	50139.9	51409	52642.2
Fbp1	19043.7	17266	17860	8454.25	8138.23	7747.77	11677.6	11361.6	11623.8	25320.9	19778.6	18664.9	44717	44578.7	42296.7	26255.8	27518.9	28390.4	31147.6	24910.1	26515.2	52043.3	55370	47346.9	52985.4	49125.2	43057.9	7919.77	7038.19	7371.64	38220.2	40383.6	45574.2	23168	28632.6	27314.3	51369.9	39909.9	44374.6
Fox2	64650	56977.5	59555.4	20645.8	16811.1	18613.8	71735.8	55380.6	65953.8	95087.4	84102.5	77419.5	143138	132146	119138	55516.1	40899.5	42475.9	78506.2	75439.9	80595.2	109693	117288	130384	130202	123998	102728	32210.3	27286.6	38324.2	84673.9	104125	130110	44727	41739.8	41630.5	101117	117403	127170
Gal1	6218.77	6279.17	5699.99	4085.94	3935.78	3219.92	2950.04	2680.8	3026.63	2776.88	3133.55	3033.71	4107.76	3598.32	4242.64	5331.69	5202.06	5398.66	7004.37	6672.15	6710.8	5386.72	4927.48	5626.98	5693.11	6251.69	6839.27	2112.86	2075.22	2248.02	2948.96	4217.31	4048.96	5900.44	5858.77	5280.8	4526.64	6460.05	5958.72
Gal10	5750.8	5802.31	5317.97	2488.3	2372.12	2144.54	2011.02	1846.91	2062.49	1560.39	1546.83	1533.13	2533.29	2419.95	2855.93	5699.17	5275.37	5477.66	6194.12	6189.99	6756.01	3752.69	3652.01	4372.17	4171.28	4030	4004.66	1526.48	1437.03	1661.03	1896.32	2488.55	2490.17	5792.24	5393.4	4908	3157.38	3515.02	3830.01
Gal4	2954.88	3326.44	3079.22	2676.33	2895.31	2903.46	1911.42	1922.3	2064.54	2005.29	2592.14	2670.71	2275.56	2311.01	2233.98	3327.82	2812.58	2599.1	2448.1	2431.13	2285.08	2646.03	2050.59	2376.93	2852.44	2584.9	2606.36	2768.42	2788.44	2729	2675.64	2235.53	1806.94	2499.34	2788.7	2567.17	2386.56	2320.84	2388.68
Hgt1	71757.7	73578.5	67364.4	35554.4	33477.2	26728.1	57662.1	64544.2	56570.6	30462.3	28816.3	30849	46596.7	24970.1	45636.8	50074.2	54791.3	53155.8	64779.7	53732.7	59966.1	44798	48599.3	9945.09	27155.4	39349	55102.2	68274.3	67711.2	65834.4	40968.1	59631.8	47818.9	58048.5	62488.2	53932.9	33860.4	59112.3	49030.1
Hgt10	3185.47	3360.92	3337.2	889.413	951.298	738.463	4097.65	2782.64	3455.29	2433.09	1810.1	1620.17	5094.49	3411.56	4388.91	3147.78	3055.25	3167.23	3642.38	3663.64	4060.22	3869.6	4240.58	4155.94	5805.89	5432.36	5853.67	1156.68	1174.74	1602.33	2907.17	4429.14	5689.8	3198.07	3138	3159.19	3722.73	5151.96	5434.35
Hgt16	935.507	1027.75	1050.08	511.482	700.267	514.38	812.89	609.63	807.329	1243.04	935.35	848.291	1902.43	1768.52	1659.25	1093.34	837.192	754	744.349	772.099	619.094	1573.13	1452.59	1856	1992.68	2003.05	2216.74	781.059	749.282	734.416	1800.32	2044.89	1999.26	1094.05	1279.89	1146.57	1888.77	2172.03	2070.8
Hgt2	1534.03	1675.85	1489.14	353.959	625.042	395.781	3023.66	3676.05	2825.99	808.242	679.152	643.176	8685.56	5457.02	8504.14	1397.93	1109.8	966.105	3243.92	3175.77	2865.03	1132.81	862.663	1230.24	6734.65	8068.46	12068.6	4038.15	4378.74	4881.71	5393.06	8030.24	7996.38	1406.91	1513.13	1561.48	3743.42	11536.2	8035.8
Icl1	12053.1	11328.4	12118.6	3140.81	2435.51	2264.28	16103.5	9346.64	15720.7	24711.9	19724.8	15994.4	81191.7	69872.4	66684	6540.18	5272.27	5257.98	16195.7	13787.6	13070.4	44821.4	47399.3	32220.4	78457.2	72021.3	65475.4	2962.37	3293.76	6339.61	48633.6	69148.8	81671.2	6781.68	7954.58	6598.6	72312.9	64513.7	70936.6
Jen2	22292.4	23034.7	22451.6	433.655	647.018	389.509	11594.6	7182.23	11082.1	1400.93	983.475	745.059	15488.1	14022.4	13903.6	16512.7	16007.3	17456.2	24392.6	25631.9	25212	9505.54	9994.36	10813.3	22259.5	22942.3	27429.5	4214.65	4167.39	4606.78	10265.5	15650.2	20330.9	24543.3	24155.3	26329.7	21189.5	29074.1	25200
Mal31	4750.44	4598.86	4376.58	604.253	979.191	626.136	2733.51	2725.77	2390.49	1634.28	1099.54	1109.41	6882.48	6728.77	7490.6	6019.79	5640.92	5568.56	8201.99	8914.62	9220.26	5736.12	5132.2	4591.68	12660.1	10851.8	10827.8	1459.89	1511.39	1517.87	6386.97	6731.02	5985.69	6815.57	6547.33	5814.61	9503.16	8503.02	8696.02
Mig1	3670.39	4303.94	3716.74	3678.75	3870.7	3839.14	18.2246	11.8206	9.58661	3297.24	4211.42	3914.89	15.2324	16.536	21.4515	3209.44	2902.42	2838.26	15.1228	10.3422	9.37186	4117.69	3755.71	5590.94	72.8079	11.7259	20.1938	18.8295	17.4692	13.2523	25.9771	13.6806	6.05226	10.7547	6.55639	10.8372	14.8234	7.80809	5.94327
Mig2	1050.8	1163.32	1480.46	878.828	1031.59	735.042	999.106	845.051	1169.57	0.1	0.1	0.1	0.1	0.1	0.1	1251.19	991.052	1012.64	1284.89	1105.9	1106.43	0.1	0.1	0.1	14.4289	0.1	0.1	781.059	668.735	826.658	1.12944	0.1	0.1	1082.32	1258.69	1132.95	12.0655	0.4593	0.1
Mls1	39819	33550.7	37125.7	5989.29	4786.08	4853.5	29227.4	17722.6	26930.8	38661.2	31659.2	24624	108925	100291	91362.7	21933.6	17368.3	17454	38458.8	40286.4	37718.4	85781.1	91597.8	78805.5	115142	107498	109740	4738.32	5024.5	8756.46	63759	93954	115148	23089.8	21944.5	22695.8	108716	120673	111984
Pck1	349580	327897	346116	15179.8	17766.2	13040.8	61820.2	50676.2	60075.8	82041.2	38958.7	33568.8	202084	173024	180471	290032	283547	294995	288711	277421	259822	352545	322728	347898	268222	246034	237972	17753.8	16553.8	17523	119803	188039	214419	267892	292645	272706	258497	215691	223626
Pxp2	31048.1	26792.5	28638.2	4290.16	2656.96	2935.39	26694	19233.6	25725.7	41915.5	34579.3	32417.7	68722.2	56475.8	53179.6	28825.7	20135.7	20692.9	40287.9	38132.4	40417.5	55314	65078.2	70303.7	63123.5	66220.7	59867.3	8936.73	6974.86	10571.9	30680	52949.8	69819.6	19203.7	19606.5	21197.2	51176.8	62220.9	69610.7
Sak1	2510.65	2381.04	2914.26	9.02799	9.72006	1.78183	0.1	0.1	0.1	0.1	4.68869	0.1	0.1	0.1	1.87161	1333.81	1153.17	1158.73	2801.05	2408.31	2270.75	2973.35	2466.77	2917.51	1147.51	1452.08	1373.69	2294.53	2110.33	2398.96	2384.24	2699.2	2237.32	2404.17	2657.01	2691.03	2483.09	3059.4	2535.4
Snf1	5608.38	5722.64	5656.58	6266.36	6216.19	6103.92	5562.11	6065.3	5771.14	5981.46	6090.43	6028.11	6419.85	6622.05	6510.45	5907.58	5609.94	5498.22	6025.41	5386.86	6197.01	6075.13	5994.19	7451.86	6291.5	6119.89	5761.36	0.1	0.1	0.1	37.2714	13.6806	14.1219	5282.53	5555.22	5352.64	21983.7	25219.7	17838.5
Sut1	9982.84	9147.48	10023.7	1812.76	1914.01	1608	5305.89	5223.48	6032.71	8100.99	5398.28	5481.59	9015.55	7754.83	7103.61	9943.69	8864.74	9425.41	9976.77	10586.5	10301.9	12822.9	12402.5	19259.5	12786.2	10705.8	11312.5	3206.1	3340.57	3555.58	4942.42	8650.42	10594.8	8545.45	8530.43	8091.03	9496.26	10384.3	10862.8
Try4	2261.41	2257.36	2132.86	748.078	850.717	589.074	2184.97	1727.22	2233.68	2522.54	1884.41	1686.29	4844.3	4950.1	4978.61	2541.07	2143.45	2119.7	3129.59	3148.67	3259.75	3994.29	3750.33	4604.79	6385.7	6438.12	6717.08	1135.34	1065.28	1263.31	4552.76	5649.51	5887.51	2882.59	2697.19	2511.44	7056.96	6373.7	6571.38
Tye7	3287.2	4891.4	3107.75	1282.29	1619.87	1677.56	1895.54	1682.25	1429.09	1551.83	1931.83	1498.72	2210.85	3239.25	3338.51	2576.83	2593.67	2737.61	2500.26	3025.99	3253.14	2234.28	1742.16	2478.49	3146.99	2868.69	2522.19	2103.16	1660.09	2447.48	4151.81	2377.93	1170.78	3173.3	2694.96	2411.12	1586.79	2238.17	2399.55

## Sheet: Table S6B
B. Average Nanostring RNA counts of biological replicates
	WT	sak1∆/∆	sak1∆/∆ mig1∆/∆	sak1∆/∆ mig2∆/∆	sak1∆/∆ mig1∆/∆ mig2∆/∆	sak1∆/∆ + SAK1	sak1∆/∆ mig1∆/∆ + SAK1	sak1∆/∆ mig2∆/∆ + SAK1	sak1∆/∆ mig1∆/∆ mig2∆/∆ + SAK1	snf1∆/∆ mig1∆/∆	snf1∆/∆ mig1∆/∆ mig2∆/∆	snf1∆/∆ mig1∆/∆ + SNF1	snf1∆/∆ mig1∆/∆ mig2∆/∆ + SNF1
Ace2	5153.01	2328.82	2610.52	2763.62	5622.31	4551.05	7530.04	4788.06	4754.04	2185.23	6319.14	4859.3	4142.02
Adh2	1192.67	3818.41	8704.31	3527.47	28578.7	1457.13	5455.6	3366.46	37942.3	9639.15	23474.4	2521.15	25512.2
Adr1	2670.22	1800.96	2565.31	3228.11	5502.31	2694.08	2917.12	4071.54	5752.42	2259.34	5695.8	2844.06	6036.48
Can2	9476.99	2099.4	6686.88	8602.34	26725.4	12529.1	11864.1	25586.4	31301	3142.26	24130.4	9181.97	22611.2
Ctn3	3166.17	1005.6	2988.07	3375.4	8921.27	3193.3	4441.88	5966.6	9583.49	1230.01	9407.63	3716.35	11038
Eno1	85833.5	44135.1	43213.4	44457.9	56265.6	69467.4	69844.5	62959.5	57171.6	27795.2	53734.8	67482.4	51397
Fbp1	18056.6	8113.41	11554.3	21254.8	43864.2	27388.4	27524.3	51586.7	48389.5	7443.2	41392.7	26371.6	45218.1
Fox2	60394.3	18690.2	64356.8	85536.5	131474	46297.2	78180.5	119121	118976	32607	106303	42699.1	115230
Gal1	6065.98	3747.21	2885.82	2981.38	3982.91	5310.8	6795.77	5313.72	6261.36	2145.37	3738.41	5680	5648.47
Gal10	5623.7	2334.99	1973.47	1546.78	2603.06	5484.07	6380.04	3925.62	4068.65	1541.51	2291.68	5364.55	3500.8
Gal4	3120.18	2825.04	1966.09	2422.71	2273.52	2913.17	2388.1	2357.85	2681.23	2761.95	2239.37	2618.4	2365.36
Hgt1	70900.2	31919.9	59592.3	30042.5	39067.8	52673.8	59492.9	34447.5	40535.5	67273.3	49472.9	58156.5	47334.3
Hgt10	3294.53	859.725	3445.19	1954.45	4298.32	3123.42	3788.75	4088.71	5697.31	1311.25	4342.04	3165.09	4769.68
Hgt16	1004.44	575.376	743.283	1008.89	1776.73	894.846	711.847	1627.24	2070.83	754.919	1948.16	1173.5	2043.87
Hgt2	1566.34	458.261	3175.24	710.19	7548.91	1157.95	3094.91	1075.23	8957.25	4432.87	7139.89	1493.84	7771.82
Icl1	11833.4	2613.53	13723.6	20143.7	72582.7	5690.15	14351.2	41480.4	71984.6	4198.58	66484.5	7111.62	69254.4
Jen2	22592.9	490.061	9953	1043.16	14471.4	16658.7	25078.8	10104.4	24210.4	4329.61	15415.5	25009.4	25154.5
Mal31	4575.29	736.527	2616.59	1281.08	7033.95	5743.09	8778.95	5153.33	11446.6	1496.38	6367.89	6392.5	8900.73
Mig1	3897.02	3796.2	13.2106	3807.85	17.74	2983.37	11.6123	4488.11	34.9092	16.517	15.2366	9.38277	9.52491
Mig2	1231.53	881.822	1004.57	0.1	0.1	1084.96	1165.74	0.1	4.8763	758.817	0.443146	1157.98	4.20828
Mls1	36831.8	5209.62	24626.9	31648.1	100193	18918.7	38821.2	85394.8	110793	6173.09	90953.8	22576.7	113791
Pck1	341198	15328.9	57524.1	51522.9	185193	289525	275318	341057	250743	17276.9	174087	277748	232605
Pxp2	28826.3	3294.17	23884.4	36304.2	59459.2	23218.1	39612.6	63565.3	63070.5	8827.84	51149.8	20002.5	61002.8
Sak1	2601.98	6.8433	0.1	1.62956	0.690535	1215.24	2493.37	2785.88	1324.43	2267.94	2440.25	2584.07	2692.63
Snf1	5662.53	6195.49	5799.52	6033.33	6517.45	5671.91	5869.76	6507.06	6057.58	0.1	21.6913	5396.79	21680.6
Sut1	9718.01	1778.25	5520.69	6326.95	7958	9411.28	10288.4	14828.3	11601.5	3367.42	8062.55	8388.97	10247.8
Try4	2217.21	729.29	2048.62	2031.08	4924.34	2268.07	3179.34	4116.47	6513.63	1154.64	5363.26	2697.07	6667.35
Tye7	3762.12	1526.57	1668.96	1660.79	2929.54	2636.04	2926.46	2151.64	2845.96	2070.24	2566.84	2759.79	2074.84

## Sheet: Table S6C
C. RNA expression fold change comparison of mutants to WT and significance test
	sak1∆/∆ / WT	sak1∆/∆ mig1∆/∆ / WT	sak1∆/∆ mig2∆/∆ / WT	sak1∆/∆ mig1∆/∆ mig2∆/∆ / WT	sak1∆/∆ + SAK1 / WT	sak1∆/∆ mig1∆/∆ + SAK1 / WT	sak1∆/∆ mig2∆/∆ + SAK1 / WT	sak1∆/∆ mig1∆/∆ mig2∆/∆ + SAK1 / WT	sak1∆/∆ / WT	snf1∆/∆ mig1∆/∆ / WT	snf1∆/∆ mig1∆/∆ mig2∆/∆ / WT	snf1∆/∆ mig1∆/∆ + SNF1 / WT	snf1∆/∆ mig1∆/∆ mig2∆/∆ + SNF1 / WT			Statistics
Ace2	0.451934	0.506601	0.536312	1.09107	0.883183	1.46129	0.929178	0.922576	0.451934	0.424069	1.2263	0.943003	0.803805			Within each row, compare columns (simple effects within rows)
Adh2	3.20156	7.29818	2.95763	23.962	1.22174	4.57428	2.82263	31.813	3.20156	8.082	19.6822	2.11388	21.3909
Adr1	0.674463	0.960712	1.20893	2.06062	1.00894	1.09247	1.5248	2.15429	0.674463	0.846127	2.13309	1.06511	2.26067			Number of families	28
Can2	0.221526	0.705591	0.907708	2.82003	1.32205	1.25188	2.69985	3.30284	0.221526	0.331567	2.54621	0.968869	2.3859			Number of comparisons per family	12
Ctn3	0.317607	0.943749	1.06608	2.81769	1.00857	1.40292	1.88449	3.02684	0.317607	0.388486	2.9713	1.17377	3.48623			Q	0.05
Eno1	0.514194	0.503457	0.517956	0.65552	0.809328	0.813721	0.733507	0.666076	0.514194	0.323826	0.626035	0.786201	0.598799
Fbp1	0.449333	0.639896	1.17712	2.42926	1.51681	1.52434	2.85695	2.67988	0.449333	0.412216	2.29239	1.4605	2.50425			Original FDR method of Benjamini and Hochberg	Mean Diff.	Discovery?	q value	Individual P Value
Fox2	0.30947	1.06561	1.4163	2.17693	0.766582	1.2945	1.97239	1.96999	0.30947	0.539902	1.76015	0.707006	1.90796
Gal1	0.617743	0.475739	0.491492	0.656598	0.875507	1.12031	0.875988	1.03221	0.617743	0.353672	0.616292	0.93637	0.931172			Ace2
Gal10	0.415205	0.350921	0.275047	0.462873	0.975171	1.13449	0.69805	0.723483	0.415205	0.27411	0.407505	0.953918	0.622509			CW542 WT #15 vs. KL988 sak1 #25	2824	Yes	0.0008	0.0002
Gal4	0.905408	0.63012	0.776466	0.728649	0.933654	0.765374	0.755678	0.859321	0.905408	0.885191	0.717705	0.839183	0.758086			CW542 WT #15 vs. KL951 sak1 mig1 16	2542	Yes	0.0003	<0.0001
Hgt1	0.450209	0.84051	0.42373	0.551026	0.742929	0.839107	0.485859	0.571727	0.450209	0.948845	0.697783	0.820259	0.667618			CW542 WT #15 vs. KL960 sak1 mig2 20	2389	Yes	0.0013	0.0004
Hgt10	0.260955	1.04573	0.593241	1.30468	0.948062	1.15001	1.24106	1.72932	0.260955	0.398007	1.31795	0.960709	1.44776			CW542 WT #15 vs. KL955 sak1 mig1 mig2 31	-469.3	Yes	0.0289	0.0193
Hgt16	0.572831	0.739994	1.00443	1.76887	0.890887	0.708698	1.62004	2.06166	0.572831	0.751579	1.93954	1.16831	2.03483			CW542 WT #15 vs. KL992 sak1 SAK1 #27	602	No	0.3275	0.2456
Hgt2	0.292568	2.02717	0.453407	4.81945	0.739268	1.97588	0.686462	5.71858	0.292568	2.83008	4.55832	0.953714	4.96176			CW542 WT #15 vs. KL972 mig1 sak1 SAK1 #35	-2377	Yes	0.0082	0.0041
Icl1	0.220861	1.15974	1.70228	6.13373	0.480856	1.21278	3.50537	6.08319	0.220861	0.354808	5.6184	0.60098	5.85247			CW542 WT #15 vs. KL990 sak1 mig2 SAK1 26	364.9	No	0.3473	0.307
Jen2	0.0216909	0.440537	0.0461719	0.640527	0.737344	1.11003	0.447238	1.07159	0.0216909	0.191636	0.682317	1.10696	1.11338			CW542 WT #15 vs. KL974 sak1 mig1 mig2 SAK1 23	399	Yes	0.0196	0.0115
Mal31	0.160979	0.571895	0.279998	1.53738	1.25524	1.91877	1.12634	2.50182	0.160979	0.327057	1.3918	1.39718	1.94539			CW542 WT #15 vs. KL953 snf1 mig1 #30	2968	Yes	0.0003	<0.0001
Mig1	0.974127	0.00338992	0.977117	0.00455218	0.765551	0.00297979	1.15168	0.00895792	0.974127	0.00423836	0.00390982	0.00240767	0.00244415			CW542 WT #15 vs. KL957 snf1 mig1 mig2 #19	-1166	No	0.3473	0.3184
Mig2	0.716039	0.815714	8.12e-05	8.12e-05	0.880987	0.946581	8.12e-05	0.00395956	0.716039	0.616159	0.000359834	0.940284	0.00341712			CW542 WT #15 vs. KL970 mig1 snf1 SNF1 #21	293.7	No	0.3606	0.3606
Mls1	0.141444	0.668633	0.859261	2.72028	0.51365	1.05401	2.31851	3.00809	0.141444	0.167602	2.46944	0.612968	3.08948			CW542 WT #15 vs. KL976 snf1 mig1 mig2 SNF1 #24	1011	Yes	0.0014	0.0006
Pck1	0.0449268	0.168595	0.151006	0.542772	0.848555	0.806916	0.999588	0.73489	0.0449268	0.050636	0.510223	0.814038	0.681731
Pxp2	0.114277	0.828564	1.25941	2.06267	0.80545	1.37418	2.20511	2.18795	0.114277	0.306243	1.77441	0.693898	2.11622			Adh2
Sak1	0.00263003	3.84322e-05	0.000626278	0.000265388	0.467043	0.958257	1.07068	0.509008	0.00263003	0.87162	0.937844	0.993116	1.03484			CW542 WT #15 vs. KL988 sak1 #25	-2626	Yes	0.0022	0.0002
Snf1	1.09412	1.02419	1.06548	1.15098	1.00166	1.0366	1.14914	1.06977	1.09412	1.76599e-05	0.00383068	0.953071	3.82879			CW542 WT #15 vs. KL951 sak1 mig1 16	-7512	Yes	0.0172	0.0072
Sut1	0.182986	0.568089	0.651055	0.818892	0.968437	1.05869	1.52586	1.19381	0.182986	0.346513	0.829651	0.86324	1.05451			CW542 WT #15 vs. KL960 sak1 mig2 20	-2335	Yes	0.0148	0.0025
Try4	0.328922	0.923963	0.916051	2.22096	1.02294	1.43393	1.8566	2.93776	0.328922	0.520764	2.41892	1.21643	3.00709			CW542 WT #15 vs. KL955 sak1 mig1 mig2 31	-27386	No	0.0554	0.0277
Tye7	0.405775	0.443622	0.441452	0.778694	0.700679	0.777877	0.571924	0.756478	0.405775	0.550287	0.682286	0.733574	0.551508			CW542 WT #15 vs. KL992 sak1 SAK1 #27	-264.5	No	0.3779	0.3779
																CW542 WT #15 vs. KL972 mig1 sak1 SAK1 #35	-4263	Yes	0.0166	0.005
																CW542 WT #15 vs. KL990 sak1 mig2 SAK1 26	-2174	No	0.138	0.1265
																CW542 WT #15 vs. KL974 sak1 mig1 mig2 SAK1 23	-36750	No	0.138	0.1259
																CW542 WT #15 vs. KL953 snf1 mig1 #30	-8446	Yes	0.0166	0.0055
																CW542 WT #15 vs. KL957 snf1 mig1 mig2 #19	-22282	No	0.138	0.1164
																CW542 WT #15 vs. KL970 mig1 snf1 SNF1 #21	-1328	No	0.0564	0.0329
																CW542 WT #15 vs. KL976 snf1 mig1 mig2 SNF1 #24	-24320	No	0.1275	0.085
																Adr1
																CW542 WT #15 vs. KL988 sak1 #25	869.3	Yes	0.0077	0.0037
																CW542 WT #15 vs. KL951 sak1 mig1 16	104.9	No	0.4062	0.3723
																CW542 WT #15 vs. KL960 sak1 mig2 20	-557.9	No	0.1192	0.0993
																CW542 WT #15 vs. KL955 sak1 mig1 mig2 31	-2832	Yes	0.0077	0.0025
																CW542 WT #15 vs. KL992 sak1 SAK1 #27	-23.87	No	0.9101	0.9101
																CW542 WT #15 vs. KL972 mig1 sak1 SAK1 #35	-246.9	No	0.1192	0.099
																CW542 WT #15 vs. KL990 sak1 mig2 SAK1 26	-1401	Yes	0.0365	0.0213
																CW542 WT #15 vs. KL974 sak1 mig1 mig2 SAK1 23	-3082	Yes	0.0024	0.0002
																CW542 WT #15 vs. KL953 snf1 mig1 #30	410.9	Yes	0.0077	0.0038
																CW542 WT #15 vs. KL957 snf1 mig1 mig2 #19	-3026	Yes	0.0024	0.0004
																CW542 WT #15 vs. KL970 mig1 snf1 SNF1 #21	-173.8	No	0.0851	0.0567
																CW542 WT #15 vs. KL976 snf1 mig1 mig2 SNF1 #24	-3366	Yes	0.0077	0.0028
																Can2
																CW542 WT #15 vs. KL988 sak1 #25	7378	Yes	0.005	0.0008
																CW542 WT #15 vs. KL951 sak1 mig1 16	2790	No	0.0631	0.042
																CW542 WT #15 vs. KL960 sak1 mig2 20	874.6	No	0.5662	0.5662
																CW542 WT #15 vs. KL955 sak1 mig1 mig2 31	-17248	Yes	0.0187	0.0062
																CW542 WT #15 vs. KL992 sak1 SAK1 #27	-3052	No	0.0932	0.0758
																CW542 WT #15 vs. KL972 mig1 sak1 SAK1 #35	-2387	Yes	0.0229	0.0095
																CW542 WT #15 vs. KL990 sak1 mig2 SAK1 26	-16109	Yes	0.0078	0.0019
																CW542 WT #15 vs. KL974 sak1 mig1 mig2 SAK1 23	-21824	No	0.0932	0.0777
																CW542 WT #15 vs. KL953 snf1 mig1 #30	6335	Yes	0.005	0.0008
																CW542 WT #15 vs. KL957 snf1 mig1 mig2 #19	-14653	Yes	0.0369	0.0215
																CW542 WT #15 vs. KL970 mig1 snf1 SNF1 #21	295	No	0.5662	0.538
																CW542 WT #15 vs. KL976 snf1 mig1 mig2 SNF1 #24	-13134	Yes	0.0327	0.0163
																Ctn3
																CW542 WT #15 vs. KL988 sak1 #25	2161	Yes	0.0005	<0.0001
																CW542 WT #15 vs. KL951 sak1 mig1 16	178.1	No	0.755	0.692
																CW542 WT #15 vs. KL960 sak1 mig2 20	-209.2	No	0.6619	0.5516
																CW542 WT #15 vs. KL955 sak1 mig1 mig2 31	-5755	Yes	0.0026	0.0004
																CW542 WT #15 vs. KL992 sak1 SAK1 #27	-27.13	No	0.8433	0.8433
																CW542 WT #15 vs. KL972 mig1 sak1 SAK1 #35	-1276	Yes	0.0057	0.0033
																CW542 WT #15 vs. KL990 sak1 mig2 SAK1 26	-2800	No	0.068	0.051
																CW542 WT #15 vs. KL974 sak1 mig1 mig2 SAK1 23	-6417	Yes	0.0028	0.0012
																CW542 WT #15 vs. KL953 snf1 mig1 #30	1936	Yes	0.0028	0.001
																CW542 WT #15 vs. KL957 snf1 mig1 mig2 #19	-6241	Yes	0.0028	0.0008
																CW542 WT #15 vs. KL970 mig1 snf1 SNF1 #21	-550.2	Yes	0.0116	0.0077
																CW542 WT #15 vs. KL976 snf1 mig1 mig2 SNF1 #24	-7872	Yes	0.0041	0.002
																Eno1
																CW542 WT #15 vs. KL988 sak1 #25	41698	Yes	0.0042	0.0021
																CW542 WT #15 vs. KL951 sak1 mig1 16	42620	Yes	0.0067	0.0039
																CW542 WT #15 vs. KL960 sak1 mig2 20	41376	Yes	0.0114	0.0079
																CW542 WT #15 vs. KL955 sak1 mig1 mig2 31	29568	Yes	0.0018	0.0006
																CW542 WT #15 vs. KL992 sak1 SAK1 #27	16366	Yes	0.0147	0.0147
																CW542 WT #15 vs. KL972 mig1 sak1 SAK1 #35	15989	Yes	0.0147	0.014
																CW542 WT #15 vs. KL990 sak1 mig2 SAK1 26	22874	Yes	0.0114	0.0085
																CW542 WT #15 vs. KL974 sak1 mig1 mig2 SAK1 23	28662	Yes	0.0018	0.0006
																CW542 WT #15 vs. KL953 snf1 mig1 #30	58038	Yes	0.0005	<0.0001
																CW542 WT #15 vs. KL957 snf1 mig1 mig2 #19	32099	Yes	0.0022	0.0009
																CW542 WT #15 vs. KL970 mig1 snf1 SNF1 #21	18351	Yes	0.0124	0.0103
																CW542 WT #15 vs. KL976 snf1 mig1 mig2 SNF1 #24	34436	Yes	0.0003	<0.0001
																Fbp1
																CW542 WT #15 vs. KL988 sak1 #25	9943	Yes	0.0026	0.0009
																CW542 WT #15 vs. KL951 sak1 mig1 16	6502	Yes	0.0102	0.0051
																CW542 WT #15 vs. KL960 sak1 mig2 20	-3198	No	0.2572	0.2572
																CW542 WT #15 vs. KL955 sak1 mig1 mig2 31	-25808	Yes	0.0004	<0.0001
																CW542 WT #15 vs. KL992 sak1 SAK1 #27	-9332	Yes	0.0017	0.0004
																CW542 WT #15 vs. KL972 mig1 sak1 SAK1 #35	-9468	Yes	0.0321	0.0294
																CW542 WT #15 vs. KL990 sak1 mig2 SAK1 26	-33530	Yes	0.0081	0.0034
																CW542 WT #15 vs. KL974 sak1 mig1 mig2 SAK1 23	-30333	Yes	0.0111	0.0074
																CW542 WT #15 vs. KL953 snf1 mig1 #30	10613	Yes	0.0017	0.0004
																CW542 WT #15 vs. KL957 snf1 mig1 mig2 #19	-23336	Yes	0.0107	0.0062
																CW542 WT #15 vs. KL970 mig1 snf1 SNF1 #21	-8315	Yes	0.0321	0.028
																CW542 WT #15 vs. KL976 snf1 mig1 mig2 SNF1 #24	-27162	Yes	0.0175	0.0131
																Fox2
																CW542 WT #15 vs. KL988 sak1 #25	41704	Yes	0.0067	0.0006
																CW542 WT #15 vs. KL951 sak1 mig1 16	-3962	No	0.5111	0.5111
																CW542 WT #15 vs. KL960 sak1 mig2 20	-25142	Yes	0.0336	0.0252
																CW542 WT #15 vs. KL955 sak1 mig1 mig2 31	-71080	Yes	0.0129	0.0054
																CW542 WT #15 vs. KL992 sak1 SAK1 #27	14097	No	0.0811	0.0744
																CW542 WT #15 vs. KL972 mig1 sak1 SAK1 #35	-17786	Yes	0.0129	0.0045
																CW542 WT #15 vs. KL990 sak1 mig2 SAK1 26	-58727	Yes	0.0129	0.0052
																CW542 WT #15 vs. KL974 sak1 mig1 mig2 SAK1 23	-58582	Yes	0.0218	0.0145
																CW542 WT #15 vs. KL953 snf1 mig1 #30	27787	Yes	0.0129	0.0031
																CW542 WT #15 vs. KL957 snf1 mig1 mig2 #19	-45909	No	0.0811	0.0693
																CW542 WT #15 vs. KL970 mig1 snf1 SNF1 #21	17695	Yes	0.0144	0.0072
																CW542 WT #15 vs. KL976 snf1 mig1 mig2 SNF1 #24	-54836	Yes	0.0218	0.013
																Gal1
																CW542 WT #15 vs. KL988 sak1 #25	2319	Yes	0.0076	0.0032
																CW542 WT #15 vs. KL951 sak1 mig1 16	3180	Yes	0.003	0.0005
																CW542 WT #15 vs. KL960 sak1 mig2 20	3085	Yes	0.003	0.0005
																CW542 WT #15 vs. KL955 sak1 mig1 mig2 31	2083	Yes	0.0046	0.0015
																CW542 WT #15 vs. KL992 sak1 SAK1 #27	755.2	No	0.0661	0.0441
																CW542 WT #15 vs. KL972 mig1 sak1 SAK1 #35	-729.8	No	0.0643	0.0375
																CW542 WT #15 vs. KL990 sak1 mig2 SAK1 26	752.3	No	0.0708	0.0531
																CW542 WT #15 vs. KL974 sak1 mig1 mig2 SAK1 23	-195.4	No	0.64	0.64
																CW542 WT #15 vs. KL953 snf1 mig1 #30	3921	Yes	0.0045	0.0011
																CW542 WT #15 vs. KL957 snf1 mig1 mig2 #19	2328	Yes	0.0305	0.0152
																CW542 WT #15 vs. KL970 mig1 snf1 SNF1 #21	386	No	0.2746	0.2288
																CW542 WT #15 vs. KL976 snf1 mig1 mig2 SNF1 #24	417.5	No	0.6028	0.5525
																Gal10
																CW542 WT #15 vs. KL988 sak1 #25	3289	Yes	0.0009	0.0002
																CW542 WT #15 vs. KL951 sak1 mig1 16	3650	Yes	0.001	0.0004
																CW542 WT #15 vs. KL960 sak1 mig2 20	4077	Yes	0.0024	0.0014
																CW542 WT #15 vs. KL955 sak1 mig1 mig2 31	3021	Yes	0.0009	0.0001
																CW542 WT #15 vs. KL992 sak1 SAK1 #27	139.6	No	0.5182	0.5182
																CW542 WT #15 vs. KL972 mig1 sak1 SAK1 #35	-756.3	Yes	0.0451	0.0376
																CW542 WT #15 vs. KL990 sak1 mig2 SAK1 26	1698	Yes	0.0071	0.0051
																CW542 WT #15 vs. KL974 sak1 mig1 mig2 SAK1 23	1555	Yes	0.0071	0.0053
																CW542 WT #15 vs. KL953 snf1 mig1 #30	4082	Yes	0.0009	0.0003
																CW542 WT #15 vs. KL957 snf1 mig1 mig2 #19	3332	Yes	0.0009	0.0003
																CW542 WT #15 vs. KL970 mig1 snf1 SNF1 #21	259.1	No	0.4842	0.4439
																CW542 WT #15 vs. KL976 snf1 mig1 mig2 SNF1 #24	2123	Yes	0.0024	0.0013
																Gal4
																CW542 WT #15 vs. KL988 sak1 #25	295.1	No	0.1072	0.0982
																CW542 WT #15 vs. KL951 sak1 mig1 16	1154	Yes	0.0386	0.0032
																CW542 WT #15 vs. KL960 sak1 mig2 20	697.5	No	0.0799	0.0599
																CW542 WT #15 vs. KL955 sak1 mig1 mig2 31	846.7	No	0.0513	0.0134
																CW542 WT #15 vs. KL992 sak1 SAK1 #27	207	No	0.4565	0.4565
																CW542 WT #15 vs. KL972 mig1 sak1 SAK1 #35	732.1	No	0.0513	0.0104
																CW542 WT #15 vs. KL990 sak1 mig2 SAK1 26	762.3	No	0.0541	0.0271
																CW542 WT #15 vs. KL974 sak1 mig1 mig2 SAK1 23	438.9	No	0.0632	0.0368
																CW542 WT #15 vs. KL953 snf1 mig1 #30	358.2	No	0.0938	0.0782
																CW542 WT #15 vs. KL957 snf1 mig1 mig2 #19	880.8	No	0.0799	0.0554
																CW542 WT #15 vs. KL970 mig1 snf1 SNF1 #21	501.8	No	0.0541	0.0249
																CW542 WT #15 vs. KL976 snf1 mig1 mig2 SNF1 #24	754.8	No	0.0513	0.0171
																Hgt1
																CW542 WT #15 vs. KL988 sak1 #25	38980	Yes	0.0048	0.0005
																CW542 WT #15 vs. KL951 sak1 mig1 16	11308	No	0.0606	0.0252
																CW542 WT #15 vs. KL960 sak1 mig2 20	40858	Yes	0.0048	0.0008
																CW542 WT #15 vs. KL955 sak1 mig1 mig2 31	31832	No	0.074	0.0385
																CW542 WT #15 vs. KL992 sak1 SAK1 #27	18226	Yes	0.0075	0.0019
																CW542 WT #15 vs. KL972 mig1 sak1 SAK1 #35	11407	No	0.074	0.0493
																CW542 WT #15 vs. KL990 sak1 mig2 SAK1 26	36453	No	0.1029	0.0944
																CW542 WT #15 vs. KL974 sak1 mig1 mig2 SAK1 23	30365	No	0.0771	0.0578
																CW542 WT #15 vs. KL953 snf1 mig1 #30	3627	No	0.1784	0.1784
																CW542 WT #15 vs. KL957 snf1 mig1 mig2 #19	21427	No	0.074	0.0472
																CW542 WT #15 vs. KL970 mig1 snf1 SNF1 #21	12744	No	0.0508	0.0169
																CW542 WT #15 vs. KL976 snf1 mig1 mig2 SNF1 #24	23566	No	0.0923	0.0769
																Hgt10
																CW542 WT #15 vs. KL988 sak1 #25	2435	Yes	0.0001	<0.0001
																CW542 WT #15 vs. KL951 sak1 mig1 16	-150.7	No	0.7311	0.7311
																CW542 WT #15 vs. KL960 sak1 mig2 20	1340	No	0.0652	0.0272
																CW542 WT #15 vs. KL955 sak1 mig1 mig2 31	-1004	No	0.2093	0.1744
																CW542 WT #15 vs. KL992 sak1 SAK1 #27	171.1	No	0.1184	0.0691
																CW542 WT #15 vs. KL972 mig1 sak1 SAK1 #35	-494.2	No	0.1049	0.0525
																CW542 WT #15 vs. KL990 sak1 mig2 SAK1 26	-794.2	Yes	0.026	0.0087
																CW542 WT #15 vs. KL974 sak1 mig1 mig2 SAK1 23	-2403	Yes	0.0054	0.0009
																CW542 WT #15 vs. KL953 snf1 mig1 #30	1983	Yes	0.0088	0.0022
																CW542 WT #15 vs. KL957 snf1 mig1 mig2 #19	-1048	No	0.3518	0.3225
																CW542 WT #15 vs. KL970 mig1 snf1 SNF1 #21	129.4	No	0.1765	0.1324
																CW542 WT #15 vs. KL976 snf1 mig1 mig2 SNF1 #24	-1475	No	0.1603	0.1069
																Hgt16
																CW542 WT #15 vs. KL988 sak1 #25	429.1	Yes	0.0185	0.0081
																CW542 WT #15 vs. KL951 sak1 mig1 16	261.2	No	0.0536	0.0402
																CW542 WT #15 vs. KL960 sak1 mig2 20	-4.449	No	0.9744	0.9744
																CW542 WT #15 vs. KL955 sak1 mig1 mig2 31	-772.3	Yes	0.0073	0.0024
																CW542 WT #15 vs. KL992 sak1 SAK1 #27	109.6	No	0.4354	0.3991
																CW542 WT #15 vs. KL972 mig1 sak1 SAK1 #35	292.6	Yes	0.0185	0.0093
																CW542 WT #15 vs. KL990 sak1 mig2 SAK1 26	-622.8	Yes	0.0407	0.0271
																CW542 WT #15 vs. KL974 sak1 mig1 mig2 SAK1 23	-1066	Yes	0.0073	0.0012
																CW542 WT #15 vs. KL953 snf1 mig1 #30	249.5	Yes	0.0185	0.0108
																CW542 WT #15 vs. KL957 snf1 mig1 mig2 #19	-943.7	Yes	0.0073	0.0019
																CW542 WT #15 vs. KL970 mig1 snf1 SNF1 #21	-169.1	No	0.0868	0.0723
																CW542 WT #15 vs. KL976 snf1 mig1 mig2 SNF1 #24	-1039	Yes	0.0073	0.0023
																Hgt2
																CW542 WT #15 vs. KL988 sak1 #25	1108	Yes	0.0048	0.0008
																CW542 WT #15 vs. KL951 sak1 mig1 16	-1609	Yes	0.0435	0.0205
																CW542 WT #15 vs. KL960 sak1 mig2 20	856.2	Yes	0.0044	0.0004
																CW542 WT #15 vs. KL955 sak1 mig1 mig2 31	-5983	Yes	0.0435	0.029
																CW542 WT #15 vs. KL992 sak1 SAK1 #27	408.4	No	0.0805	0.0671
																CW542 WT #15 vs. KL972 mig1 sak1 SAK1 #35	-1529	Yes	0.0063	0.0016
																CW542 WT #15 vs. KL990 sak1 mig2 SAK1 26	491.1	Yes	0.0435	0.0288
																CW542 WT #15 vs. KL974 sak1 mig1 mig2 SAK1 23	-7391	No	0.0584	0.0438
																CW542 WT #15 vs. KL953 snf1 mig1 #30	-2867	Yes	0.0157	0.0052
																CW542 WT #15 vs. KL957 snf1 mig1 mig2 #19	-5574	Yes	0.0435	0.0233
																CW542 WT #15 vs. KL970 mig1 snf1 SNF1 #21	72.5	No	0.3759	0.3759
																CW542 WT #15 vs. KL976 snf1 mig1 mig2 SNF1 #24	-6205	No	0.1204	0.1104
																Icl1
																CW542 WT #15 vs. KL988 sak1 #25	9220	Yes	0.0002	<0.0001
																CW542 WT #15 vs. KL951 sak1 mig1 16	-1890	No	0.4797	0.4797
																CW542 WT #15 vs. KL960 sak1 mig2 20	-8310	No	0.0958	0.0798
																CW542 WT #15 vs. KL955 sak1 mig1 mig2 31	-60749	Yes	0.0102	0.0051
																CW542 WT #15 vs. KL992 sak1 SAK1 #27	6143	Yes	0.0044	0.0007
																CW542 WT #15 vs. KL972 mig1 sak1 SAK1 #35	-2518	No	0.118	0.1082
																CW542 WT #15 vs. KL990 sak1 mig2 SAK1 26	-29647	Yes	0.0358	0.0238
																CW542 WT #15 vs. KL974 sak1 mig1 mig2 SAK1 23	-60151	Yes	0.009	0.0037
																CW542 WT #15 vs. KL953 snf1 mig1 #30	7635	Yes	0.0262	0.0153
																CW542 WT #15 vs. KL957 snf1 mig1 mig2 #19	-54651	Yes	0.0395	0.0296
																CW542 WT #15 vs. KL970 mig1 snf1 SNF1 #21	4722	Yes	0.0051	0.0017
																CW542 WT #15 vs. KL976 snf1 mig1 mig2 SNF1 #24	-57421	Yes	0.0051	0.0016
																Jen2
																CW542 WT #15 vs. KL988 sak1 #25	22103	Yes	<0.0001	<0.0001
																CW542 WT #15 vs. KL951 sak1 mig1 16	12640	Yes	0.0156	0.0104
																CW542 WT #15 vs. KL960 sak1 mig2 20	21550	Yes	<0.0001	<0.0001
																CW542 WT #15 vs. KL955 sak1 mig1 mig2 31	8122	Yes	0.0022	0.0011
																CW542 WT #15 vs. KL992 sak1 SAK1 #27	5934	Yes	0.0022	0.0011
																CW542 WT #15 vs. KL972 mig1 sak1 SAK1 #35	-2486	Yes	0.0129	0.0075
																CW542 WT #15 vs. KL990 sak1 mig2 SAK1 26	12488	Yes	0.0002	<0.0001
																CW542 WT #15 vs. KL974 sak1 mig1 mig2 SAK1 23	-1618	No	0.424	0.424
																CW542 WT #15 vs. KL953 snf1 mig1 #30	18263	Yes	<0.0001	<0.0001
																CW542 WT #15 vs. KL957 snf1 mig1 mig2 #19	7177	No	0.1578	0.1315
																CW542 WT #15 vs. KL970 mig1 snf1 SNF1 #21	-2417	No	0.0756	0.0567
																CW542 WT #15 vs. KL976 snf1 mig1 mig2 SNF1 #24	-2562	No	0.4116	0.3773
																Mal31
																CW542 WT #15 vs. KL988 sak1 #25	3839	Yes	0.0003	<0.0001
																CW542 WT #15 vs. KL951 sak1 mig1 16	1959	Yes	0.0012	0.0002
																CW542 WT #15 vs. KL960 sak1 mig2 20	3294	Yes	0.0012	0.0003
																CW542 WT #15 vs. KL955 sak1 mig1 mig2 31	-2459	Yes	0.0051	0.0031
																CW542 WT #15 vs. KL992 sak1 SAK1 #27	-1168	Yes	0.0051	0.0034
																CW542 WT #15 vs. KL972 mig1 sak1 SAK1 #35	-4204	Yes	0.0045	0.0022
																CW542 WT #15 vs. KL990 sak1 mig2 SAK1 26	-578	No	0.2162	0.2162
																CW542 WT #15 vs. KL974 sak1 mig1 mig2 SAK1 23	-6871	Yes	0.0076	0.0064
																CW542 WT #15 vs. KL953 snf1 mig1 #30	3079	Yes	0.0028	0.0009
																CW542 WT #15 vs. KL957 snf1 mig1 mig2 #19	-1793	Yes	0.0071	0.0053
																CW542 WT #15 vs. KL970 mig1 snf1 SNF1 #21	-1817	Yes	0.0184	0.0169
																CW542 WT #15 vs. KL976 snf1 mig1 mig2 SNF1 #24	-4325	Yes	0.0045	0.0022
																Mig1
																CW542 WT #15 vs. KL988 sak1 #25	100.8	No	0.7371	0.6757
																CW542 WT #15 vs. KL951 sak1 mig1 16	3884	Yes	0.0041	0.0027
																CW542 WT #15 vs. KL960 sak1 mig2 20	89.18	No	0.8057	0.8057
																CW542 WT #15 vs. KL955 sak1 mig1 mig2 31	3879	Yes	0.0041	0.0027
																CW542 WT #15 vs. KL992 sak1 SAK1 #27	913.7	Yes	0.0364	0.0273
																CW542 WT #15 vs. KL972 mig1 sak1 SAK1 #35	3885	Yes	0.0041	0.0027
																CW542 WT #15 vs. KL990 sak1 mig2 SAK1 26	-591.1	No	0.4891	0.4076
																CW542 WT #15 vs. KL974 sak1 mig1 mig2 SAK1 23	3862	Yes	0.0041	0.0026
																CW542 WT #15 vs. KL953 snf1 mig1 #30	3881	Yes	0.0041	0.0027
																CW542 WT #15 vs. KL957 snf1 mig1 mig2 #19	3882	Yes	0.0041	0.0027
																CW542 WT #15 vs. KL970 mig1 snf1 SNF1 #21	3888	Yes	0.0041	0.0027
																CW542 WT #15 vs. KL976 snf1 mig1 mig2 SNF1 #24	3887	Yes	0.0041	0.0027
																Mig2
																CW542 WT #15 vs. KL988 sak1 #25	349.7	No	0.1445	0.0963
																CW542 WT #15 vs. KL951 sak1 mig1 16	227	No	0.3112	0.2334
																CW542 WT #15 vs. KL960 sak1 mig2 20	1231	Yes	0.0215	0.0107
																CW542 WT #15 vs. KL955 sak1 mig1 mig2 31	1231	Yes	0.0215	0.0107
																CW542 WT #15 vs. KL992 sak1 SAK1 #27	146.6	No	0.4817	0.4014
																CW542 WT #15 vs. KL972 mig1 sak1 SAK1 #35	65.79	No	0.6761	0.6761
																CW542 WT #15 vs. KL990 sak1 mig2 SAK1 26	1231	Yes	0.0215	0.0107
																CW542 WT #15 vs. KL974 sak1 mig1 mig2 SAK1 23	1227	Yes	0.0215	0.0107
																CW542 WT #15 vs. KL953 snf1 mig1 #30	472.7	No	0.0912	0.0532
																CW542 WT #15 vs. KL957 snf1 mig1 mig2 #19	1231	Yes	0.0215	0.0107
																CW542 WT #15 vs. KL970 mig1 snf1 SNF1 #21	73.54	No	0.6761	0.6377
																CW542 WT #15 vs. KL976 snf1 mig1 mig2 SNF1 #24	1227	Yes	0.0215	0.0108
																Mls1
																CW542 WT #15 vs. KL988 sak1 #25	31622	Yes	0.0046	0.0023
																CW542 WT #15 vs. KL951 sak1 mig1 16	12205	No	0.072	0.054
																CW542 WT #15 vs. KL960 sak1 mig2 20	5184	No	0.3639	0.3336
																CW542 WT #15 vs. KL955 sak1 mig1 mig2 31	-63361	Yes	0.0051	0.003
																CW542 WT #15 vs. KL992 sak1 SAK1 #27	17913	Yes	0.0044	0.0018
																CW542 WT #15 vs. KL972 mig1 sak1 SAK1 #35	-1989	No	0.3946	0.3946
																CW542 WT #15 vs. KL990 sak1 mig2 SAK1 26	-48563	Yes	0.0044	0.0015
																CW542 WT #15 vs. KL974 sak1 mig1 mig2 SAK1 23	-73962	Yes	0.0003	<0.0001
																CW542 WT #15 vs. KL953 snf1 mig1 #30	30659	Yes	0.0013	0.0003
																CW542 WT #15 vs. KL957 snf1 mig1 mig2 #19	-54122	No	0.0794	0.0662
																CW542 WT #15 vs. KL970 mig1 snf1 SNF1 #21	14255	Yes	0.0203	0.0135
																CW542 WT #15 vs. KL976 snf1 mig1 mig2 SNF1 #24	-76959	Yes	0.0013	0.0003
																Pck1
																CW542 WT #15 vs. KL988 sak1 #25	325869	Yes	0.001	0.0003
																CW542 WT #15 vs. KL951 sak1 mig1 16	283674	Yes	0.0005	<0.0001
																CW542 WT #15 vs. KL960 sak1 mig2 20	289675	Yes	0.0017	0.0007
																CW542 WT #15 vs. KL955 sak1 mig1 mig2 31	156005	Yes	0.001	0.0002
																CW542 WT #15 vs. KL992 sak1 SAK1 #27	51673	Yes	0.0082	0.0068
																CW542 WT #15 vs. KL972 mig1 sak1 SAK1 #35	65880	Yes	0.0063	0.0042
																CW542 WT #15 vs. KL990 sak1 mig2 SAK1 26	140.7	No	0.9908	0.9908
																CW542 WT #15 vs. KL974 sak1 mig1 mig2 SAK1 23	90455	Yes	0.0036	0.0018
																CW542 WT #15 vs. KL953 snf1 mig1 #30	323921	Yes	0.0012	0.0004
																CW542 WT #15 vs. KL957 snf1 mig1 mig2 #19	167111	Yes	0.0244	0.0224
																CW542 WT #15 vs. KL970 mig1 snf1 SNF1 #21	63450	Yes	0.006	0.0035
																CW542 WT #15 vs. KL976 snf1 mig1 mig2 SNF1 #24	108593	Yes	0.0071	0.0053
																Pxp2
																CW542 WT #15 vs. KL988 sak1 #25	25532	Yes	0.0026	0.0006
																CW542 WT #15 vs. KL951 sak1 mig1 16	4942	No	0.1864	0.1578
																CW542 WT #15 vs. KL960 sak1 mig2 20	-7478	No	0.1411	0.1058
																CW542 WT #15 vs. KL955 sak1 mig1 mig2 31	-30633	Yes	0.0305	0.0178
																CW542 WT #15 vs. KL992 sak1 SAK1 #27	5608	No	0.1864	0.1735
																CW542 WT #15 vs. KL972 mig1 sak1 SAK1 #35	-10786	Yes	0.0107	0.0036
																CW542 WT #15 vs. KL990 sak1 mig2 SAK1 26	-34739	Yes	0.022	0.011
																CW542 WT #15 vs. KL974 sak1 mig1 mig2 SAK1 23	-34244	Yes	0.0017	0.0002
																CW542 WT #15 vs. KL953 snf1 mig1 #30	19998	Yes	0.0017	0.0003
																CW542 WT #15 vs. KL957 snf1 mig1 mig2 #19	-22324	No	0.1864	0.1864
																CW542 WT #15 vs. KL970 mig1 snf1 SNF1 #21	8824	Yes	0.0199	0.0083
																CW542 WT #15 vs. KL976 snf1 mig1 mig2 SNF1 #24	-32177	Yes	0.033	0.022
																Sak1
																CW542 WT #15 vs. KL988 sak1 #25	2595	Yes	0.0114	0.0038
																CW542 WT #15 vs. KL951 sak1 mig1 16	2602	Yes	0.0114	0.0038
																CW542 WT #15 vs. KL960 sak1 mig2 20	2600	Yes	0.0114	0.0038
																CW542 WT #15 vs. KL955 sak1 mig1 mig2 31	2601	Yes	0.0114	0.0038
																CW542 WT #15 vs. KL992 sak1 SAK1 #27	1387	Yes	0.0142	0.0071
																CW542 WT #15 vs. KL972 mig1 sak1 SAK1 #35	108.6	No	0.7869	0.6558
																CW542 WT #15 vs. KL990 sak1 mig2 SAK1 26	-183.9	No	0.6485	0.4632
																CW542 WT #15 vs. KL974 sak1 mig1 mig2 SAK1 23	1278	Yes	0.0124	0.0052
																CW542 WT #15 vs. KL953 snf1 mig1 #30	334	No	0.2776	0.162
																CW542 WT #15 vs. KL957 snf1 mig1 mig2 #19	161.7	No	0.6485	0.4864
																CW542 WT #15 vs. KL970 mig1 snf1 SNF1 #21	17.91	No	0.9284	0.9284
																CW542 WT #15 vs. KL976 snf1 mig1 mig2 SNF1 #24	-90.64	No	0.796	0.7297
																Snf1
																CW542 WT #15 vs. KL988 sak1 #25	-533	Yes	0.0033	0.0014
																CW542 WT #15 vs. KL951 sak1 mig1 16	-137	No	0.5342	0.4488
																CW542 WT #15 vs. KL960 sak1 mig2 20	-370.8	Yes	0.0033	0.0013
																CW542 WT #15 vs. KL955 sak1 mig1 mig2 31	-854.9	Yes	0.0032	0.0008
																CW542 WT #15 vs. KL992 sak1 SAK1 #27	-9.38	No	0.9469	0.9469
																CW542 WT #15 vs. KL972 mig1 sak1 SAK1 #35	-207.2	No	0.5342	0.4897
																CW542 WT #15 vs. KL990 sak1 mig2 SAK1 26	-844.5	No	0.2875	0.2156
																CW542 WT #15 vs. KL974 sak1 mig1 mig2 SAK1 23	-395	No	0.1823	0.1215
																CW542 WT #15 vs. KL953 snf1 mig1 #30	5662	Yes	0.0002	<0.0001
																CW542 WT #15 vs. KL957 snf1 mig1 mig2 #19	5641	Yes	0.0002	<0.0001
																CW542 WT #15 vs. KL970 mig1 snf1 SNF1 #21	265.7	No	0.1152	0.0672
																CW542 WT #15 vs. KL976 snf1 mig1 mig2 SNF1 #24	-16018	Yes	0.0346	0.0173
																Sut1
																CW542 WT #15 vs. KL988 sak1 #25	7940	Yes	0.0028	0.0005
																CW542 WT #15 vs. KL951 sak1 mig1 16	4197	Yes	0.0028	0.0004
																CW542 WT #15 vs. KL960 sak1 mig2 20	3391	No	0.1224	0.051
																CW542 WT #15 vs. KL955 sak1 mig1 mig2 31	1760	No	0.1282	0.0689
																CW542 WT #15 vs. KL992 sak1 SAK1 #27	306.7	No	0.5084	0.5084
																CW542 WT #15 vs. KL972 mig1 sak1 SAK1 #35	-570.4	No	0.238	0.1785
																CW542 WT #15 vs. KL990 sak1 mig2 SAK1 26	-5110	No	0.2186	0.1457
																CW542 WT #15 vs. KL974 sak1 mig1 mig2 SAK1 23	-1883	No	0.1282	0.0748
																CW542 WT #15 vs. KL953 snf1 mig1 #30	6351	Yes	0.0028	0.0007
																CW542 WT #15 vs. KL957 snf1 mig1 mig2 #19	1655	No	0.4624	0.4239
																CW542 WT #15 vs. KL970 mig1 snf1 SNF1 #21	1329	No	0.0767	0.0256
																CW542 WT #15 vs. KL976 snf1 mig1 mig2 SNF1 #24	-529.8	No	0.4174	0.3479
																Try4
																CW542 WT #15 vs. KL988 sak1 #25	1488	Yes	0.0008	0.0003
																CW542 WT #15 vs. KL951 sak1 mig1 16	168.6	No	0.4888	0.4073
																CW542 WT #15 vs. KL960 sak1 mig2 20	186.1	No	0.588	0.539
																CW542 WT #15 vs. KL955 sak1 mig1 mig2 31	-2707	Yes	<0.0001	<0.0001
																CW542 WT #15 vs. KL992 sak1 SAK1 #27	-50.86	No	0.7513	0.7513
																CW542 WT #15 vs. KL972 mig1 sak1 SAK1 #35	-962.1	Yes	0.0004	<0.0001
																CW542 WT #15 vs. KL990 sak1 mig2 SAK1 26	-1899	Yes	0.0238	0.0154
																CW542 WT #15 vs. KL974 sak1 mig1 mig2 SAK1 23	-4296	Yes	0.0004	<0.0001
																CW542 WT #15 vs. KL953 snf1 mig1 #30	1063	Yes	0.0006	0.0002
																CW542 WT #15 vs. KL957 snf1 mig1 mig2 #19	-3146	Yes	0.0238	0.0159
																CW542 WT #15 vs. KL970 mig1 snf1 SNF1 #21	-479.9	Yes	0.0439	0.0329
																CW542 WT #15 vs. KL976 snf1 mig1 mig2 SNF1 #24	-4450	Yes	0.0029	0.0014
																Tye7
																CW542 WT #15 vs. KL988 sak1 #25	2236	No	0.1807	0.053
																CW542 WT #15 vs. KL951 sak1 mig1 16	2093	No	0.1807	0.0592
																CW542 WT #15 vs. KL960 sak1 mig2 20	2101	No	0.1807	0.0586
																CW542 WT #15 vs. KL955 sak1 mig1 mig2 31	832.6	No	0.3209	0.2942
																CW542 WT #15 vs. KL992 sak1 SAK1 #27	1126	No	0.3163	0.1845
																CW542 WT #15 vs. KL972 mig1 sak1 SAK1 #35	835.7	No	0.3209	0.2764
																CW542 WT #15 vs. KL990 sak1 mig2 SAK1 26	1610	No	0.1807	0.0904
																CW542 WT #15 vs. KL974 sak1 mig1 mig2 SAK1 23	916.2	No	0.3209	0.2429
																CW542 WT #15 vs. KL953 snf1 mig1 #30	1692	No	0.1807	0.0808
																CW542 WT #15 vs. KL957 snf1 mig1 mig2 #19	1195	No	0.3218	0.3218
																CW542 WT #15 vs. KL970 mig1 snf1 SNF1 #21	1002	No	0.3181	0.2121
																CW542 WT #15 vs. KL976 snf1 mig1 mig2 SNF1 #24	1687	No	0.1807	0.0798

## Sheet: Table S6D
D. RNA expression fold change comparison of sak1 mutants and signficance test
	sak1∆/∆ mig1∆/∆ / sak1∆/∆	sak1∆/∆ mig2∆/∆ / sak1∆/∆	sak1∆/∆ mig1∆/∆ mig2∆/∆ / sak1∆/∆			Statistics
Ace2	1.12096	1.18671	2.41424			Within each row, compare columns (simple effects within rows)
Adh2	2.27957	0.923807	7.48446
Adr1	1.42441	1.79244	3.05521			Number of families	28
Can2	3.18514	4.09753	12.73			Number of comparisons per family	3
Ctn3	2.97144	3.35662	8.87163			Q	0.05
Eno1	0.979118	1.00732	1.27485
Fbp1	1.4241	2.61971	5.40637			Original FDR method of Benjamini and Hochberg	Mean Diff.	Discovery?	q value	Individual P Value
Fox2	3.44334	4.57654	7.03438
Gal1	0.770125	0.795626	1.0629			Ace2
Gal10	0.845176	0.662436	1.11481			KL988 sak1 #25 vs. KL951 sak1 mig1 16	-281.7	No	0.1358	0.1358
Gal4	0.695951	0.857587	0.804774			KL988 sak1 #25 vs. KL960 sak1 mig2 20	-434.8	No	0.1013	0.0675
Hgt1	1.86693	0.941184	1.22393			KL988 sak1 #25 vs. KL955 sak1 mig1 mig2 31	-3293	Yes	0.0001	<0.0001
Hgt10	4.00732	2.27335	4.99965
Hgt16	1.29182	1.75345	3.08795			Adh2
Hgt2	6.92888	1.54975	16.4729			KL988 sak1 #25 vs. KL951 sak1 mig1 16	-4886	Yes	0.047	0.0157
Icl1	5.25098	7.70746	27.7719			KL988 sak1 #25 vs. KL960 sak1 mig2 20	290.9	No	0.2048	0.2048
Jen2	20.3097	2.12863	29.5297			KL988 sak1 #25 vs. KL955 sak1 mig1 mig2 31	-24760	No	0.0503	0.0336
Mal31	3.55261	1.73935	9.55016
Mig1	0.00347996	1.00307	0.00467309			Adr1
Mig2	1.1392	0.000113402	0.000113402			KL988 sak1 #25 vs. KL951 sak1 mig1 16	-764.3	Yes	0.0054	0.0036
Mls1	4.7272	6.07494	19.2323			KL988 sak1 #25 vs. KL960 sak1 mig2 20	-1427	Yes	0.0092	0.0092
Pck1	3.75265	3.36116	12.0813			KL988 sak1 #25 vs. KL955 sak1 mig1 mig2 31	-3701	Yes	0.001	0.0003
Pxp2	7.25051	11.0207	18.0498
Sak1	0.0146128	0.238126	0.100907			Can2
Snf1	0.936087	0.973827	1.05197			KL988 sak1 #25 vs. KL951 sak1 mig1 16	-4587	Yes	0.032	0.0213
Sut1	3.10456	3.55796	4.47517			KL988 sak1 #25 vs. KL960 sak1 mig2 20	-6503	Yes	0.0356	0.0356
Try4	2.80906	2.78501	6.75224			KL988 sak1 #25 vs. KL955 sak1 mig1 mig2 31	-24626	Yes	0.0114	0.0038
Tye7	1.09327	1.08792	1.91903
						Ctn3
						KL988 sak1 #25 vs. KL951 sak1 mig1 16	-1982	Yes	0.0314	0.0314
						KL988 sak1 #25 vs. KL960 sak1 mig2 20	-2370	Yes	0.0157	0.0105
						KL988 sak1 #25 vs. KL955 sak1 mig1 mig2 31	-7916	Yes	0.0005	0.0002
						Eno1
						KL988 sak1 #25 vs. KL951 sak1 mig1 16	921.6	No	0.946	0.8121
						KL988 sak1 #25 vs. KL960 sak1 mig2 20	-322.9	No	0.946	0.946
						KL988 sak1 #25 vs. KL955 sak1 mig1 mig2 31	-12131	Yes	0.0469	0.0156
						Fbp1
						KL988 sak1 #25 vs. KL951 sak1 mig1 16	-3441	Yes	0.0012	0.0008
						KL988 sak1 #25 vs. KL960 sak1 mig2 20	-13141	Yes	0.0228	0.0228
						KL988 sak1 #25 vs. KL955 sak1 mig1 mig2 31	-35751	Yes	0.0007	0.0002
						Fox2
						KL988 sak1 #25 vs. KL951 sak1 mig1 16	-45667	Yes	0.0082	0.0082
						KL988 sak1 #25 vs. KL960 sak1 mig2 20	-66846	Yes	0.0065	0.0044
						KL988 sak1 #25 vs. KL955 sak1 mig1 mig2 31	-112784	Yes	0.0065	0.0031
						Gal1
						KL988 sak1 #25 vs. KL951 sak1 mig1 16	861.4	No	0.132	0.069
						KL988 sak1 #25 vs. KL960 sak1 mig2 20	765.8	No	0.132	0.088
						KL988 sak1 #25 vs. KL955 sak1 mig1 mig2 31	-235.7	No	0.5196	0.5196
						Gal10
						KL988 sak1 #25 vs. KL951 sak1 mig1 16	361.5	No	0.0726	0.0484
						KL988 sak1 #25 vs. KL960 sak1 mig2 20	788.2	Yes	0.0467	0.0156
						KL988 sak1 #25 vs. KL955 sak1 mig1 mig2 31	-268.1	No	0.1842	0.1842
						Gal4
						KL988 sak1 #25 vs. KL951 sak1 mig1 16	858.9	Yes	0.0038	0.0013
						KL988 sak1 #25 vs. KL960 sak1 mig2 20	402.3	No	0.1869	0.1869
						KL988 sak1 #25 vs. KL955 sak1 mig1 mig2 31	551.5	Yes	0.0183	0.0122
						Hgt1
						KL988 sak1 #25 vs. KL951 sak1 mig1 16	-27672	Yes	0.005	0.0017
						KL988 sak1 #25 vs. KL960 sak1 mig2 20	1877	No	0.5573	0.5573
						KL988 sak1 #25 vs. KL955 sak1 mig1 mig2 31	-7148	No	0.5573	0.4238
						Hgt10
						KL988 sak1 #25 vs. KL951 sak1 mig1 16	-2585	Yes	0.028	0.0186
						KL988 sak1 #25 vs. KL960 sak1 mig2 20	-1095	Yes	0.0396	0.0396
						KL988 sak1 #25 vs. KL955 sak1 mig1 mig2 31	-3439	Yes	0.028	0.0182
						Hgt16
						KL988 sak1 #25 vs. KL951 sak1 mig1 16	-167.9	No	0.1407	0.1407
						KL988 sak1 #25 vs. KL960 sak1 mig2 20	-433.5	No	0.073	0.0487
						KL988 sak1 #25 vs. KL955 sak1 mig1 mig2 31	-1201	Yes	0.0007	0.0002
						Hgt2
						KL988 sak1 #25 vs. KL951 sak1 mig1 16	-2717	Yes	0.0148	0.0049
						KL988 sak1 #25 vs. KL960 sak1 mig2 20	-251.9	No	0.076	0.076
						KL988 sak1 #25 vs. KL955 sak1 mig1 mig2 31	-7091	Yes	0.0308	0.0206
						Icl1
						KL988 sak1 #25 vs. KL951 sak1 mig1 16	-11110	Yes	0.0351	0.0351
						KL988 sak1 #25 vs. KL960 sak1 mig2 20	-17530	Yes	0.0288	0.0192
						KL988 sak1 #25 vs. KL955 sak1 mig1 mig2 31	-69969	Yes	0.0115	0.0038
						Jen2
						KL988 sak1 #25 vs. KL951 sak1 mig1 16	-9463	Yes	0.0311	0.0207
						KL988 sak1 #25 vs. KL960 sak1 mig2 20	-553.1	No	0.0861	0.0861
						KL988 sak1 #25 vs. KL955 sak1 mig1 mig2 31	-13981	Yes	0.0032	0.0011
						Mal31
						KL988 sak1 #25 vs. KL951 sak1 mig1 16	-1880	Yes	0.0005	0.0004
						KL988 sak1 #25 vs. KL960 sak1 mig2 20	-544.5	No	0.0719	0.0719
						KL988 sak1 #25 vs. KL955 sak1 mig1 mig2 31	-6297	Yes	0.0005	0.0002
						Mig1
						KL988 sak1 #25 vs. KL951 sak1 mig1 16	3783	Yes	0.0004	0.0002
						KL988 sak1 #25 vs. KL960 sak1 mig2 20	-11.65	No	0.9698	0.9698
						KL988 sak1 #25 vs. KL955 sak1 mig1 mig2 31	3778	Yes	0.0004	0.0002
						Mig2
						KL988 sak1 #25 vs. KL951 sak1 mig1 16	-122.8	No	0.3887	0.3887
						KL988 sak1 #25 vs. KL960 sak1 mig2 20	881.7	Yes	0.0139	0.0093
						KL988 sak1 #25 vs. KL955 sak1 mig1 mig2 31	881.7	Yes	0.0139	0.0093
						Mls1
						KL988 sak1 #25 vs. KL951 sak1 mig1 16	-19417	Yes	0.03	0.03
						KL988 sak1 #25 vs. KL960 sak1 mig2 20	-26439	Yes	0.03	0.0219
						KL988 sak1 #25 vs. KL955 sak1 mig1 mig2 31	-94983	Yes	0.0081	0.0027
						Pck1
						KL988 sak1 #25 vs. KL951 sak1 mig1 16	-42195	Yes	0.0041	0.0027
						KL988 sak1 #25 vs. KL960 sak1 mig2 20	-36194	No	0.1412	0.1412
						KL988 sak1 #25 vs. KL955 sak1 mig1 mig2 31	-169864	Yes	0.0041	0.0021
						Pxp2
						KL988 sak1 #25 vs. KL951 sak1 mig1 16	-20590	Yes	0.0101	0.0101
						KL988 sak1 #25 vs. KL960 sak1 mig2 20	-33010	Yes	0.0098	0.0062
						KL988 sak1 #25 vs. KL955 sak1 mig1 mig2 31	-56165	Yes	0.0098	0.0065
						Sak1
						KL988 sak1 #25 vs. KL951 sak1 mig1 16	6.743	No	0.1688	0.1173
						KL988 sak1 #25 vs. KL960 sak1 mig2 20	5.214	No	0.1688	0.1688
						KL988 sak1 #25 vs. KL955 sak1 mig1 mig2 31	6.153	No	0.1688	0.1298
						Snf1
						KL988 sak1 #25 vs. KL951 sak1 mig1 16	396	No	0.1015	0.1015
						KL988 sak1 #25 vs. KL960 sak1 mig2 20	162.2	No	0.0848	0.0565
						KL988 sak1 #25 vs. KL955 sak1 mig1 mig2 31	-322	Yes	0.0426	0.0142
						Sut1
						KL988 sak1 #25 vs. KL951 sak1 mig1 16	-3742	Yes	0.0063	0.0021
						KL988 sak1 #25 vs. KL960 sak1 mig2 20	-4549	Yes	0.0349	0.0349
						KL988 sak1 #25 vs. KL955 sak1 mig1 mig2 31	-6180	Yes	0.0105	0.007
						Try4
						KL988 sak1 #25 vs. KL951 sak1 mig1 16	-1319	Yes	0.0091	0.0061
						KL988 sak1 #25 vs. KL960 sak1 mig2 20	-1302	Yes	0.0273	0.0273
						KL988 sak1 #25 vs. KL955 sak1 mig1 mig2 31	-4195	Yes	<0.0001	<0.0001
						Tye7
						KL988 sak1 #25 vs. KL951 sak1 mig1 16	-142.4	No	0.5062	0.4796
						KL988 sak1 #25 vs. KL960 sak1 mig2 20	-134.2	No	0.5062	0.5062
						KL988 sak1 #25 vs. KL955 sak1 mig1 mig2 31	-1403	No	0.1441	0.048

## Sheet: Table S6E
E. Unedited Nanostring Results
File Name			20181218_30102117471119-01_YPD glycol 37 #1-01_01.RCC	20190208_30102184490320-01_YP glycerol 37 #3-01_01.RCC	20190215_30102160570120-01_YP glycerol 37 #4-01_01.RCC	20181218_30102117471119-01_YPD glycol 37 #1-04_04.RCC	20181218_30102117471119-01_YPD glycol 37 #1-05_05.RCC	20181218_30102117471119-01_YPD glycol 37 #1-06_06.RCC	20190215_30102160570120-01_YP glycerol 37 #4-02_02.RCC	20190215_30102160570120-01_YP glycerol 37 #4-06_06.RCC	20190208_30102184490320-01_YP glycerol 37 #3-02_02.RCC	20190208_30102184490320-01_YP glycerol 37 #3-04_04.RCC	20190208_30102184490320-01_YP glycerol 37 #3-05_05.RCC	20190208_30102184490320-01_YP glycerol 37 #3-06_06.RCC	20190215_30102160570120-01_YP glycerol 37 #4-05_05.RCC	20181218_30102117471119-01_YPD glycol 37 #1-03_03.RCC	20190215_30102160570120-01_YP glycerol 37 #4-07_07.RCC	20181218_30102117471119-01_YPD glycol 37 #1-07_07.RCC	20181218_30102117471119-01_YPD glycol 37 #1-08_08.RCC	20181218_30102117471119-01_YPD glycol 37 #1-09_09.RCC	20181218_30102117471119-01_YPD glycol 37 #1-11_11.RCC	20181218_30102117471119-01_YPD glycol 37 #1-012_12.RCC	20190215_30102160570120-01_YP glycerol 37 #4-04_04.RCC	20190208_30102184490320-01_YP glycerol 37 #3-07_07.RCC	20190208_30102184490320-01_YP glycerol 37 #3-08_08.RCC	20190208_30102184490320-01_YP glycerol 37 #3-09_09.RCC	20190208_30102184490320-01_YP glycerol 37 #3-10_10.RCC	20190208_30102184490320-01_YP glycerol 37 #3-11_11.RCC	20190208_30102184490320-01_YP glycerol 37 #3-12_12.RCC	20181219_30102117481119-01_YP glycer 37 #2-03_03.RCC	20181219_30102117481119-01_YP glycer 37 #2-04_04.RCC	20190215_30102160570120-01_YP glycerol 37 #4-03_03.RCC	20181219_30102117481119-01_YP glycer 37 #2-05_05.RCC	20181219_30102117481119-01_YP glycer 37 #2-06_06.RCC	20181219_30102117481119-01_YP glycer 37 #2-07_07.RCC	20181219_30102117481119-01_YP glycer 37 #2-08_08.RCC	20181219_30102117481119-01_YP glycer 37 #2-09_09.RCC	20181219_30102117481119-01_YP glycer 37 #2-10_10.RCC	20181219_30102117481119-01_YP glycer 37 #2-11_11.RCC	20181219_30102117481119-01_YP glycer 37 #2-12_12.RCC	20190208_30102184490320-01_YP glycerol 37 #3-03_03.RCC
Description			CW542 WT #15	CW542 WT 41	CW542 WT 28	KL988 sak1 #25	KL988 sak1 #38	KL988 sak1 #51	KL951 sak1 mig1 16	KL951 sak1 mig1 42	KL951 sak1 mig1 29	KL960 sak1 mig2 20	KL960 sak1 mig2 33	KL960 sak1 mig2 46	KL955 sak1 mig1 mig2 31	KL955 sak1 mig1 mig2 #18	KL955 sak1 mig1 mig2 44	KL992 sak1 SAK1 #27	KL992 sak1 SAK1 #40	KL992 sak1 SAK1 #53	KL972 mig1 sak1 SAK1 #35	KL972 mig1 sak1 SAK1 #48	KL972 mig1 sak1 + SAK1 22	KL990 sak1 mig2 SAK1 26	KL990 sak1 mig2 SAK1 39	KL990 sak1 mig2 SAK1 52	KL974 sak1 mig1 mig2 SAK1 23	KL974 sak1 mig1 mig2 SAK1 36	KL974 sak1 mig1 mig2 SAK1 49	KL953 snf1 mig1 #30	KL953 snf1 mig1 #43	KL953 snf1 mig1 17	KL957 snf1 mig1 mig2 #19	KL957 snf1 mig1 mig2 #32	KL957 snf1 mig1 mig2 #45	KL970 mig1 snf1 SNF1 #21	KL970 mig1 snf1 SNF1 #34	KL970 mig1 snf1 SNF1 #47	KL976 snf1 mig1 mig2 SNF1 #24	KL976 snf1 mig1 mig2 SNF1 #37	KL976 snf1 mig1 mig2 SNF1 50
Sample ID			YPD glycol 37 #1-01	YP glycerol 37 #3-01	YP glycerol 37 #4-01	YPD glycol 37 #1-04	YPD glycol 37 #1-05	YPD glycol 37 #1-06	YP glycerol 37 #4-02	YP glycerol 37 #4-06	YP glycerol 37 #3-02	YP glycerol 37 #3-04	YP glycerol 37 #3-05	YP glycerol 37 #3-06	YP glycerol 37 #4-05	YPD glycol 37 #1-03	YP glycerol 37 #4-07	YPD glycol 37 #1-07	YPD glycol 37 #1-08	YPD glycol 37 #1-09	YPD glycol 37 #1-11	YPD glycol 37 #1-012	YP glycerol 37 #4-04	YP glycerol 37 #3-07	YP glycerol 37 #3-08	YP glycerol 37 #3-09	YP glycerol 37 #3-10	YP glycerol 37 #3-11	YP glycerol 37 #3-12	YP glycer 37 #2-03	YP glycer 37 #2-04	YP glycerol 37 #4-03	YP glycer 37 #2-05	YP glycer 37 #2-06	YP glycer 37 #2-07	YP glycer 37 #2-08	YP glycer 37 #2-09	YP glycer 37 #2-10	YP glycer 37 #2-11	YP glycer 37 #2-12	YP glycerol 37 #3-03
Owner			Administrator	Administrator	Administrator	Administrator	Administrator	Administrator	Administrator	Administrator	Administrator	Administrator	Administrator	Administrator	Administrator	Administrator	Administrator	Administrator	Administrator	Administrator	Administrator	Administrator	Administrator	Administrator	Administrator	Administrator	Administrator	Administrator	Administrator	Administrator	Administrator	Administrator	Administrator	Administrator	Administrator	Administrator	Administrator	Administrator	Administrator	Administrator	Administrator
Sample Date			2018-12-17	2019-02-07	2015-02-13	2018-12-17	2018-12-17	2018-12-17	2015-02-13	2015-02-13	2019-02-07	2019-02-07	2019-02-07	2019-02-07	2015-02-13	2018-12-17	2015-02-13	2018-12-17	2018-12-17	2018-12-17	2018-12-17	2018-12-17	2015-02-13	2019-02-07	2019-02-07	2019-02-07	2019-02-07	2019-02-07	2019-02-07	2018-12-18	2018-12-18	2015-02-13	2018-12-18	2018-12-18	2018-12-18	2018-12-18	2018-12-18	2018-12-18	2018-12-18	2018-12-18	2019-02-07
File Version			2	2	2	2	2	2	2	2	2	2	2	2	2	2	2	2	2	2	2	2	2	2	2	2	2	2	2	2	2	2	2	2	2	2	2	2	2	2	2
Gene RLF			CARB_MTB_C6805	CARB_MTB_C6805	CARB_MTB_C6805	CARB_MTB_C6805	CARB_MTB_C6805	CARB_MTB_C6805	CARB_MTB_C6805	CARB_MTB_C6805	CARB_MTB_C6805	CARB_MTB_C6805	CARB_MTB_C6805	CARB_MTB_C6805	CARB_MTB_C6805	CARB_MTB_C6805	CARB_MTB_C6805	CARB_MTB_C6805	CARB_MTB_C6805	CARB_MTB_C6805	CARB_MTB_C6805	CARB_MTB_C6805	CARB_MTB_C6805	CARB_MTB_C6805	CARB_MTB_C6805	CARB_MTB_C6805	CARB_MTB_C6805	CARB_MTB_C6805	CARB_MTB_C6805	CARB_MTB_C6805	CARB_MTB_C6805	CARB_MTB_C6805	CARB_MTB_C6805	CARB_MTB_C6805	CARB_MTB_C6805	CARB_MTB_C6805	CARB_MTB_C6805	CARB_MTB_C6805	CARB_MTB_C6805	CARB_MTB_C6805	CARB_MTB_C6805
Comments
Lane ID			1	1	1	4	5	6	2	6	2	4	5	6	5	3	7	7	8	9	11	12	4	7	8	9	10	11	12	3	4	3	5	6	7	8	9	10	11	12	3
FOV Count			194	194	194	194	194	194	194	194	194	194	194	194	194	194	194	194	194	194	194	194	194	194	194	194	194	194	194	194	194	194	194	194	194	194	194	194	194	194	194
FOV Counted			193	194	194	194	193	192	194	194	194	194	194	194	194	193	194	194	194	194	193	194	194	194	194	193	194	194	194	194	194	194	190	194	192	194	194	194	191	194	194
Scanner ID			1607P0126	1607P0126	1607P0126	1607P0126	1607P0126	1607P0126	1607P0126	1607P0126	1607P0126	1607P0126	1607P0126	1607P0126	1607P0126	1607P0126	1607P0126	1607P0126	1607P0126	1607P0126	1607P0126	1607P0126	1607P0126	1607P0126	1607P0126	1607P0126	1607P0126	1607P0126	1607P0126	1607P0126	1607P0126	1607P0126	1607P0126	1607P0126	1607P0126	1607P0126	1607P0126	1607P0126	1607P0126	1607P0126	1607P0126
Stage Position			1	1	1	1	1	1	1	1	1	1	1	1	1	1	1	1	1	1	1	1	1	1	1	1	1	1	1	1	1	1	1	1	1	1	1	1	1	1	1
Binding Density			0.52	0.87	0.77	0.4	0.34	0.45	0.76	0.69	0.79	0.84	0.75	0.69	1.34	0.98	0.93	0.66	0.8	0.75	0.97	0.74	0.87	1.03	0.94	0.28	1.27	1.25	1.14	0.48	0.45	0.53	0.94	1.05	0.93	0.6	0.79	0.7	1	0.82	1.03
Messages
Positive	POS_A	ERCC_00117.1	18533	24285	27727	33640	24132	36237	42010	40223	37299	31938	37410	36023	34845	29468	31507	31763	32210	32256	30100	21393	39104	29760	28180	15221	25968	30139	23500	33765	33059	42973	26245	28365	25322	27315	28959	25319	28999	18511	28558
Positive	POS_B	ERCC_00112.1	5667	7083	8061	9913	7497	11281	12311	11720	11158	9637	11086	10151	10256	8902	9042	9676	9930	10352	9717	6654	11176	8494	8296	3412	7442	9045	6783	10849	10856	12623	7814	8929	7669	8464	9196	8121	9499	5573	8530
Positive	POS_C	ERCC_00002.1	1944	2500	2642	3282	2601	3659	3863	3840	3503	2879	3392	3257	3101	2839	2868	3217	3179	3245	2821	2445	3624	2635	2563	1146	2398	2574	2269	3519	3492	4125	2521	2933	2576	2916	3012	2632	3041	2067	2570
Positive	POS_D	ERCC_00092.1	389	524	545	700	507	801	862	766	779	666	770	668	711	616	595	651	699	671	580	433	805	562	518	270	552	558	485	701	720	868	553	590	537	600	616	577	623	438	580
Positive	POS_E	ERCC_00035.1	83	105	120	139	133	173	189	189	190	173	182	197	189	192	173	141	134	152	133	121	164	156	154	70	161	160	128	144	163	194	176	185	148	113	144	110	177	96	168
Positive	POS_F	ERCC_00034.1	57	53	74	81	88	80	99	107	112	81	87	95	84	81	92	88	65	74	76	70	105	82	72	20	78	57	58	93	100	119	82	74	64	83	75	78	65	42	90
Negative	NEG_A	ERCC_00096.1	25	18	24	21	11	23	42	26	26	17	17	22	24	24	27	23	22	21	29	15	34	14	18	8	23	21	27	24	25	18	24	31	11	25	31	17	17	10	27
Negative	NEG_B	ERCC_00041.1	5	10	7	11	7	15	17	15	13	14	16	11	16	24	11	15	13	9	8	7	14	3	8	2	18	15	17	10	14	17	14	15	14	9	12	15	13	13	18
Negative	NEG_C	ERCC_00019.1	15	42	30	13	8	9	43	23	31	32	38	45	65	66	39	17	23	28	39	27	35	57	50	27	49	56	44	14	10	12	40	45	54	15	25	18	41	37	72
Negative	NEG_D	ERCC_00076.1	25	30	46	13	8	16	31	31	24	47	39	35	51	36	27	27	41	49	44	29	48	34	41	12	38	39	38	22	21	12	30	48	36	31	30	21	29	20	37
Negative	NEG_E	ERCC_00098.1	14	17	14	14	15	22	30	27	17	12	22	27	16	28	18	18	14	22	20	23	38	15	14	5	19	13	19	29	22	21	18	24	23	27	22	17	17	14	20
Negative	NEG_F	ERCC_00126.1	13	20	16	31	26	22	33	35	30	30	30	28	33	25	18	20	28	26	12	17	30	18	19	9	26	29	21	20	27	18	25	20	24	20	30	28	27	12	27
Negative	NEG_G	ERCC_00144.1	4	9	10	10	7	5	6	10	13	9	9	14	9	3	7	10	6	4	10	6	8	5	8	1	7	5	5	6	6	7	6	6	11	7	10	7	5	2	8
Negative	NEG_H	ERCC_00154.1	5	12	8	11	10	7	12	10	14	14	16	16	9	3	8	9	7	11	9	10	13	13	6	4	13	7	6	2	8	6	11	6	7	8	9	7	5	10	12
Endogenous	Ace2	orf19_6124.1	3033	4461	4097	3627	3048	3823	3663	3865	3914	3810	4011	3763	5415	5024	4796	4312	4034	3913	6451	5358	7133	4048	3214	1483	3645	4052	3465	3297	2995	3994	5598	6706	3588	3743	4764	3592	2948	2247	3183
Endogenous	Adh2	orf19_5113.1	723	950	1042	6372	4582	6389	12637	11261	14010	4870	5081	4815	20020	33662	23275	1559	1346	1038	4372	3954	5398	3882	2212	659	50218	22554	15105	16719	13870	14341	35572	12339	11754	2337	2163	1752	29501	10200	12668
Endogenous	Adr1	orf19_2752.1	1558	2324	2157	2982	2281	2887	3547	3684	4013	4670	4376	4454	5444	4815	4658	2487	2555	2256	2814	1995	2594	3261	3260	1120	4404	4974	4123	3549	3157	3907	4974	4773	4413	2132	2568	2385	4505	3082	4657
Endogenous	Can2	orf19_111.1	5912	8003	7224	3619	2529	3394	11228	8822	9012	14257	11175	10166	24911	26418	20860	11639	11864	10209	10764	7845	11366	19911	17650	8304	32710	24757	15613	4764	4367	5627	25405	18593	16283	7487	8223	7005	18631	10569	16796
Endogenous	Ctn3	orf19_2809.1	1877	2797	2467	1704	1331	1506	4992	3449	4569	5000	4815	4268	8695	7818	7621	2764	3073	2830	3980	3312	3865	4982	5077	1426	7014	7861	7513	1761	1553	2525	7922	8078	7325	2806	3392	3046	7758	6468	7821
Endogenous	Eno1	orf19_395.1	50179	72372	69682	69566	48309	84688	64832	56775	66228	47574	70167	69305	53528	48524	49673	59661	64076	63511	61990	46907	67019	49742	48949	17832	44827	46841	41624	43857	37309	49045	46046	44824	42032	48626	62665	55866	36381	27997	38779
Endogenous	Fbp1	orf19_6178.1	11245	14539	14419	13594	9640	13603	16206	17203	16996	32576	27970	27688	41494	40127	36743	21309	26669	26256	28084	17479	24076	40087	41131	14460	39959	41394	31739	12266	10240	12321	33861	34340	33908	17790	25678	22070	37273	21738	32693
Endogenous	Fox2	orf19_1288.1	38143	47933	48036	33175	19901	32660	99416	83768	96338	122272	118858	114768	132760	118898	103460	45037	39627	39272	70752	52901	73125	84470	87103	39805	98157	104448	75693	49838	39652	63997	74991	88504	96762	34328	37423	33629	73350	63918	93641
Endogenous	Gal1	orf19_3670.1	3681	5300	4615	6578	4668	5662	4114	4076	4441	3592	4451	4521	3837	3263	3703	4341	5057	5010	6332	4694	6114	4167	3679	1726	4315	5288	5060	3284	3031	3767	2632	3608	3033	4544	5271	4280	3302	3531	4414
Endogenous	Gal10	orf19_3672.1	3405	4899	4307	4012	2818	3776	2813	2815	3033	2028	2209	2297	2377	2203	2499	4639	5128	5083	5602	4356	6155	2909	2732	1343	3168	3417	2972	2377	2104	2787	1700	2139	1874	4461	4854	3979	2309	1928	2847
Endogenous	Gal4	orf19_5338.1	1756	2817	2502	4314	3437	5107	2675	2929	3036	2600	3686	3983	2138	2105	1959	2716	2743	2423	2227	1721	2100	2057	1543	734	2174	2200	1942	4298	4067	4570	2390	1924	1366	1935	2520	2089	1750	1278	1786
Endogenous	Hgt1	orf19_4527.1	42335	61893	54332	57120	39619	46891	79917	97625	82635	39186	40740	45746	43237	22488	39643	40624	53080	49141	58385	37684	54415	34509	36104	3044	20491	33161	40611	105621	98371	109926	36294	50696	35577	44547	56015	43562	24575	32190	36120
Endogenous	Hgt10	orf19_5753.1	1892	2846	2710	1444	1137	1310	5704	4230	5067	3150	2581	2426	4752	3095	3830	2570	2978	2948	3303	2585	3710	2999	3169	1277	4400	4598	4334	1805	1723	2689	2595	3788	4253	2471	2833	2567	2719	2819	4028
Endogenous	Hgt16	orf19_6141.1	565	884	866	837	840	917	1153	944	1200	1620	1345	1282	1792	1617	1460	904	830	718	692	558	589	1231	1099	575	1526	1710	1655	1224	1105	1240	1615	1762	1509	857	1168	942	1389	1197	1552
Endogenous	Hgt2	orf19_3668.1	918	1429	1220	584	751	709	4216	5581	4148	1061	983	978	8082	4935	7403	1151	1094	914	2944	2243	2626	892	661	384	5100	6818	8912	6262	6377	8164	4796	6848	5968	1097	1377	1277	2734	6294	5943
Endogenous	Icl1	orf19_6844.1	7122	9546	9790	5060	2893	3986	22338	14156	22979	31793	27894	23730	75317	62880	57917	5321	5125	4880	14613	9682	11882	34527	35213	9843	59157	60676	48252	4598	4801	10598	43081	58783	60747	5220	7149	5344	52461	35130	52246
Endogenous	Jen2	orf19_5307.1	13161	19390	18121	712	777	698	16091	10883	16205	1823	1413	1129	14390	12640	12091	13408	15521	16152	21998	17985	22894	7338	7441	3309	16801	19344	20227	6535	6070	7705	9110	13323	15139	18845	21666	21275	15386	15840	18578
Endogenous	Mal31	orf19_3981.1	2815	3887	3548	986	1170	1113	3814	4144	3512	2123	1577	1669	6410	6079	6523	4899	5482	5167	7411	6266	8390	4436	3831	1410	9566	9162	7998	2274	2212	2548	5676	5744	4473	5246	5888	4711	6911	4643	6429
Endogenous	Mig1	orf19_4318.1	2178	3639	3016	5924	4591	6748	52	40	35	4261	5974	5827	42	41	38	2620	2830	2644	35	24	36	3190	2809	1715	79	33	37	45	42	36	44	36	27	26	27	25	30	19	32
Endogenous	Mig2	orf19_5326.1	633	998	1213	1427	1232	1304	1411	1300	1729	15	18	14	20	23	18	1032	979	957	1179	792	1031	11	18	5	35	18	20	1224	988	1394	22	22	19	848	1149	931	28	15	19
Endogenous	Mls1	orf19_4833.1	23498	28233	29952	9635	5674	8527	40521	26822	39350	49727	44757	36520	101034	90243	79344	17804	16839	16150	34671	28258	34237	66061	68029	24062	86806	90553	80858	7345	7315	14633	56473	79861	85638	17730	19685	18341	78861	65698	82462
Endogenous	Pck1	orf19_7514.1	206191	275753	279076	24396	21031	22886	85678	76654	87754	105499	55071	49777	187420	155670	156711	235213	274611	272618	260137	194492	235678	271437	239636	106196	202182	207221	175315	27477	24062	29269	106094	159809	159448	205519	262252	220201	187483	117417	164645
Endogenous	Pxp2	orf19_1655.1	18325	22550	23109	6906	3155	5163	37011	29107	37590	53911	48883	48071	63754	50829	46192	23393	19519	19143	36319	26748	36685	42605	48339	21467	47600	55791	44121	13839	10148	17664	27185	45018	51935	14749	17590	17131	37133	33882	51270
Endogenous	Sak1	orf19_3840.1	1494	2022	2369	30	23	18	26	19	17	14	30	21	18	24	21	1099	1136	1092	2545	1705	2087	2309	1852	899	889	1246	1034	3565	3082	4019	2132	2318	1686	1862	2402	2189	1820	1680	1894
Endogenous	Snf1	orf19_1936.1	3321	4832	4580	10080	7366	10720	7733	9194	8449	7712	8629	8959	5981	5983	5672	4808	5452	5102	5450	3793	5648	4697	4471	2283	4766	5177	4266	11	12	9	54	36	33	4070	4999	4338	15962	13742	13159
Endogenous	Sut1	orf19_4342.1	5901	7712	8101	2927	2276	2835	7378	7921	8831	10437	7651	8149	8388	7002	6187	8081	8604	8731	9010	7438	9371	9892	9229	5887	9661	9039	8355	4975	4869	5950	4397	7375	7900	6573	7665	6549	6906	5667	8024
Endogenous	Try4	orf19_5975.1	1347	1918	1739	1217	1018	1048	3054	2634	3283	3265	2686	2524	4520	4479	4342	2078	2095	1980	2841	2224	2984	3095	2805	1414	4837	5445	4970	1772	1564	2123	4052	4825	4400	2229	2438	2044	5137	3484	4865
Endogenous	Tye7	orf19_4941.1	1952	4133	2525	2075	1928	2957	2653	2566	2108	2017	2753	2246	2078	2940	2918	2107	2531	2551	2274	2138	2978	1740	1314	765	2396	2439	1880	3269	2428	4100	3697	2045	893	2452	2436	1963	1170	1233	1794
Housekeeping	Arp3	orf19_2289.1	4226	5829	5542	8288	5922	8900	7212	7970	7737	6847	7768	7737	5657	5617	5254	5900	6900	6541	6011	4487	6182	5040	4894	1839	4769	5297	4424	7334	6480	7863	4991	5059	4703	5034	5892	5499	4556	3246	4424
Housekeeping	Fkh2	orf19_5389.1	1878	2705	2581	4373	3237	4744	4202	4600	4427	3994	4127	4433	3116	2898	2806	2456	2830	2665	2879	2339	2882	2443	2137	809	2557	2854	2462	4655	4434	5116	2946	2708	2309	2419	2889	2514	2368	1713	2503
Housekeeping	Gin4	orf19_663.1	2967	4427	4266	9674	7032	10895	9020	9135	9468	7973	8330	9042	5383	5019	4734	4247	4940	4750	5112	3608	4790	4220	3933	1532	4082	4841	3968	9391	9334	10493	5040	4948	4005	3973	4765	4296	4039	2991	4271
Housekeeping	Tup1	orf19_6109.1	11928	16818	16344	24349	17989	27090	21608	22730	21883	21291	24567	25056	17562	17394	17185	16961	20132	19585	17337	14377	18290	16995	17579	7458	15625	17274	16516	22670	21305	24237	16870	16496	15318	16319	18191	17570	16332	12716	15094
Housekeeping	cdc28	orf19_3856.1	2153	3038	2899	10473	7998	11127	7295	8728	7863	6373	7229	7750	3510	3533	3484	2845	3708	3524	3283	2638	3357	2605	2660	1329	2674	2853	2594	10195	9482	10591	3690	3376	2912	2853	3321	2781	2399	1924	2603
