# Supplementary material for: Roles of Candida albicans Mig1 and Mig2 in glucose repression, pathogenicity traits, and SNF1 essentiality
Source: PLoS Genet. 2020 Jan 21;16(1):e1008582. doi: 10.1371/journal.pgen.1008582 (PMC6994163; doi:10.1371/journal.pgen.1008582)
Supplement: S7 Table — Sequences of primers used in this study are provided. (XLSX) [file pgen.1008582.s014.xlsx]

## Sheet: S7
S7 Table Primer List
KL1	sgRNA_Mig2_F	TAC ACA CCA ACC CCA ATA GCG TTT TAG AGC TAG AAA TAG CAA GTT AAA	TAC ACA CCA ACC CCA ATA GCG TTT TAG AGC TAG AAA TAG CAA GTT AAA
KL2	SNR/52_Mig2_R	GCT ATT GGG GTT GGT GTG TAC AAA TTA AAA ATA GTT TAC GCA AGT C
KL3	Mig2_Del_F	GTT TTC TCC ATA TAA AAA AAA ATT TTT TCT CTC CCC ACG AAA AAC AAG CTT TCC CAA AAC CAT CAC CAT ACC ACT CCT TGT GGA ATT GTG AGC GGA TA
KL4	Mig2_Del_R	CGA AGC TGG TGG AGA CGA AGA GAC GTT GTT CAG TGA TAG AAT CGA AGA TGA AAA TGA AAT TTG GCA AGT AGG TAT ATA AGG TAT TTT CCC AGT CAC GAC GTT
KL5	CIP10_Lig_Mig2_F	GTC GAC CTC GAG CAC TGG GGG AAA GAA AAA GAT GTG GTG TGA AAG AAA
KL6	CIP10_Lig_Mig2_R	GGT ACC GGG CCC GTT GTG GGG TGT GCC AAT TCC GAC AAT GC
KL7	CIP10_Lig_Mig1_F	GTC GAC CTC GAG CAC CTT ATT CAC ATC AGC ATT GTT ATT CTT CT
KL8	CIP10_Lig_Mig1_R	GGT ACC GGG CCC GGA AGG TTA ATC CGA GAC CCA CCC A
KL9	Mig2_Up_F	CCC CTC CAG CTC CTT CTT TT
KL10	MIG1 3’R->pNAT 5’/R	CGACGTCGGGCCCAATTCGCCCTATAGTGAGTCGTATTACAATTCACTGGCCGTCGTTTTACAACGTCGTGACTGGGAAACCTCTGACAATTATCTCATTAGAATTG
KL11	pNAT_adapt_F	TTTCCCAGTCACGACGTT
KL12	pNAT 3’R->MIG1down/R	TCTCCTTAAATTGTTAAAATAGACCACTTTGTTACTTGTTTTTGTCAAACCTCTGTTATATCCGGGGTCTATACTCTGTTGTGGAATTGTGAGCGGATA
KL13	sgRNA_Mig1_F	AAC TCC ACT TAA TGG ACC CAG TTT TAG AGC TAG AAA TAG CAA GTT AAA
KL14	SNR/52_Mig1_R	TGG GTC CAT TAA GTG GAG TTC AAA TTA AAA ATA GTT TAC GCA AGT C
KL15	Mig1_Del_F	CTT TTT TGA ATT TAC TTA TTC TAC TTC TGT TTA TTT CAT TTT CAT TTT CAC TAT ACA AAA CTA GAC TTA TTA ATC AAG TTA ATC AAC GTC GCA GTG GAA TTG TGA GCG GAT A
KL16	Mig1_Del_R	GCT TCT ATT AAA AGA AAA AAG AAC CTA TAC TAC CCA AAA AAT CTA TCT AAA CCG TAT TGT AAA TCT ATC TAT AAA TTA AAA CAC CAG TAA TTA TAA ATC TTT CCC AGT CAC GAC GTT
KL17	sgRNA_Sak1_F	TAT GTC TCA AAT CAT CGG TGG TTT TAG AGC TAG AAA TAG CAA GTT AAA
KL18	SNR/52_Sak1_R	CAC CGA TGA TTT GAG ACA TAC AAA TTA AAA ATA GTT TAC GCA AGT C
KL19	Sak1_Del_F	CTCTTTATGTGTTTATCTTATGGTTGTTTAGCTTGAAACAGACAACTTAGTTTAAAGATAATTGTGAAAGAAAAAAAAATTATCACAGACAATACTCAATTGGTTTTCCCAGTCACGACGTTG
KL20	Sak1_Del_R	ATTTGATATAAATAATTTAAGCTACTAACTGTAATGCGTTCTAGAAAATCGACCAAAAAAAAAAAGTTTGAAAAAAAAAAAATTAAATCGAATTATTTATGTGGAATTGTGAGCGGATAAC
KL21	C.a. Leu2/F	TGCTTACATTGAAGGTGAATCG
KL22	LEU2 CRIME/R	ACTAACTCCTGTAACGGCG
KL23	C.a. Leu2/R	GCTACCCAACAAAGAGACCAG
KL24	LEU2 CRIME/F	TCACTTTATCGACAGTTCTTCTCC
KL25	sgRNA_Snf1_F	AAG TTG ATG TTT GGT CAG CAG TTT TAG AGC TAG AAA TAG CAA GTT AAA
KL26	SNR/52_Snf1_R	TGC TGA CCA AAC ATC AAC TTC AAA TTA AAA ATA GTT TAC GCA AGT C
KL27	Snf1_Del_F	GCAAAAGGCGTTCACAGAGTGATTATCTGAGTCGTTCATACACCCAAGAAGTAATACACATTATATAATAACATAGAGTTAAAGGGTTTTCCCAGTCACGACGTTG
KL28	Snf1_Del_R	CCAAAAAATGGGTTGTGAATTTATCATACATATTACATATCTGCTGACATCCAATCTAAGCTAGTACTTACTTACTTTATTGTGGAATTGTGAGCGGATAAC
KL29	His1 CRIME/R	GAGCTACAGGGCTTGACC
KL30	HIS1 CRIME/F	GCGCAAGAAGCCTCAACT
KL31	SAK1_424 upstr F	GTCAACGTTACCAACTTACTCAG
KL32	SAK1 dwn R_pSN69 R	CAT CTA GAG GGC CCA ATT CGC CCT ATA GTG AGT CGT ATT ACA ATT CAC TGG CCG TCG TTT TAC AAC GTC GTG ACT GGG AAA TCA AGC TCT TAT CGG TGA TCT ACC CCA TAT CAG ATT ACG G
KL33	pNAT 3’ Rev_SAK1 dwnstr Rev	CTAGGTAGTCTCTATACTATCAATAATACAGATTTTAACCTCCTAAAAAGTATTAAACAATTCCCAACAATCATAATAAAGTGGAATTGTGAGCGGATA
KL34	sgRNA/F NAT1-2	GAAGTTGCTCCAGAACATAGGTTTTAGAGCTAGAAATAGCAAGTTAAA
KL35	SNR52/R NAT1-2	CTATGTTCTGGAGCAACTTCCAAATTAAAAATAGTTTACGCAAGTC
KL36	SAK1 dwnstr Rev_pNAT 5’ Rev	CGACGTCGGGCCCAATTCGCCCTATAGTGAGTCGTATTACAATTCACTGGCCGTCGTTTTACAACGTCGTGACTGGGAAATCAAGCTCTTATCGGTGATCTACCCCATATCAGATTACGG
KL37	SNR/52_CdArg4_1	TTAATGGATCAGTGGCGCCACAAATTAAAATAGTTTACGCAAGTC
KL38	sgRNA_CdArg4_1	TGGCGCCACTGATCCATTAAGTTTTAGAGCTAGAAATAGCAAGTTAAA
KL39	SNF1_340up_Comp_F	CACCAGATTCCCAACACAGATACAGGTCTAGAACTGATAG
KL40	SNF1 dwnstr Rev_pNAT 5’ Rev	CGACGTCGGGCCCAATTCGCCCTATAGTGAGTCGTATTACAATTCACTGGCCGTCGTTTTACAACGTCGTGACTGGGAAACTTTAATTAGTTTCGAATTCTTTTATATGAATGGACAATT
KL41	pNAT 3’ Rev_ SNF1 dwnstr Rev	ATAGGCAAATAATTTACCCTATTTAGGAAGTATGGTAAACAAATACACAAGAACCACCAAAACCACAAATTTATGCTCATGTGGAATTGTGAGCGGATA
KL42	Cm.LEU2-sgRNA/F	ATCAGAACTGCAGATTTAAGGTTTTAGAGCTAGAAATAGCAAGTTAAA
KL43	Cm.LEU2-SNR52/R	CTTAAATCTGCAGTTCTGATCAAATTAAAAATAGTTTACGCAAGTC
KL44	Mig1_HAtag_F	GCT AGA GGT GAA ACT AAT GGA AGT AAT GGT AAT AAT TCA AAT GCT AAA CCA ATG AGT TTA ACC AAT TTA TTA AGT TAC CCA TAC GAT GTT CCT GAC TAT
KL45	Mig1_Hatag_R	CTA TAC TAC CCA AAA AAT CTA TCT AAA CCG TAT TGT AAA TCT ATC TAT AAA TTA AAA CAC CAG TAA TTA TAA ATC CCA GTG TGA TGG ATA TCT GCA G
KL46	sgRNA_Mig1_UTR_F	TCA ATT AGC TGG ATG TTT GTG TTT TAG AGC TAG AAA TAG CAA GTT AAA
KL47	SNR/52_Mig1_UTR_R	ACA AAC ATC CAG CTA ATT GAC AAA TTA AAA ATA GTT TAC GCA AGT C
KL48	sgRNA/F leu2::dpl200	AAACCAATATCCCCGCTGCTGTTTTAGAGCTAGAAATAGCAAGTTAAA
KL49	SNR52/R leu2::dpl200	AGCAGCGGGGATATTGGTTTCAAATTAAAAATAGTTTACGCAAGTC
