# Supplementary material for: Roles of Candida albicans Mig1 and Mig2 in glucose repression, pathogenicity traits, and SNF1 essentiality
Source: PLoS Genet. 2020 Jan 21;16(1):e1008582. doi: 10.1371/journal.pgen.1008582 (PMC6994163; doi:10.1371/journal.pgen.1008582)
Supplement: S8 Table — Genotypes of strains used in this study are provided. (XLSX) [file pgen.1008582.s015.xlsx]

## Sheet: S8
Strain Name	Genotype	Strain Background	Condensed Genotype	Phenotype
CW542	arg4Δ::C.a.ARG4/arg4Δ::dpl200 leu2Δ::C.d.HIS1/leu2Δ::C.m.LEU2 URA3/ura3Δ::imm434 IRO1/iro1Δ::imm434	SN250	wild-type	Prototrophic
KL820	mig1Δ::C.m.LEU2/mig1Δ::C.d.HIS1 arg4Δ::C.a.ARG4/arg4Δ::dpl200 URA3/ura3Δ::imm434 IRO1/iro1Δ::imm434	SN152 (Homann X2 A11)	mig1Δ/Δ	Prototrophic
KL738	mig2∆::C.d.ARG4/mig2∆::C.d.ARG4 leu2Δ::C.d.HIS1/leu2Δ::C.m.LEU2 URA3/ura3Δ::imm434 IRO1/iro1Δ::imm434	SN250	mig2Δ/Δ	Prototrophic
KL742	mig2∆::C.d.ARG4/mig2∆::C.d.ARG4 mig1Δ::C.m.LEU2/mig1Δ::C.d.HIS1 URA3/ura3Δ::imm434 IRO1/iro1Δ::imm434	SN152 (Homann X2 A11)	mig1Δ/Δ mig2Δ/Δ	Prototrophic
KL830	RPS10/rps10::CIp10-MIG1-SAT1 mig2∆::C.d.ARG4/mig2∆::C.d.ARG4 mig1Δ::C.m.LEU2/mig1Δ::C.d.HIS1 URA3/ura3Δ::imm434 IRO1/iro1Δ::imm434	KL742	mig2Δ/Δ mig1Δ/Δ + pMIG1	Prototrophic NATR
KL807	RPS10/rps10::CIp10-MIG2-SAT1 mig2∆::C.d.ARG4/mig2∆::C.d.ARG4 mig1Δ::C.m.LEU2/mig1Δ::C.d.HIS1 URA3/ura3Δ::imm434 IRO1/iro1Δ::imm434	KL742	mig2Δ/Δ mig1Δ/Δ + pMIG2	Prototrophic NATR
KL831	RPS10/rps10::CIp10-MIG1-SAT1 mig1Δ::C.m.LEU2/mig1Δ::C.d.HIS1 arg4Δ::C.a.ARG4/arg4Δ::dpl200 URA3/ura3Δ::imm434 IRO1/iro1Δ::imm434	KL820	mig1Δ/Δ + pMIG1	Prototrophic NATR
KL822	RPS10/rps10::CIp10-MIG2-SAT1 mig2∆::C.d.ARG4/mig2∆::C.d.ARG4 leu2Δ::C.m.LEU2/leu2Δ::C.d.HIS1 URA3/ura3Δ::imm434 IRO1/iro1Δ::imm434	KL738	mig2Δ/Δ + pMIG2	Prototrophic NATR
KL938	mig1Δ::MIG1-NAT1/mig1Δ::C.d.HIS1 mig2∆::C.d.ARG4/mig2∆::C.d.ARG4 leu2Δ::C.m.LEU2/leu2Δ URA3/ura3Δ::imm434 IRO1/iro1Δ::imm434	KL742	mig1Δ/Δ mig2Δ/Δ + MIG1	Prototrophic
KL951	mig1Δ::C.d.HIS1/mig1Δ::C.d.HIS1 sak1Δ::C.d.ARG4/sak1Δ::C.d.ARG4 leu2Δ::C.m.LEU2/leu2Δ URA3/ura3Δ::imm434 IRO1/iro1Δ::imm434	SN152	sak1Δ/Δ mig1Δ/Δ	Prototrophic
KL952	mig1Δ::C.d.HIS1/mig1Δ::C.d.HIS1 sak1Δ::C.d.ARG4/sak1Δ::C.d.ARG4 leu2Δ::C.m.LEU2/leu2Δ URA3/ura3Δ::imm434 IRO1/iro1Δ::imm434	SN152	sak1Δ/Δ mig1Δ/Δ	Prototrophic
KL953	mig1Δ::C.d.HIS1/mig1Δ::C.d.HIS1 snf1Δ::C.d.ARG4/snfΔ::C.d.ARG4 leu2Δ::C.m.LEU2/leu2Δ URA3/ura3Δ::imm434 IRO1/iro1Δ::imm434	SN152	snf1Δ/Δ mig1Δ/Δ	Prototrophic
KL954	mig1Δ::C.d.HIS1/mig1Δ::C.d.HIS1 snf1Δ::C.d.ARG4/snfΔ::C.d.ARG4 leu2Δ::C.m.LEU2/leu2Δ URA3/ura3Δ::imm434 IRO1/iro1Δ::imm434	SN152	snf1Δ/Δ mig1Δ/Δ	Prototrophic
KL955	mig1Δ::C.d.HIS1/mig1Δ::C.d.HIS1 sak1Δ::C.d.ARG4/sak1Δ::C.d.ARG4 mig2Δ::C.m.LEU2/mig2Δ::C.m.LEU2 URA3/ura3Δ::imm434 IRO1/iro1Δ::imm434	SN152	sak1Δ/Δ mig1Δ/Δ mig2Δ/Δ	Prototrophic
KL957	mig1Δ::C.d.HIS1/mig1Δ::C.d.HIS1 snf1Δ::C.d.ARG4/snfΔ::C.d.ARG4 mig2Δ::C.m.LEU2/mig2Δ::C.m.LEU2 URA3/ura3Δ::imm434 IRO1/iro1Δ::imm434	SN152	snf1Δ/Δ mig1Δ/Δ mig2Δ/Δ	Prototrophic
KL960	sak1Δ::C.d.ARG4/sak1Δ::C.d.ARG4 mig2Δ::C.m.LEU2/mig2Δ::C.m.LEU2 leu2Δ::C.d.HIS1/leu2Δ URA3/ura3Δ::imm434 IRO1/iro1Δ::imm434	SN152	sak1Δ/Δ mig2Δ/Δ	Prototrophic
KL962	sak1Δ::C.d.ARG4/sak1Δ::C.d.ARG4 mig2Δ::C.m.LEU2/mig2Δ::C.m.LEU2 leu2Δ::C.d.HIS1/leu2Δ URA3/ura3Δ::imm434 IRO1/iro1Δ::imm434	SN152	sak1Δ/Δ mig2Δ/Δ	Prototrophic
KL970	snf1Δ::SNF1-NAT1/snf1Δ::SNF1-NAT1 mig1Δ::C.d.HIS1/mig1Δ::C.d.HIS1 leu2Δ::C.m.LEU2/leu2Δ arg4Δ::C.a.ARG4/arg4Δ::dpl200 URA3/ura3Δ::imm434 IRO1/iro1Δ::imm434	KL953	snf1Δ/Δ mig1Δ/Δ + SNF1/SNF1	Prototrophic NATR
KL972	sak1Δ::SAK1-NAT1/sak1Δ::SAK1-NAT1 mig1Δ::C.d.HIS1/mig1Δ::C.d.HIS1 leu2Δ::C.m.LEU2/leu2Δ arg4Δ::C.a.ARG4/arg4Δ::dpl200 URA3/ura3Δ::imm434 IRO1/iro1Δ::imm434	KL951	sak1Δ/Δ mig1Δ/Δ + SAK1/SAK1	Prototrophic NATR
KL974	sak1Δ::SAK1-NAT1/sak1Δ::SAK1-NAT1 mig1Δ::C.d.HIS1/mig1Δ::C.d.HIS1 mig2Δ::C.m.LEU2/mig2Δ::C.m.LEU2 ura3Δ-URA3/ura3Δ::imm434 arg4Δ::C.a.ARG4/arg4Δ::dpl200 IRO1/iro1Δ::imm434	KL955	sak1Δ/Δ mig1Δ/Δ mig2Δ/Δ + SAK1/SAK1	Prototrophic NATR
KL976	snf1Δ::SNF1-NAT1/snf1Δ::SNF1-NAT1 mig1Δ::C.d.HIS1/mig1Δ::C.d.HIS1 mig2Δ::C.m.LEU2/mig2Δ::C.m.LEU2 arg4Δ::C.a.ARG4/arg4Δ::dpl200 URA3/ura3Δ::imm434 IRO1/iro1Δ::imm434	KL957	snf1Δ/Δ mig1Δ/Δ mig2Δ/Δ + SNF1/SNF1	Prototrophic NATR
KL988	sak1Δ::NAT1/sak1Δ::NAT1 arg4Δ::C.a.ARG4/arg4Δ::dpl200 leu2Δ::C.d.HIS1/leu2Δ::C.m.LEU2 URA3/ura3Δ::imm434 IRO1/iro1Δ::imm434	SN250	sak1Δ/Δ	Prototrophic NATR
KL990	sak1Δ::NAT1-SAK1/NAT1-SAK1 arg4Δ/C.a.ARG4 sak1ΔC.d.HIS1/sak1Δ:: mig2Δ::C.m.LEU2/mig2Δ URA3/ura3Δ::imm434 IRO1/iro1Δ::imm434	SN152	sak1Δ/Δ mig2Δ/Δ + SAK1/SAK1	Prototrophic NATR
KL992	sak1Δ::C.d.ARG4-SAK1/sak1Δ::NAT1 leu2Δ::C.d.HIS1/leu2Δ::C.m.LEU2 URA3/ura3Δ::imm434 IRO1/iro1Δ::imm434	SN250	sak1Δ/Δ + SAK1	Prototrophic NATR
KL1026	MIG1-HA::C.d.HIS1/MIG1-HA::C.d.HIS1 leu2Δ::C.m.LEU2/leu2Δ::C.d.ARG4 URA3/ura3Δ::imm434 IRO1/iro1Δ::imm434	SN152	Mig1-HA/Mig1-HA	Prototrophic
